# Supplementary material for: A network model of genomic hormone interactions underlying dementia and its translational validation through serendipitous off-target effect
Source: J Transl Med. 2013 Jul 26;11:177. doi: 10.1186/1479-5876-11-177 (PMC3733613; doi:10.1186/1479-5876-11-177)
Supplement: Additional file 1 — Analysis of dementia-related proteins for pathway enrichment. Results of GSEA pathway analysis on the list of dementia-related genes/proteins that were retrieved from the literature show a weak indication for presence of a subtle hormone signaling component. Description: Result table of GSEA pathway analysis on the list of literature-derived genes/proteins. [file 1479-5876-11-177-S1.xls]

## Sheet: GSEA_Pathway_Analysis_Dementia
Overlap Results
Collection(s):	CP
# overlaps shown:	50
# genesets in collections:	880
# genes in comparison (n):	1856
# genes in collections (N):	6804
Gene Set Name	# Genes in Gene Set (K)	Description	# Genes in Overlap (k)	k/K	p value
BIOCARTA_INFLAM_PATHWAY	29	Cytokines and Inflammatory Response	26	0.8966	2.79e-12
BIOCARTA_KERATINOCYTE_PATHWAY	46	Keratinocyte Differentiation	34	0.7391	5.42e-11
BIOCARTA_NTHI_PATHWAY	24	NFkB activation by Nontypeable Hemophilus influenzae	21	0.875	1.08e-09
BIOCARTA_CHEMICAL_PATHWAY	22	Apoptotic Signaling in Response to DNA Damage	19	0.8636	1.13e-08
KEGG_COMPLEMENT_AND_COAGULATION_CASCADES	69	Complement and coagulation cascades	41	0.5942	1.83e-08
KEGG_AMYOTROPHIC_LATERAL_SCLEROSIS_ALS	53	Amyotrophic lateral sclerosis (ALS)	34	0.6415	2e-08
BIOCARTA_CYTOKINE_PATHWAY	21	Cytokine Network	18	0.8571	3.6e-08
BIOCARTA_STEM_PATHWAY	15	Regulation of hematopoiesis by cytokines	14	0.9333	1.37e-07
REACTOME_PLATELET_DEGRANULATION	86	Genes involved in Platelet degranulation	46	0.5349	2.12e-07
REACTOME_AMINE_LIGAND_BINDING_RECEPTORS	42	Genes involved in Amine ligand-binding receptors	27	0.6429	5.54e-07
BIOCARTA_EPONFKB_PATHWAY	11	Erythropoietin mediated neuroprotection through NF-kB	11	1	6.09e-07
BIOCARTA_LYM_PATHWAY	11	Adhesion and Diapedesis of Lymphocytes	11	1	6.09e-07
BIOCARTA_MONOCYTE_PATHWAY	11	Monocyte and its Surface Molecules	11	1	6.09e-07
BIOCARTA_CDMAC_PATHWAY	16	Cadmium induces DNA synthesis and proliferation in macrophages	14	0.875	8.16e-07
BIOCARTA_BIOPEPTIDES_PATHWAY	43	Bioactive Peptide Induced Signaling Pathway	27	0.6279	1.1e-06
BIOCARTA_NKT_PATHWAY	28	Selective expression of chemokine receptors during T-cell polarization	20	0.7143	1.39e-06
KEGG_CHRONIC_MYELOID_LEUKEMIA	73	Chronic myeloid leukemia	39	0.5342	1.85e-06
BIOCARTA_IL1R_PATHWAY	33	Signal transduction through IL1R	22	0.6667	2.57e-06
BIOCARTA_ERYTH_PATHWAY	15	Erythrocyte Differentiation Pathway	13	0.8667	2.64e-06
BIOCARTA_HCMV_PATHWAY	17	Human Cytomegalovirus and Map Kinase Pathways	14	0.8235	3.46e-06
KEGG_LEISHMANIA_INFECTION	72	Leishmania infection	38	0.5278	3.71e-06
BIOCARTA_GLEEVEC_PATHWAY	23	Inhibition of Cellular Proliferation by Gleevec	17	0.7391	4.18e-06
BIOCARTA_GRANULOCYTES_PATHWAY	14	Adhesion and Diapedesis of Granulocytes	12	0.8571	8.46e-06
BIOCARTA_CERAMIDE_PATHWAY	22	Ceramide Signaling Pathway	16	0.7273	1.15e-05
BIOCARTA_DC_PATHWAY	22	Dendritic cells in regulating TH1 and TH2 Development	16	0.7273	1.15e-05
BIOCARTA_IL6_PATHWAY	22	IL 6 signaling pathway	16	0.7273	1.15e-05
KEGG_PROSTATE_CANCER	89	Prostate cancer	43	0.4831	1.68e-05
BIOCARTA_IL2RB_PATHWAY	38	IL-2 Receptor Beta Chain in T cell Activation	23	0.6053	1.68e-05
REACTOME_CLASS_A1_RHODOPSIN_LIKE_RECEPTORS	292	Genes involved in Class A/1 (Rhodopsin-like receptors)	112	0.3836	1.68e-05
BIOCARTA_HIVNEF_PATHWAY	58	HIV-I Nef: negative effector of Fas and TNF	31	0.5345	2.08e-05
REACTOME_LIPOPROTEIN_METABOLISM	27	Genes involved in Lipoprotein metabolism	18	0.6667	2.16e-05
BIOCARTA_D4GDI_PATHWAY	13	D4-GDI Signaling Pathway	11	0.8462	2.68e-05
KEGG_CYTOKINE_CYTOKINE_RECEPTOR_INTERACTION	267	Cytokine-cytokine receptor interaction	103	0.3858	2.78e-05
BIOCARTA_CASPASE_PATHWAY	23	Caspase Cascade in Apoptosis	16	0.6957	2.82e-05
BIOCARTA_TFF_PATHWAY	21	Trefoil Factors Initiate Mucosal Healing	15	0.7143	3.11e-05
BIOCARTA_BARRESTIN_SRC_PATHWAY	15	Roles of fl-arrestin-dependent Recruitment of Src Kinases in GPCR Signaling	12	0.8	3.17e-05
KEGG_TOLL_LIKE_RECEPTOR_SIGNALING_PATHWAY	102	Toll-like receptor signaling pathway	47	0.4608	3.29e-05
BIOCARTA_EPO_PATHWAY	19	EPO Signaling Pathway	14	0.7368	3.31e-05
BIOCARTA_LAIR_PATHWAY	17	Cells and Molecules involved in local acute inflammatory response	13	0.7647	3.36e-05
REACTOME_CHYLOMICRON_MEDIATED_LIPID_TRANSPORT	17	Genes involved in Chylomicron-mediated lipid transport	13	0.7647	3.36e-05
KEGG_COLORECTAL_CANCER	62	Colorectal cancer	32	0.5161	3.88e-05
KEGG_PANCREATIC_CANCER	70	Pancreatic cancer	35	0.5	4.08e-05
BIOCARTA_FREE_PATHWAY	10	Free Radical Induced Apoptosis	9	0.9	6.23e-05
BIOCARTA_RNA_PATHWAY	10	Double Stranded RNA Induced Gene Expression	9	0.9	6.23e-05
BIOCARTA_EGF_PATHWAY	31	EGF Signaling Pathway	19	0.6129	7.23e-05
BIOCARTA_HER2_PATHWAY	22	Role of ERBB2 in Signal Transduction and Oncology	15	0.6818	7.3e-05
BIOCARTA_ASBCELL_PATHWAY	12	Antigen Dependent B Cell Activation	10	0.8333	8.39e-05
BIOCARTA_FIBRINOLYSIS_PATHWAY	12	Fibrinolysis Pathway	10	0.8333	8.39e-05
REACTOME_SEROTONIN_RECEPTORS	12	Genes involved in Serotonin receptors	10	0.8333	8.39e-05
BIOCARTA_CARDIACEGF_PATHWAY	18	Role of EGF Receptor Transactivation by GPCRs in Cardiac Hypertrophy	13	0.7222	9.06e-05
Gene/Gene Set Overlap Matrix
Gene Symbol	Description	BIOCARTA_INFLAM_PATHWAY	BIOCARTA_KERATINOCYTE_PATHWAY	BIOCARTA_NTHI_PATHWAY	BIOCARTA_CHEMICAL_PATHWAY	KEGG_COMPLEMENT_AND_COAGULATION_CASCADES	KEGG_AMYOTROPHIC_LATERAL_SCLEROSIS_ALS	BIOCARTA_CYTOKINE_PATHWAY	BIOCARTA_STEM_PATHWAY	REACTOME_PLATELET_DEGRANULATION	REACTOME_AMINE_LIGAND_BINDING_RECEPTORS	BIOCARTA_EPONFKB_PATHWAY	BIOCARTA_LYM_PATHWAY	BIOCARTA_MONOCYTE_PATHWAY	BIOCARTA_CDMAC_PATHWAY	BIOCARTA_BIOPEPTIDES_PATHWAY	BIOCARTA_NKT_PATHWAY	KEGG_CHRONIC_MYELOID_LEUKEMIA	BIOCARTA_IL1R_PATHWAY	BIOCARTA_ERYTH_PATHWAY	BIOCARTA_HCMV_PATHWAY	KEGG_LEISHMANIA_INFECTION	BIOCARTA_GLEEVEC_PATHWAY	BIOCARTA_GRANULOCYTES_PATHWAY	BIOCARTA_CERAMIDE_PATHWAY	BIOCARTA_DC_PATHWAY	BIOCARTA_IL6_PATHWAY	KEGG_PROSTATE_CANCER	BIOCARTA_IL2RB_PATHWAY	REACTOME_CLASS_A1_RHODOPSIN_LIKE_RECEPTORS	BIOCARTA_HIVNEF_PATHWAY	REACTOME_LIPOPROTEIN_METABOLISM	BIOCARTA_D4GDI_PATHWAY	KEGG_CYTOKINE_CYTOKINE_RECEPTOR_INTERACTION	BIOCARTA_CASPASE_PATHWAY	BIOCARTA_TFF_PATHWAY	BIOCARTA_BARRESTIN_SRC_PATHWAY	KEGG_TOLL_LIKE_RECEPTOR_SIGNALING_PATHWAY	BIOCARTA_EPO_PATHWAY	BIOCARTA_LAIR_PATHWAY	REACTOME_CHYLOMICRON_MEDIATED_LIPID_TRANSPORT	KEGG_COLORECTAL_CANCER	KEGG_PANCREATIC_CANCER	BIOCARTA_FREE_PATHWAY	BIOCARTA_RNA_PATHWAY	BIOCARTA_EGF_PATHWAY	BIOCARTA_HER2_PATHWAY	BIOCARTA_ASBCELL_PATHWAY	BIOCARTA_FIBRINOLYSIS_PATHWAY
TNF	tumor necrosis factor (TNF superfamily, member 2)	BIOCARTA_INFLAM_PATHWAY	BIOCARTA_KERATINOCYTE_PATHWAY	BIOCARTA_NTHI_PATHWAY			KEGG_AMYOTROPHIC_LATERAL_SCLEROSIS_ALS	BIOCARTA_CYTOKINE_PATHWAY							BIOCARTA_CDMAC_PATHWAY				BIOCARTA_IL1R_PATHWAY			KEGG_LEISHMANIA_INFECTION		BIOCARTA_GRANULOCYTES_PATHWAY							BIOCARTA_HIVNEF_PATHWAY			KEGG_CYTOKINE_CYTOKINE_RECEPTOR_INTERACTION				KEGG_TOLL_LIKE_RECEPTOR_SIGNALING_PATHWAY		BIOCARTA_LAIR_PATHWAY				BIOCARTA_FREE_PATHWAY
IL8	interleukin 8	BIOCARTA_INFLAM_PATHWAY		BIOCARTA_NTHI_PATHWAY				BIOCARTA_CYTOKINE_PATHWAY	BIOCARTA_STEM_PATHWAY				BIOCARTA_LYM_PATHWAY											BIOCARTA_GRANULOCYTES_PATHWAY						REACTOME_CLASS_A1_RHODOPSIN_LIKE_RECEPTORS				KEGG_CYTOKINE_CYTOKINE_RECEPTOR_INTERACTION				KEGG_TOLL_LIKE_RECEPTOR_SIGNALING_PATHWAY		BIOCARTA_LAIR_PATHWAY				BIOCARTA_FREE_PATHWAY
IL4	interleukin 4	BIOCARTA_INFLAM_PATHWAY						BIOCARTA_CYTOKINE_PATHWAY	BIOCARTA_STEM_PATHWAY								BIOCARTA_NKT_PATHWAY					KEGG_LEISHMANIA_INFECTION				BIOCARTA_DC_PATHWAY								KEGG_CYTOKINE_CYTOKINE_RECEPTOR_INTERACTION														BIOCARTA_ASBCELL_PATHWAY
IL5	interleukin 5 (colony-stimulating factor, eosinophil)	BIOCARTA_INFLAM_PATHWAY						BIOCARTA_CYTOKINE_PATHWAY	BIOCARTA_STEM_PATHWAY								BIOCARTA_NKT_PATHWAY									BIOCARTA_DC_PATHWAY								KEGG_CYTOKINE_CYTOKINE_RECEPTOR_INTERACTION
IL2	interleukin 2	BIOCARTA_INFLAM_PATHWAY						BIOCARTA_CYTOKINE_PATHWAY	BIOCARTA_STEM_PATHWAY								BIOCARTA_NKT_PATHWAY																	KEGG_CYTOKINE_CYTOKINE_RECEPTOR_INTERACTION														BIOCARTA_ASBCELL_PATHWAY
IL6	interleukin 6 (interferon, beta 2)	BIOCARTA_INFLAM_PATHWAY						BIOCARTA_CYTOKINE_PATHWAY	BIOCARTA_STEM_PATHWAY										BIOCARTA_IL1R_PATHWAY	BIOCARTA_ERYTH_PATHWAY							BIOCARTA_IL6_PATHWAY							KEGG_CYTOKINE_CYTOKINE_RECEPTOR_INTERACTION				KEGG_TOLL_LIKE_RECEPTOR_SIGNALING_PATHWAY		BIOCARTA_LAIR_PATHWAY							BIOCARTA_HER2_PATHWAY
IL3	interleukin 3 (colony-stimulating factor, multiple)	BIOCARTA_INFLAM_PATHWAY						BIOCARTA_CYTOKINE_PATHWAY	BIOCARTA_STEM_PATHWAY											BIOCARTA_ERYTH_PATHWAY						BIOCARTA_DC_PATHWAY								KEGG_CYTOKINE_CYTOKINE_RECEPTOR_INTERACTION
IL1A	interleukin 1, alpha	BIOCARTA_INFLAM_PATHWAY						BIOCARTA_CYTOKINE_PATHWAY					BIOCARTA_LYM_PATHWAY						BIOCARTA_IL1R_PATHWAY	BIOCARTA_ERYTH_PATHWAY		KEGG_LEISHMANIA_INFECTION		BIOCARTA_GRANULOCYTES_PATHWAY										KEGG_CYTOKINE_CYTOKINE_RECEPTOR_INTERACTION						BIOCARTA_LAIR_PATHWAY
IFNG	interferon, gamma	BIOCARTA_INFLAM_PATHWAY						BIOCARTA_CYTOKINE_PATHWAY									BIOCARTA_NKT_PATHWAY					KEGG_LEISHMANIA_INFECTION		BIOCARTA_GRANULOCYTES_PATHWAY		BIOCARTA_DC_PATHWAY								KEGG_CYTOKINE_CYTOKINE_RECEPTOR_INTERACTION
IL12A	interleukin 12A (natural killer cell stimulatory factor 1, cytotoxic lymphocyte maturation factor 1, p35)	BIOCARTA_INFLAM_PATHWAY						BIOCARTA_CYTOKINE_PATHWAY									BIOCARTA_NKT_PATHWAY					KEGG_LEISHMANIA_INFECTION				BIOCARTA_DC_PATHWAY								KEGG_CYTOKINE_CYTOKINE_RECEPTOR_INTERACTION				KEGG_TOLL_LIKE_RECEPTOR_SIGNALING_PATHWAY
IL12B	interleukin 12B (natural killer cell stimulatory factor 2, cytotoxic lymphocyte maturation factor 2, p40)	BIOCARTA_INFLAM_PATHWAY						BIOCARTA_CYTOKINE_PATHWAY									BIOCARTA_NKT_PATHWAY					KEGG_LEISHMANIA_INFECTION				BIOCARTA_DC_PATHWAY								KEGG_CYTOKINE_CYTOKINE_RECEPTOR_INTERACTION				KEGG_TOLL_LIKE_RECEPTOR_SIGNALING_PATHWAY
IFNA1	interferon, alpha 1	BIOCARTA_INFLAM_PATHWAY						BIOCARTA_CYTOKINE_PATHWAY											BIOCARTA_IL1R_PATHWAY							BIOCARTA_DC_PATHWAY								KEGG_CYTOKINE_CYTOKINE_RECEPTOR_INTERACTION				KEGG_TOLL_LIKE_RECEPTOR_SIGNALING_PATHWAY
IFNB1	interferon, beta 1, fibroblast	BIOCARTA_INFLAM_PATHWAY						BIOCARTA_CYTOKINE_PATHWAY											BIOCARTA_IL1R_PATHWAY							BIOCARTA_DC_PATHWAY								KEGG_CYTOKINE_CYTOKINE_RECEPTOR_INTERACTION				KEGG_TOLL_LIKE_RECEPTOR_SIGNALING_PATHWAY
IL10	interleukin 10	BIOCARTA_INFLAM_PATHWAY						BIOCARTA_CYTOKINE_PATHWAY														KEGG_LEISHMANIA_INFECTION				BIOCARTA_DC_PATHWAY								KEGG_CYTOKINE_CYTOKINE_RECEPTOR_INTERACTION														BIOCARTA_ASBCELL_PATHWAY
LTA	lymphotoxin alpha (TNF superfamily, member 1)	BIOCARTA_INFLAM_PATHWAY						BIOCARTA_CYTOKINE_PATHWAY																										KEGG_CYTOKINE_CYTOKINE_RECEPTOR_INTERACTION
IL15	interleukin 15	BIOCARTA_INFLAM_PATHWAY						BIOCARTA_CYTOKINE_PATHWAY																										KEGG_CYTOKINE_CYTOKINE_RECEPTOR_INTERACTION
CSF2	colony stimulating factor 2 (granulocyte-macrophage)	BIOCARTA_INFLAM_PATHWAY							BIOCARTA_STEM_PATHWAY								BIOCARTA_NKT_PATHWAY			BIOCARTA_ERYTH_PATHWAY						BIOCARTA_DC_PATHWAY								KEGG_CYTOKINE_CYTOKINE_RECEPTOR_INTERACTION
CD4	CD4 molecule	BIOCARTA_INFLAM_PATHWAY							BIOCARTA_STEM_PATHWAY								BIOCARTA_NKT_PATHWAY																															BIOCARTA_ASBCELL_PATHWAY
CSF3	colony stimulating factor 3 (granulocyte)	BIOCARTA_INFLAM_PATHWAY							BIOCARTA_STEM_PATHWAY											BIOCARTA_ERYTH_PATHWAY				BIOCARTA_GRANULOCYTES_PATHWAY										KEGG_CYTOKINE_CYTOKINE_RECEPTOR_INTERACTION
IL11	interleukin 11	BIOCARTA_INFLAM_PATHWAY							BIOCARTA_STEM_PATHWAY											BIOCARTA_ERYTH_PATHWAY														KEGG_CYTOKINE_CYTOKINE_RECEPTOR_INTERACTION
CSF1	colony stimulating factor 1 (macrophage)	BIOCARTA_INFLAM_PATHWAY							BIOCARTA_STEM_PATHWAY																									KEGG_CYTOKINE_CYTOKINE_RECEPTOR_INTERACTION
IL7	interleukin 7	BIOCARTA_INFLAM_PATHWAY							BIOCARTA_STEM_PATHWAY																									KEGG_CYTOKINE_CYTOKINE_RECEPTOR_INTERACTION
TGFB1	transforming growth factor, beta 1 (Camurati-Engelmann disease)	BIOCARTA_INFLAM_PATHWAY								REACTOME_PLATELET_DEGRANULATION							BIOCARTA_NKT_PATHWAY	KEGG_CHRONIC_MYELOID_LEUKEMIA	BIOCARTA_IL1R_PATHWAY	BIOCARTA_ERYTH_PATHWAY		KEGG_LEISHMANIA_INFECTION												KEGG_CYTOKINE_CYTOKINE_RECEPTOR_INTERACTION								KEGG_COLORECTAL_CANCER	KEGG_PANCREATIC_CANCER
TGFB2	transforming growth factor, beta 2	BIOCARTA_INFLAM_PATHWAY								REACTOME_PLATELET_DEGRANULATION							BIOCARTA_NKT_PATHWAY	KEGG_CHRONIC_MYELOID_LEUKEMIA	BIOCARTA_IL1R_PATHWAY	BIOCARTA_ERYTH_PATHWAY		KEGG_LEISHMANIA_INFECTION												KEGG_CYTOKINE_CYTOKINE_RECEPTOR_INTERACTION								KEGG_COLORECTAL_CANCER	KEGG_PANCREATIC_CANCER
TGFB3	transforming growth factor, beta 3	BIOCARTA_INFLAM_PATHWAY								REACTOME_PLATELET_DEGRANULATION							BIOCARTA_NKT_PATHWAY	KEGG_CHRONIC_MYELOID_LEUKEMIA	BIOCARTA_IL1R_PATHWAY	BIOCARTA_ERYTH_PATHWAY		KEGG_LEISHMANIA_INFECTION												KEGG_CYTOKINE_CYTOKINE_RECEPTOR_INTERACTION								KEGG_COLORECTAL_CANCER	KEGG_PANCREATIC_CANCER
HLA-DRB1	major histocompatibility complex, class II, DR beta 1	BIOCARTA_INFLAM_PATHWAY																				KEGG_LEISHMANIA_INFECTION																										BIOCARTA_ASBCELL_PATHWAY
MAPK14	mitogen-activated protein kinase 14		BIOCARTA_KERATINOCYTE_PATHWAY	BIOCARTA_NTHI_PATHWAY			KEGG_AMYOTROPHIC_LATERAL_SCLEROSIS_ALS									BIOCARTA_BIOPEPTIDES_PATHWAY			BIOCARTA_IL1R_PATHWAY		BIOCARTA_HCMV_PATHWAY	KEGG_LEISHMANIA_INFECTION																KEGG_TOLL_LIKE_RECEPTOR_SIGNALING_PATHWAY
MAP2K3	mitogen-activated protein kinase kinase 3		BIOCARTA_KERATINOCYTE_PATHWAY	BIOCARTA_NTHI_PATHWAY			KEGG_AMYOTROPHIC_LATERAL_SCLEROSIS_ALS												BIOCARTA_IL1R_PATHWAY		BIOCARTA_HCMV_PATHWAY																	KEGG_TOLL_LIKE_RECEPTOR_SIGNALING_PATHWAY
MAP2K6	mitogen-activated protein kinase kinase 6		BIOCARTA_KERATINOCYTE_PATHWAY	BIOCARTA_NTHI_PATHWAY			KEGG_AMYOTROPHIC_LATERAL_SCLEROSIS_ALS												BIOCARTA_IL1R_PATHWAY		BIOCARTA_HCMV_PATHWAY																	KEGG_TOLL_LIKE_RECEPTOR_SIGNALING_PATHWAY
RELA	v-rel reticuloendotheliosis viral oncogene homolog A, nuclear factor of kappa light polypeptide gene enhancer in B-cells 3, p65 (avian)		BIOCARTA_KERATINOCYTE_PATHWAY	BIOCARTA_NTHI_PATHWAY								BIOCARTA_EPONFKB_PATHWAY			BIOCARTA_CDMAC_PATHWAY			KEGG_CHRONIC_MYELOID_LEUKEMIA	BIOCARTA_IL1R_PATHWAY		BIOCARTA_HCMV_PATHWAY	KEGG_LEISHMANIA_INFECTION			BIOCARTA_CERAMIDE_PATHWAY			KEGG_PROSTATE_CANCER			BIOCARTA_HIVNEF_PATHWAY							KEGG_TOLL_LIKE_RECEPTOR_SIGNALING_PATHWAY					KEGG_PANCREATIC_CANCER	BIOCARTA_FREE_PATHWAY	BIOCARTA_RNA_PATHWAY
NFKB1	nuclear factor of kappa light polypeptide gene enhancer in B-cells 1 (p105)		BIOCARTA_KERATINOCYTE_PATHWAY	BIOCARTA_NTHI_PATHWAY								BIOCARTA_EPONFKB_PATHWAY			BIOCARTA_CDMAC_PATHWAY			KEGG_CHRONIC_MYELOID_LEUKEMIA	BIOCARTA_IL1R_PATHWAY		BIOCARTA_HCMV_PATHWAY	KEGG_LEISHMANIA_INFECTION			BIOCARTA_CERAMIDE_PATHWAY			KEGG_PROSTATE_CANCER			BIOCARTA_HIVNEF_PATHWAY							KEGG_TOLL_LIKE_RECEPTOR_SIGNALING_PATHWAY					KEGG_PANCREATIC_CANCER	BIOCARTA_FREE_PATHWAY	BIOCARTA_RNA_PATHWAY
NFKBIA	nuclear factor of kappa light polypeptide gene enhancer in B-cells inhibitor, alpha		BIOCARTA_KERATINOCYTE_PATHWAY	BIOCARTA_NTHI_PATHWAY								BIOCARTA_EPONFKB_PATHWAY			BIOCARTA_CDMAC_PATHWAY			KEGG_CHRONIC_MYELOID_LEUKEMIA	BIOCARTA_IL1R_PATHWAY			KEGG_LEISHMANIA_INFECTION						KEGG_PROSTATE_CANCER			BIOCARTA_HIVNEF_PATHWAY							KEGG_TOLL_LIKE_RECEPTOR_SIGNALING_PATHWAY							BIOCARTA_RNA_PATHWAY
CHUK	conserved helix-loop-helix ubiquitous kinase		BIOCARTA_KERATINOCYTE_PATHWAY	BIOCARTA_NTHI_PATHWAY														KEGG_CHRONIC_MYELOID_LEUKEMIA	BIOCARTA_IL1R_PATHWAY									KEGG_PROSTATE_CANCER			BIOCARTA_HIVNEF_PATHWAY							KEGG_TOLL_LIKE_RECEPTOR_SIGNALING_PATHWAY					KEGG_PANCREATIC_CANCER		BIOCARTA_RNA_PATHWAY
MAP3K14	mitogen-activated protein kinase kinase kinase 14		BIOCARTA_KERATINOCYTE_PATHWAY	BIOCARTA_NTHI_PATHWAY															BIOCARTA_IL1R_PATHWAY												BIOCARTA_HIVNEF_PATHWAY														BIOCARTA_RNA_PATHWAY
BCL2	B-cell CLL/lymphoma 2		BIOCARTA_KERATINOCYTE_PATHWAY		BIOCARTA_CHEMICAL_PATHWAY		KEGG_AMYOTROPHIC_LATERAL_SCLEROSIS_ALS																		BIOCARTA_CERAMIDE_PATHWAY			KEGG_PROSTATE_CANCER	BIOCARTA_IL2RB_PATHWAY		BIOCARTA_HIVNEF_PATHWAY											KEGG_COLORECTAL_CANCER
PRKCA	protein kinase C, alpha		BIOCARTA_KERATINOCYTE_PATHWAY		BIOCARTA_CHEMICAL_PATHWAY										BIOCARTA_CDMAC_PATHWAY	BIOCARTA_BIOPEPTIDES_PATHWAY																														BIOCARTA_EGF_PATHWAY
MAPK13	mitogen-activated protein kinase 13		BIOCARTA_KERATINOCYTE_PATHWAY				KEGG_AMYOTROPHIC_LATERAL_SCLEROSIS_ALS															KEGG_LEISHMANIA_INFECTION																KEGG_TOLL_LIKE_RECEPTOR_SIGNALING_PATHWAY
TNFRSF1A	tumor necrosis factor receptor superfamily, member 1A		BIOCARTA_KERATINOCYTE_PATHWAY				KEGG_AMYOTROPHIC_LATERAL_SCLEROSIS_ALS																		BIOCARTA_CERAMIDE_PATHWAY						BIOCARTA_HIVNEF_PATHWAY			KEGG_CYTOKINE_CYTOKINE_RECEPTOR_INTERACTION
TNFRSF1B	tumor necrosis factor receptor superfamily, member 1B		BIOCARTA_KERATINOCYTE_PATHWAY				KEGG_AMYOTROPHIC_LATERAL_SCLEROSIS_ALS																								BIOCARTA_HIVNEF_PATHWAY			KEGG_CYTOKINE_CYTOKINE_RECEPTOR_INTERACTION
MAP3K5	mitogen-activated protein kinase kinase kinase 5		BIOCARTA_KERATINOCYTE_PATHWAY				KEGG_AMYOTROPHIC_LATERAL_SCLEROSIS_ALS																								BIOCARTA_HIVNEF_PATHWAY
EGF	epidermal growth factor (beta-urogastrone)		BIOCARTA_KERATINOCYTE_PATHWAY							REACTOME_PLATELET_DEGRANULATION																		KEGG_PROSTATE_CANCER						KEGG_CYTOKINE_CYTOKINE_RECEPTOR_INTERACTION									KEGG_PANCREATIC_CANCER			BIOCARTA_EGF_PATHWAY
MAPK3	mitogen-activated protein kinase 3		BIOCARTA_KERATINOCYTE_PATHWAY												BIOCARTA_CDMAC_PATHWAY	BIOCARTA_BIOPEPTIDES_PATHWAY		KEGG_CHRONIC_MYELOID_LEUKEMIA			BIOCARTA_HCMV_PATHWAY	KEGG_LEISHMANIA_INFECTION	BIOCARTA_GLEEVEC_PATHWAY		BIOCARTA_CERAMIDE_PATHWAY		BIOCARTA_IL6_PATHWAY	KEGG_PROSTATE_CANCER	BIOCARTA_IL2RB_PATHWAY							BIOCARTA_TFF_PATHWAY	BIOCARTA_BARRESTIN_SRC_PATHWAY	KEGG_TOLL_LIKE_RECEPTOR_SIGNALING_PATHWAY	BIOCARTA_EPO_PATHWAY			KEGG_COLORECTAL_CANCER	KEGG_PANCREATIC_CANCER			BIOCARTA_EGF_PATHWAY	BIOCARTA_HER2_PATHWAY
MAPK1	mitogen-activated protein kinase 1		BIOCARTA_KERATINOCYTE_PATHWAY												BIOCARTA_CDMAC_PATHWAY	BIOCARTA_BIOPEPTIDES_PATHWAY		KEGG_CHRONIC_MYELOID_LEUKEMIA			BIOCARTA_HCMV_PATHWAY	KEGG_LEISHMANIA_INFECTION			BIOCARTA_CERAMIDE_PATHWAY			KEGG_PROSTATE_CANCER	BIOCARTA_IL2RB_PATHWAY							BIOCARTA_TFF_PATHWAY	BIOCARTA_BARRESTIN_SRC_PATHWAY	KEGG_TOLL_LIKE_RECEPTOR_SIGNALING_PATHWAY				KEGG_COLORECTAL_CANCER	KEGG_PANCREATIC_CANCER				BIOCARTA_HER2_PATHWAY
MAP2K1	mitogen-activated protein kinase kinase 1		BIOCARTA_KERATINOCYTE_PATHWAY												BIOCARTA_CDMAC_PATHWAY	BIOCARTA_BIOPEPTIDES_PATHWAY		KEGG_CHRONIC_MYELOID_LEUKEMIA			BIOCARTA_HCMV_PATHWAY		BIOCARTA_GLEEVEC_PATHWAY		BIOCARTA_CERAMIDE_PATHWAY		BIOCARTA_IL6_PATHWAY	KEGG_PROSTATE_CANCER									BIOCARTA_BARRESTIN_SRC_PATHWAY	KEGG_TOLL_LIKE_RECEPTOR_SIGNALING_PATHWAY	BIOCARTA_EPO_PATHWAY			KEGG_COLORECTAL_CANCER	KEGG_PANCREATIC_CANCER			BIOCARTA_EGF_PATHWAY	BIOCARTA_HER2_PATHWAY
RAF1	v-raf-1 murine leukemia viral oncogene homolog 1		BIOCARTA_KERATINOCYTE_PATHWAY												BIOCARTA_CDMAC_PATHWAY	BIOCARTA_BIOPEPTIDES_PATHWAY		KEGG_CHRONIC_MYELOID_LEUKEMIA					BIOCARTA_GLEEVEC_PATHWAY		BIOCARTA_CERAMIDE_PATHWAY		BIOCARTA_IL6_PATHWAY	KEGG_PROSTATE_CANCER	BIOCARTA_IL2RB_PATHWAY								BIOCARTA_BARRESTIN_SRC_PATHWAY		BIOCARTA_EPO_PATHWAY			KEGG_COLORECTAL_CANCER	KEGG_PANCREATIC_CANCER			BIOCARTA_EGF_PATHWAY	BIOCARTA_HER2_PATHWAY
HRAS	v-Ha-ras Harvey rat sarcoma viral oncogene homolog		BIOCARTA_KERATINOCYTE_PATHWAY												BIOCARTA_CDMAC_PATHWAY	BIOCARTA_BIOPEPTIDES_PATHWAY		KEGG_CHRONIC_MYELOID_LEUKEMIA					BIOCARTA_GLEEVEC_PATHWAY				BIOCARTA_IL6_PATHWAY	KEGG_PROSTATE_CANCER	BIOCARTA_IL2RB_PATHWAY							BIOCARTA_TFF_PATHWAY	BIOCARTA_BARRESTIN_SRC_PATHWAY		BIOCARTA_EPO_PATHWAY							BIOCARTA_EGF_PATHWAY	BIOCARTA_HER2_PATHWAY
JUN	jun oncogene		BIOCARTA_KERATINOCYTE_PATHWAY												BIOCARTA_CDMAC_PATHWAY				BIOCARTA_IL1R_PATHWAY			KEGG_LEISHMANIA_INFECTION	BIOCARTA_GLEEVEC_PATHWAY				BIOCARTA_IL6_PATHWAY						BIOCARTA_D4GDI_PATHWAY					KEGG_TOLL_LIKE_RECEPTOR_SIGNALING_PATHWAY	BIOCARTA_EPO_PATHWAY			KEGG_COLORECTAL_CANCER				BIOCARTA_EGF_PATHWAY
FOS	v-fos FBJ murine osteosarcoma viral oncogene homolog		BIOCARTA_KERATINOCYTE_PATHWAY												BIOCARTA_CDMAC_PATHWAY							KEGG_LEISHMANIA_INFECTION	BIOCARTA_GLEEVEC_PATHWAY				BIOCARTA_IL6_PATHWAY		BIOCARTA_IL2RB_PATHWAY									KEGG_TOLL_LIKE_RECEPTOR_SIGNALING_PATHWAY	BIOCARTA_EPO_PATHWAY			KEGG_COLORECTAL_CANCER				BIOCARTA_EGF_PATHWAY
MAPK8	mitogen-activated protein kinase 8		BIOCARTA_KERATINOCYTE_PATHWAY													BIOCARTA_BIOPEPTIDES_PATHWAY			BIOCARTA_IL1R_PATHWAY				BIOCARTA_GLEEVEC_PATHWAY		BIOCARTA_CERAMIDE_PATHWAY						BIOCARTA_HIVNEF_PATHWAY							KEGG_TOLL_LIKE_RECEPTOR_SIGNALING_PATHWAY	BIOCARTA_EPO_PATHWAY			KEGG_COLORECTAL_CANCER	KEGG_PANCREATIC_CANCER			BIOCARTA_EGF_PATHWAY
SP1	Sp1 transcription factor		BIOCARTA_KERATINOCYTE_PATHWAY																		BIOCARTA_HCMV_PATHWAY
MAP2K4	mitogen-activated protein kinase kinase 4		BIOCARTA_KERATINOCYTE_PATHWAY																				BIOCARTA_GLEEVEC_PATHWAY		BIOCARTA_CERAMIDE_PATHWAY													KEGG_TOLL_LIKE_RECEPTOR_SIGNALING_PATHWAY								BIOCARTA_EGF_PATHWAY
EGFR	epidermal growth factor receptor (erythroblastic leukemia viral (v-erb-b) oncogene homolog, avian)		BIOCARTA_KERATINOCYTE_PATHWAY																									KEGG_PROSTATE_CANCER						KEGG_CYTOKINE_CYTOKINE_RECEPTOR_INTERACTION		BIOCARTA_TFF_PATHWAY							KEGG_PANCREATIC_CANCER			BIOCARTA_EGF_PATHWAY	BIOCARTA_HER2_PATHWAY
FASLG	Fas ligand (TNF superfamily, member 6)		BIOCARTA_KERATINOCYTE_PATHWAY																										BIOCARTA_IL2RB_PATHWAY		BIOCARTA_HIVNEF_PATHWAY			KEGG_CYTOKINE_CYTOKINE_RECEPTOR_INTERACTION														BIOCARTA_ASBCELL_PATHWAY
FAS	Fas (TNF receptor superfamily, member 6)		BIOCARTA_KERATINOCYTE_PATHWAY																										BIOCARTA_IL2RB_PATHWAY		BIOCARTA_HIVNEF_PATHWAY			KEGG_CYTOKINE_CYTOKINE_RECEPTOR_INTERACTION														BIOCARTA_ASBCELL_PATHWAY
PRKCD	protein kinase C, delta		BIOCARTA_KERATINOCYTE_PATHWAY																												BIOCARTA_HIVNEF_PATHWAY
PRKCG	protein kinase C, gamma		BIOCARTA_KERATINOCYTE_PATHWAY
PRKCE	protein kinase C, epsilon		BIOCARTA_KERATINOCYTE_PATHWAY
CEBPA	CCAAT/enhancer binding protein (C/EBP), alpha		BIOCARTA_KERATINOCYTE_PATHWAY
ETS2	v-ets erythroblastosis virus E26 oncogene homolog 2 (avian)		BIOCARTA_KERATINOCYTE_PATHWAY
TGFBR1	transforming growth factor, beta receptor I (activin A receptor type II-like kinase, 53kDa)			BIOCARTA_NTHI_PATHWAY														KEGG_CHRONIC_MYELOID_LEUKEMIA																KEGG_CYTOKINE_CYTOKINE_RECEPTOR_INTERACTION								KEGG_COLORECTAL_CANCER	KEGG_PANCREATIC_CANCER
TGFBR2	transforming growth factor, beta receptor II (70/80kDa)			BIOCARTA_NTHI_PATHWAY														KEGG_CHRONIC_MYELOID_LEUKEMIA																KEGG_CYTOKINE_CYTOKINE_RECEPTOR_INTERACTION								KEGG_COLORECTAL_CANCER	KEGG_PANCREATIC_CANCER
SMAD4	SMAD, mothers against DPP homolog 4 (Drosophila)			BIOCARTA_NTHI_PATHWAY														KEGG_CHRONIC_MYELOID_LEUKEMIA																								KEGG_COLORECTAL_CANCER	KEGG_PANCREATIC_CANCER
SMAD3	SMAD, mothers against DPP homolog 3 (Drosophila)			BIOCARTA_NTHI_PATHWAY														KEGG_CHRONIC_MYELOID_LEUKEMIA																								KEGG_COLORECTAL_CANCER	KEGG_PANCREATIC_CANCER
IL1B	interleukin 1, beta			BIOCARTA_NTHI_PATHWAY															BIOCARTA_IL1R_PATHWAY			KEGG_LEISHMANIA_INFECTION												KEGG_CYTOKINE_CYTOKINE_RECEPTOR_INTERACTION				KEGG_TOLL_LIKE_RECEPTOR_SIGNALING_PATHWAY
MYD88	myeloid differentiation primary response gene (88)			BIOCARTA_NTHI_PATHWAY															BIOCARTA_IL1R_PATHWAY			KEGG_LEISHMANIA_INFECTION																KEGG_TOLL_LIKE_RECEPTOR_SIGNALING_PATHWAY
TLR2	toll-like receptor 2			BIOCARTA_NTHI_PATHWAY																		KEGG_LEISHMANIA_INFECTION				BIOCARTA_DC_PATHWAY												KEGG_TOLL_LIKE_RECEPTOR_SIGNALING_PATHWAY
EP300	E1A binding protein p300			BIOCARTA_NTHI_PATHWAY																								KEGG_PROSTATE_CANCER																			BIOCARTA_HER2_PATHWAY
CREBBP	CREB binding protein (Rubinstein-Taybi syndrome)			BIOCARTA_NTHI_PATHWAY																								KEGG_PROSTATE_CANCER
DUSP1	dual specificity phosphatase 1			BIOCARTA_NTHI_PATHWAY
NR3C1	nuclear receptor subfamily 3, group C, member 1 (glucocorticoid receptor)			BIOCARTA_NTHI_PATHWAY
BAD	BCL2-antagonist of cell death				BIOCARTA_CHEMICAL_PATHWAY		KEGG_AMYOTROPHIC_LATERAL_SCLEROSIS_ALS											KEGG_CHRONIC_MYELOID_LEUKEMIA					BIOCARTA_GLEEVEC_PATHWAY		BIOCARTA_CERAMIDE_PATHWAY			KEGG_PROSTATE_CANCER	BIOCARTA_IL2RB_PATHWAY							BIOCARTA_TFF_PATHWAY						KEGG_COLORECTAL_CANCER	KEGG_PANCREATIC_CANCER
TP53	tumor protein p53 (Li-Fraumeni syndrome)				BIOCARTA_CHEMICAL_PATHWAY		KEGG_AMYOTROPHIC_LATERAL_SCLEROSIS_ALS											KEGG_CHRONIC_MYELOID_LEUKEMIA										KEGG_PROSTATE_CANCER														KEGG_COLORECTAL_CANCER	KEGG_PANCREATIC_CANCER		BIOCARTA_RNA_PATHWAY
BCL2L1	BCL2-like 1				BIOCARTA_CHEMICAL_PATHWAY		KEGG_AMYOTROPHIC_LATERAL_SCLEROSIS_ALS											KEGG_CHRONIC_MYELOID_LEUKEMIA											BIOCARTA_IL2RB_PATHWAY														KEGG_PANCREATIC_CANCER
CYCS	cytochrome c, somatic				BIOCARTA_CHEMICAL_PATHWAY		KEGG_AMYOTROPHIC_LATERAL_SCLEROSIS_ALS																		BIOCARTA_CERAMIDE_PATHWAY						BIOCARTA_HIVNEF_PATHWAY		BIOCARTA_D4GDI_PATHWAY		BIOCARTA_CASPASE_PATHWAY	BIOCARTA_TFF_PATHWAY						KEGG_COLORECTAL_CANCER
BAX	BCL2-associated X protein				BIOCARTA_CHEMICAL_PATHWAY		KEGG_AMYOTROPHIC_LATERAL_SCLEROSIS_ALS																		BIOCARTA_CERAMIDE_PATHWAY																	KEGG_COLORECTAL_CANCER
CASP9	caspase 9, apoptosis-related cysteine peptidase				BIOCARTA_CHEMICAL_PATHWAY		KEGG_AMYOTROPHIC_LATERAL_SCLEROSIS_ALS																					KEGG_PROSTATE_CANCER			BIOCARTA_HIVNEF_PATHWAY		BIOCARTA_D4GDI_PATHWAY		BIOCARTA_CASPASE_PATHWAY	BIOCARTA_TFF_PATHWAY						KEGG_COLORECTAL_CANCER	KEGG_PANCREATIC_CANCER
APAF1	apoptotic peptidase activating factor				BIOCARTA_CHEMICAL_PATHWAY		KEGG_AMYOTROPHIC_LATERAL_SCLEROSIS_ALS																								BIOCARTA_HIVNEF_PATHWAY		BIOCARTA_D4GDI_PATHWAY		BIOCARTA_CASPASE_PATHWAY	BIOCARTA_TFF_PATHWAY
CASP3	caspase 3, apoptosis-related cysteine peptidase				BIOCARTA_CHEMICAL_PATHWAY		KEGG_AMYOTROPHIC_LATERAL_SCLEROSIS_ALS																								BIOCARTA_HIVNEF_PATHWAY		BIOCARTA_D4GDI_PATHWAY		BIOCARTA_CASPASE_PATHWAY							KEGG_COLORECTAL_CANCER
STAT1	signal transducer and activator of transcription 1, 91kDa				BIOCARTA_CHEMICAL_PATHWAY											BIOCARTA_BIOPEPTIDES_PATHWAY						KEGG_LEISHMANIA_INFECTION	BIOCARTA_GLEEVEC_PATHWAY															KEGG_TOLL_LIKE_RECEPTOR_SIGNALING_PATHWAY					KEGG_PANCREATIC_CANCER			BIOCARTA_EGF_PATHWAY
AKT1	v-akt murine thymoma viral oncogene homolog 1				BIOCARTA_CHEMICAL_PATHWAY													KEGG_CHRONIC_MYELOID_LEUKEMIA			BIOCARTA_HCMV_PATHWAY		BIOCARTA_GLEEVEC_PATHWAY					KEGG_PROSTATE_CANCER	BIOCARTA_IL2RB_PATHWAY							BIOCARTA_TFF_PATHWAY		KEGG_TOLL_LIKE_RECEPTOR_SIGNALING_PATHWAY				KEGG_COLORECTAL_CANCER	KEGG_PANCREATIC_CANCER
PARP1	poly (ADP-ribose) polymerase family, member 1				BIOCARTA_CHEMICAL_PATHWAY																										BIOCARTA_HIVNEF_PATHWAY		BIOCARTA_D4GDI_PATHWAY		BIOCARTA_CASPASE_PATHWAY
CASP7	caspase 7, apoptosis-related cysteine peptidase				BIOCARTA_CHEMICAL_PATHWAY																										BIOCARTA_HIVNEF_PATHWAY				BIOCARTA_CASPASE_PATHWAY
CASP6	caspase 6, apoptosis-related cysteine peptidase				BIOCARTA_CHEMICAL_PATHWAY																										BIOCARTA_HIVNEF_PATHWAY				BIOCARTA_CASPASE_PATHWAY
PTK2	PTK2 protein tyrosine kinase 2				BIOCARTA_CHEMICAL_PATHWAY																										BIOCARTA_HIVNEF_PATHWAY					BIOCARTA_TFF_PATHWAY
EIF2S1	eukaryotic translation initiation factor 2, subunit 1 alpha, 35kDa				BIOCARTA_CHEMICAL_PATHWAY																																								BIOCARTA_RNA_PATHWAY
ATM	ataxia telangiectasia mutated (includes complementation groups A, C and D)				BIOCARTA_CHEMICAL_PATHWAY
PXN	paxillin				BIOCARTA_CHEMICAL_PATHWAY
KNG1	kininogen 1					KEGG_COMPLEMENT_AND_COAGULATION_CASCADES				REACTOME_PLATELET_DEGRANULATION						BIOCARTA_BIOPEPTIDES_PATHWAY														REACTOME_CLASS_A1_RHODOPSIN_LIKE_RECEPTORS										BIOCARTA_LAIR_PATHWAY
A2M	alpha-2-macroglobulin					KEGG_COMPLEMENT_AND_COAGULATION_CASCADES				REACTOME_PLATELET_DEGRANULATION																						REACTOME_LIPOPROTEIN_METABOLISM
FGA	fibrinogen alpha chain					KEGG_COMPLEMENT_AND_COAGULATION_CASCADES				REACTOME_PLATELET_DEGRANULATION																																							BIOCARTA_FIBRINOLYSIS_PATHWAY
FGB	fibrinogen beta chain					KEGG_COMPLEMENT_AND_COAGULATION_CASCADES				REACTOME_PLATELET_DEGRANULATION																																							BIOCARTA_FIBRINOLYSIS_PATHWAY
PLG	plasminogen					KEGG_COMPLEMENT_AND_COAGULATION_CASCADES				REACTOME_PLATELET_DEGRANULATION																																							BIOCARTA_FIBRINOLYSIS_PATHWAY
F13A1	coagulation factor XIII, A1 polypeptide					KEGG_COMPLEMENT_AND_COAGULATION_CASCADES				REACTOME_PLATELET_DEGRANULATION																																							BIOCARTA_FIBRINOLYSIS_PATHWAY
SERPINE1	serpin peptidase inhibitor, clade E (nexin, plasminogen activator inhibitor type 1), member 1					KEGG_COMPLEMENT_AND_COAGULATION_CASCADES				REACTOME_PLATELET_DEGRANULATION																																							BIOCARTA_FIBRINOLYSIS_PATHWAY
F5	coagulation factor V (proaccelerin, labile factor)					KEGG_COMPLEMENT_AND_COAGULATION_CASCADES				REACTOME_PLATELET_DEGRANULATION
F8	coagulation factor VIII, procoagulant component (hemophilia A)					KEGG_COMPLEMENT_AND_COAGULATION_CASCADES				REACTOME_PLATELET_DEGRANULATION
SERPING1	serpin peptidase inhibitor, clade G (C1 inhibitor), member 1, (angioedema, hereditary)					KEGG_COMPLEMENT_AND_COAGULATION_CASCADES				REACTOME_PLATELET_DEGRANULATION
VWF	von Willebrand factor					KEGG_COMPLEMENT_AND_COAGULATION_CASCADES				REACTOME_PLATELET_DEGRANULATION
SERPINA1	serpin peptidase inhibitor, clade A (alpha-1 antiproteinase, antitrypsin), member 1					KEGG_COMPLEMENT_AND_COAGULATION_CASCADES				REACTOME_PLATELET_DEGRANULATION
SERPINF2	serpin peptidase inhibitor, clade F (alpha-2 antiplasmin, pigment epithelium derived factor), member 2					KEGG_COMPLEMENT_AND_COAGULATION_CASCADES				REACTOME_PLATELET_DEGRANULATION
F2	coagulation factor II (thrombin)					KEGG_COMPLEMENT_AND_COAGULATION_CASCADES										BIOCARTA_BIOPEPTIDES_PATHWAY														REACTOME_CLASS_A1_RHODOPSIN_LIKE_RECEPTORS																			BIOCARTA_FIBRINOLYSIS_PATHWAY
C3	complement component 3					KEGG_COMPLEMENT_AND_COAGULATION_CASCADES																KEGG_LEISHMANIA_INFECTION								REACTOME_CLASS_A1_RHODOPSIN_LIKE_RECEPTORS										BIOCARTA_LAIR_PATHWAY
CR1	complement component (3b/4b) receptor 1 (Knops blood group)					KEGG_COMPLEMENT_AND_COAGULATION_CASCADES																KEGG_LEISHMANIA_INFECTION
F2R	coagulation factor II (thrombin) receptor					KEGG_COMPLEMENT_AND_COAGULATION_CASCADES																								REACTOME_CLASS_A1_RHODOPSIN_LIKE_RECEPTORS																			BIOCARTA_FIBRINOLYSIS_PATHWAY
C5AR1	complement component 5a receptor 1					KEGG_COMPLEMENT_AND_COAGULATION_CASCADES																								REACTOME_CLASS_A1_RHODOPSIN_LIKE_RECEPTORS
PLAT	plasminogen activator, tissue					KEGG_COMPLEMENT_AND_COAGULATION_CASCADES																																											BIOCARTA_FIBRINOLYSIS_PATHWAY
PLAU	plasminogen activator, urokinase					KEGG_COMPLEMENT_AND_COAGULATION_CASCADES																																											BIOCARTA_FIBRINOLYSIS_PATHWAY
PROC	protein C (inactivator of coagulation factors Va and VIIIa)					KEGG_COMPLEMENT_AND_COAGULATION_CASCADES
SERPINC1	serpin peptidase inhibitor, clade C (antithrombin), member 1					KEGG_COMPLEMENT_AND_COAGULATION_CASCADES
F7	coagulation factor VII (serum prothrombin conversion accelerator)					KEGG_COMPLEMENT_AND_COAGULATION_CASCADES
TFPI	tissue factor pathway inhibitor (lipoprotein-associated coagulation inhibitor)					KEGG_COMPLEMENT_AND_COAGULATION_CASCADES
F3	coagulation factor III (thromboplastin, tissue factor)					KEGG_COMPLEMENT_AND_COAGULATION_CASCADES
THBD	thrombomodulin					KEGG_COMPLEMENT_AND_COAGULATION_CASCADES
PLAUR	plasminogen activator, urokinase receptor					KEGG_COMPLEMENT_AND_COAGULATION_CASCADES
CD55	CD55 molecule, decay accelerating factor for complement (Cromer blood group)					KEGG_COMPLEMENT_AND_COAGULATION_CASCADES
CD59	CD59 molecule, complement regulatory protein					KEGG_COMPLEMENT_AND_COAGULATION_CASCADES
C1QB	complement component 1, q subcomponent, B chain					KEGG_COMPLEMENT_AND_COAGULATION_CASCADES
C4A	complement component 4A (Rodgers blood group)					KEGG_COMPLEMENT_AND_COAGULATION_CASCADES
C4B	complement component 4B (Childo blood group)					KEGG_COMPLEMENT_AND_COAGULATION_CASCADES
MASP2	mannan-binding lectin serine peptidase 2					KEGG_COMPLEMENT_AND_COAGULATION_CASCADES
MBL2	mannose-binding lectin (protein C) 2, soluble (opsonic defect)					KEGG_COMPLEMENT_AND_COAGULATION_CASCADES
C1S	complement component 1, s subcomponent					KEGG_COMPLEMENT_AND_COAGULATION_CASCADES
CFB	complement factor B					KEGG_COMPLEMENT_AND_COAGULATION_CASCADES
CD46	CD46 molecule, complement regulatory protein					KEGG_COMPLEMENT_AND_COAGULATION_CASCADES
CFH	complement factor H					KEGG_COMPLEMENT_AND_COAGULATION_CASCADES
CFI	complement factor I					KEGG_COMPLEMENT_AND_COAGULATION_CASCADES
SERPINA5	serpin peptidase inhibitor, clade A (alpha-1 antiproteinase, antitrypsin), member 5					KEGG_COMPLEMENT_AND_COAGULATION_CASCADES
SERPIND1	serpin peptidase inhibitor, clade D (heparin cofactor), member 1					KEGG_COMPLEMENT_AND_COAGULATION_CASCADES
SOD1	superoxide dismutase 1, soluble (amyotrophic lateral sclerosis 1 (adult))						KEGG_AMYOTROPHIC_LATERAL_SCLEROSIS_ALS			REACTOME_PLATELET_DEGRANULATION																																		BIOCARTA_FREE_PATHWAY
GRIN1	glutamate receptor, ionotropic, N-methyl D-aspartate 1						KEGG_AMYOTROPHIC_LATERAL_SCLEROSIS_ALS					BIOCARTA_EPONFKB_PATHWAY
CASP1	caspase 1, apoptosis-related cysteine peptidase (interleukin 1, beta, convertase)						KEGG_AMYOTROPHIC_LATERAL_SCLEROSIS_ALS																										BIOCARTA_D4GDI_PATHWAY		BIOCARTA_CASPASE_PATHWAY
GPX1	glutathione peroxidase 1						KEGG_AMYOTROPHIC_LATERAL_SCLEROSIS_ALS																																					BIOCARTA_FREE_PATHWAY
CAT	catalase						KEGG_AMYOTROPHIC_LATERAL_SCLEROSIS_ALS
GRIN2A	glutamate receptor, ionotropic, N-methyl D-aspartate 2A						KEGG_AMYOTROPHIC_LATERAL_SCLEROSIS_ALS
GRIN2C	glutamate receptor, ionotropic, N-methyl D-aspartate 2C						KEGG_AMYOTROPHIC_LATERAL_SCLEROSIS_ALS
GRIN2B	glutamate receptor, ionotropic, N-methyl D-aspartate 2B						KEGG_AMYOTROPHIC_LATERAL_SCLEROSIS_ALS
NEFL	neurofilament, light polypeptide 68kDa						KEGG_AMYOTROPHIC_LATERAL_SCLEROSIS_ALS
GRIA1	glutamate receptor, ionotropic, AMPA 1						KEGG_AMYOTROPHIC_LATERAL_SCLEROSIS_ALS
SLC1A2	solute carrier family 1 (glial high affinity glutamate transporter), member 2						KEGG_AMYOTROPHIC_LATERAL_SCLEROSIS_ALS
NOS1	nitric oxide synthase 1 (neuronal)						KEGG_AMYOTROPHIC_LATERAL_SCLEROSIS_ALS
RAB5A	RAB5A, member RAS oncogene family						KEGG_AMYOTROPHIC_LATERAL_SCLEROSIS_ALS
ALS2	amyotrophic lateral sclerosis 2 (juvenile)						KEGG_AMYOTROPHIC_LATERAL_SCLEROSIS_ALS
CCS	copper chaperone for superoxide dismutase						KEGG_AMYOTROPHIC_LATERAL_SCLEROSIS_ALS
NEFH	neurofilament, heavy polypeptide 200kDa						KEGG_AMYOTROPHIC_LATERAL_SCLEROSIS_ALS
TOMM40	translocase of outer mitochondrial membrane 40 homolog (yeast)						KEGG_AMYOTROPHIC_LATERAL_SCLEROSIS_ALS
IL18	interleukin 18 (interferon-gamma-inducing factor)							BIOCARTA_CYTOKINE_PATHWAY																										KEGG_CYTOKINE_CYTOKINE_RECEPTOR_INTERACTION
IL16	interleukin 16 (lymphocyte chemoattractant factor)							BIOCARTA_CYTOKINE_PATHWAY
EPO	erythropoietin								BIOCARTA_STEM_PATHWAY			BIOCARTA_EPONFKB_PATHWAY								BIOCARTA_ERYTH_PATHWAY														KEGG_CYTOKINE_CYTOKINE_RECEPTOR_INTERACTION					BIOCARTA_EPO_PATHWAY
CD8A	CD8a molecule								BIOCARTA_STEM_PATHWAY
PECAM1	platelet/endothelial cell adhesion molecule (CD31 antigen)									REACTOME_PLATELET_DEGRANULATION			BIOCARTA_LYM_PATHWAY	BIOCARTA_MONOCYTE_PATHWAY										BIOCARTA_GRANULOCYTES_PATHWAY
SELP	selectin P (granule membrane protein 140kDa, antigen CD62)									REACTOME_PLATELET_DEGRANULATION				BIOCARTA_MONOCYTE_PATHWAY										BIOCARTA_GRANULOCYTES_PATHWAY																BIOCARTA_LAIR_PATHWAY
CALM1	calmodulin 1 (phosphorylase kinase, delta)									REACTOME_PLATELET_DEGRANULATION						BIOCARTA_BIOPEPTIDES_PATHWAY
IGF1	insulin-like growth factor 1 (somatomedin C)									REACTOME_PLATELET_DEGRANULATION										BIOCARTA_ERYTH_PATHWAY								KEGG_PROSTATE_CANCER
PDGFB	platelet-derived growth factor beta polypeptide (simian sarcoma viral (v-sis) oncogene homolog)									REACTOME_PLATELET_DEGRANULATION																		KEGG_PROSTATE_CANCER						KEGG_CYTOKINE_CYTOKINE_RECEPTOR_INTERACTION
PPBP	pro-platelet basic protein (chemokine (C-X-C motif) ligand 7)									REACTOME_PLATELET_DEGRANULATION																				REACTOME_CLASS_A1_RHODOPSIN_LIKE_RECEPTORS				KEGG_CYTOKINE_CYTOKINE_RECEPTOR_INTERACTION
APOA1	apolipoprotein A-I									REACTOME_PLATELET_DEGRANULATION																						REACTOME_LIPOPROTEIN_METABOLISM									REACTOME_CHYLOMICRON_MEDIATED_LIPID_TRANSPORT
ALB	albumin									REACTOME_PLATELET_DEGRANULATION																						REACTOME_LIPOPROTEIN_METABOLISM
HGF	hepatocyte growth factor (hepapoietin A; scatter factor)									REACTOME_PLATELET_DEGRANULATION																								KEGG_CYTOKINE_CYTOKINE_RECEPTOR_INTERACTION
CD36	CD36 molecule (thrombospondin receptor)									REACTOME_PLATELET_DEGRANULATION
ITGB3	integrin, beta 3 (platelet glycoprotein IIIa, antigen CD61)									REACTOME_PLATELET_DEGRANULATION
THBS1	thrombospondin 1									REACTOME_PLATELET_DEGRANULATION
HSPA5	heat shock 70kDa protein 5 (glucose-regulated protein, 78kDa)									REACTOME_PLATELET_DEGRANULATION
CFL1	cofilin 1 (non-muscle)									REACTOME_PLATELET_DEGRANULATION
FN1	fibronectin 1									REACTOME_PLATELET_DEGRANULATION
PSAP	prosaposin (variant Gaucher disease and variant metachromatic leukodystrophy)									REACTOME_PLATELET_DEGRANULATION
CD63	CD63 molecule									REACTOME_PLATELET_DEGRANULATION
LAMP2	lysosomal-associated membrane protein 2									REACTOME_PLATELET_DEGRANULATION
ALDOA	aldolase A, fructose-bisphosphate									REACTOME_PLATELET_DEGRANULATION
CAP1	CAP, adenylate cyclase-associated protein 1 (yeast)									REACTOME_PLATELET_DEGRANULATION
FLNA	filamin A, alpha (actin binding protein 280)									REACTOME_PLATELET_DEGRANULATION
TF	transferrin									REACTOME_PLATELET_DEGRANULATION
CALU	calumenin									REACTOME_PLATELET_DEGRANULATION
SCG3	secretogranin III									REACTOME_PLATELET_DEGRANULATION
APP	amyloid beta (A4) precursor protein (peptidase nexin-II, Alzheimer disease)									REACTOME_PLATELET_DEGRANULATION
CLU	clusterin									REACTOME_PLATELET_DEGRANULATION
MMRN1	multimerin 1									REACTOME_PLATELET_DEGRANULATION
TIMP1	TIMP metallopeptidase inhibitor 1									REACTOME_PLATELET_DEGRANULATION
HTR1A	5-hydroxytryptamine (serotonin) receptor 1A										REACTOME_AMINE_LIGAND_BINDING_RECEPTORS																			REACTOME_CLASS_A1_RHODOPSIN_LIKE_RECEPTORS
HTR1B	5-hydroxytryptamine (serotonin) receptor 1B										REACTOME_AMINE_LIGAND_BINDING_RECEPTORS																			REACTOME_CLASS_A1_RHODOPSIN_LIKE_RECEPTORS
HTR1D	5-hydroxytryptamine (serotonin) receptor 1D										REACTOME_AMINE_LIGAND_BINDING_RECEPTORS																			REACTOME_CLASS_A1_RHODOPSIN_LIKE_RECEPTORS
HTR1E	5-hydroxytryptamine (serotonin) receptor 1E										REACTOME_AMINE_LIGAND_BINDING_RECEPTORS																			REACTOME_CLASS_A1_RHODOPSIN_LIKE_RECEPTORS
HTR1F	5-hydroxytryptamine (serotonin) receptor 1F										REACTOME_AMINE_LIGAND_BINDING_RECEPTORS																			REACTOME_CLASS_A1_RHODOPSIN_LIKE_RECEPTORS
HTR4	5-hydroxytryptamine (serotonin) receptor 4										REACTOME_AMINE_LIGAND_BINDING_RECEPTORS																			REACTOME_CLASS_A1_RHODOPSIN_LIKE_RECEPTORS
HTR6	5-hydroxytryptamine (serotonin) receptor 6										REACTOME_AMINE_LIGAND_BINDING_RECEPTORS																			REACTOME_CLASS_A1_RHODOPSIN_LIKE_RECEPTORS
HTR7	5-hydroxytryptamine (serotonin) receptor 7 (adenylate cyclase-coupled)										REACTOME_AMINE_LIGAND_BINDING_RECEPTORS																			REACTOME_CLASS_A1_RHODOPSIN_LIKE_RECEPTORS
HTR2A	5-hydroxytryptamine (serotonin) receptor 2A										REACTOME_AMINE_LIGAND_BINDING_RECEPTORS																			REACTOME_CLASS_A1_RHODOPSIN_LIKE_RECEPTORS
HTR2C	5-hydroxytryptamine (serotonin) receptor 2C										REACTOME_AMINE_LIGAND_BINDING_RECEPTORS																			REACTOME_CLASS_A1_RHODOPSIN_LIKE_RECEPTORS
ADRA2A	adrenergic, alpha-2A-, receptor										REACTOME_AMINE_LIGAND_BINDING_RECEPTORS																			REACTOME_CLASS_A1_RHODOPSIN_LIKE_RECEPTORS
ADRA2C	adrenergic, alpha-2C-, receptor										REACTOME_AMINE_LIGAND_BINDING_RECEPTORS																			REACTOME_CLASS_A1_RHODOPSIN_LIKE_RECEPTORS
ADRB2	adrenergic, beta-2-, receptor, surface										REACTOME_AMINE_LIGAND_BINDING_RECEPTORS																			REACTOME_CLASS_A1_RHODOPSIN_LIKE_RECEPTORS
ADRB1	adrenergic, beta-1-, receptor										REACTOME_AMINE_LIGAND_BINDING_RECEPTORS																			REACTOME_CLASS_A1_RHODOPSIN_LIKE_RECEPTORS
DRD2	dopamine receptor D2										REACTOME_AMINE_LIGAND_BINDING_RECEPTORS																			REACTOME_CLASS_A1_RHODOPSIN_LIKE_RECEPTORS
CHRM2	cholinergic receptor, muscarinic 2										REACTOME_AMINE_LIGAND_BINDING_RECEPTORS																			REACTOME_CLASS_A1_RHODOPSIN_LIKE_RECEPTORS
DRD3	dopamine receptor D3										REACTOME_AMINE_LIGAND_BINDING_RECEPTORS																			REACTOME_CLASS_A1_RHODOPSIN_LIKE_RECEPTORS
DRD4	dopamine receptor D4										REACTOME_AMINE_LIGAND_BINDING_RECEPTORS																			REACTOME_CLASS_A1_RHODOPSIN_LIKE_RECEPTORS
HRH3	histamine receptor H3										REACTOME_AMINE_LIGAND_BINDING_RECEPTORS																			REACTOME_CLASS_A1_RHODOPSIN_LIKE_RECEPTORS
DRD1	dopamine receptor D1										REACTOME_AMINE_LIGAND_BINDING_RECEPTORS																			REACTOME_CLASS_A1_RHODOPSIN_LIKE_RECEPTORS
ADRB3	adrenergic, beta-3-, receptor										REACTOME_AMINE_LIGAND_BINDING_RECEPTORS																			REACTOME_CLASS_A1_RHODOPSIN_LIKE_RECEPTORS
DRD5	dopamine receptor D5										REACTOME_AMINE_LIGAND_BINDING_RECEPTORS																			REACTOME_CLASS_A1_RHODOPSIN_LIKE_RECEPTORS
TAAR5	trace amine associated receptor 5										REACTOME_AMINE_LIGAND_BINDING_RECEPTORS																			REACTOME_CLASS_A1_RHODOPSIN_LIKE_RECEPTORS
TAAR6	trace amine associated receptor 6										REACTOME_AMINE_LIGAND_BINDING_RECEPTORS																			REACTOME_CLASS_A1_RHODOPSIN_LIKE_RECEPTORS
CHRM1	cholinergic receptor, muscarinic 1										REACTOME_AMINE_LIGAND_BINDING_RECEPTORS																			REACTOME_CLASS_A1_RHODOPSIN_LIKE_RECEPTORS
ADRA1B	adrenergic, alpha-1B-, receptor										REACTOME_AMINE_LIGAND_BINDING_RECEPTORS																			REACTOME_CLASS_A1_RHODOPSIN_LIKE_RECEPTORS
ADRA1D	adrenergic, alpha-1D-, receptor										REACTOME_AMINE_LIGAND_BINDING_RECEPTORS																			REACTOME_CLASS_A1_RHODOPSIN_LIKE_RECEPTORS
JAK2	Janus kinase 2 (a protein tyrosine kinase)											BIOCARTA_EPONFKB_PATHWAY				BIOCARTA_BIOPEPTIDES_PATHWAY						KEGG_LEISHMANIA_INFECTION	BIOCARTA_GLEEVEC_PATHWAY				BIOCARTA_IL6_PATHWAY												BIOCARTA_EPO_PATHWAY
CDKN1A	cyclin-dependent kinase inhibitor 1A (p21, Cip1)											BIOCARTA_EPONFKB_PATHWAY						KEGG_CHRONIC_MYELOID_LEUKEMIA										KEGG_PROSTATE_CANCER
EPOR	erythropoietin receptor											BIOCARTA_EPONFKB_PATHWAY																						KEGG_CYTOKINE_CYTOKINE_RECEPTOR_INTERACTION					BIOCARTA_EPO_PATHWAY
HIF1A	hypoxia-inducible factor 1, alpha subunit (basic helix-loop-helix transcription factor)											BIOCARTA_EPONFKB_PATHWAY
ARNT	aryl hydrocarbon receptor nuclear translocator											BIOCARTA_EPONFKB_PATHWAY
SOD2	superoxide dismutase 2, mitochondrial											BIOCARTA_EPONFKB_PATHWAY
ITGB2	integrin, beta 2 (complement component 3 receptor 3 and 4 subunit)												BIOCARTA_LYM_PATHWAY	BIOCARTA_MONOCYTE_PATHWAY								KEGG_LEISHMANIA_INFECTION		BIOCARTA_GRANULOCYTES_PATHWAY																BIOCARTA_LAIR_PATHWAY
ITGB1	integrin, beta 1 (fibronectin receptor, beta polypeptide, antigen CD29 includes MDF2, MSK12)												BIOCARTA_LYM_PATHWAY	BIOCARTA_MONOCYTE_PATHWAY								KEGG_LEISHMANIA_INFECTION														BIOCARTA_TFF_PATHWAY				BIOCARTA_LAIR_PATHWAY
ITGA4	integrin, alpha 4 (antigen CD49D, alpha 4 subunit of VLA-4 receptor)												BIOCARTA_LYM_PATHWAY	BIOCARTA_MONOCYTE_PATHWAY								KEGG_LEISHMANIA_INFECTION																		BIOCARTA_LAIR_PATHWAY
ITGAL	integrin, alpha L (antigen CD11A (p180), lymphocyte function-associated antigen 1; alpha polypeptide)												BIOCARTA_LYM_PATHWAY	BIOCARTA_MONOCYTE_PATHWAY										BIOCARTA_GRANULOCYTES_PATHWAY																BIOCARTA_LAIR_PATHWAY
ICAM1	intercellular adhesion molecule 1 (CD54), human rhinovirus receptor												BIOCARTA_LYM_PATHWAY	BIOCARTA_MONOCYTE_PATHWAY										BIOCARTA_GRANULOCYTES_PATHWAY																BIOCARTA_LAIR_PATHWAY
SELL	selectin L (lymphocyte adhesion molecule 1)												BIOCARTA_LYM_PATHWAY	BIOCARTA_MONOCYTE_PATHWAY										BIOCARTA_GRANULOCYTES_PATHWAY
VCAM1	vascular cell adhesion molecule 1												BIOCARTA_LYM_PATHWAY																											BIOCARTA_LAIR_PATHWAY
CD34	CD34 molecule												BIOCARTA_LYM_PATHWAY
ITGAM	integrin, alpha M (complement component 3 receptor 3 subunit)													BIOCARTA_MONOCYTE_PATHWAY								KEGG_LEISHMANIA_INFECTION		BIOCARTA_GRANULOCYTES_PATHWAY
CD44	CD44 molecule (Indian blood group)													BIOCARTA_MONOCYTE_PATHWAY
SELE	selectin E (endothelial adhesion molecule 1)													BIOCARTA_MONOCYTE_PATHWAY
MYC	v-myc myelocytomatosis viral oncogene homolog (avian)														BIOCARTA_CDMAC_PATHWAY			KEGG_CHRONIC_MYELOID_LEUKEMIA					BIOCARTA_GLEEVEC_PATHWAY						BIOCARTA_IL2RB_PATHWAY													KEGG_COLORECTAL_CANCER
PLCB1	phospholipase C, beta 1 (phosphoinositide-specific)														BIOCARTA_CDMAC_PATHWAY																						BIOCARTA_BARRESTIN_SRC_PATHWAY
MAP2K2	mitogen-activated protein kinase kinase 2															BIOCARTA_BIOPEPTIDES_PATHWAY		KEGG_CHRONIC_MYELOID_LEUKEMIA			BIOCARTA_HCMV_PATHWAY							KEGG_PROSTATE_CANCER									BIOCARTA_BARRESTIN_SRC_PATHWAY	KEGG_TOLL_LIKE_RECEPTOR_SIGNALING_PATHWAY
STAT5B	signal transducer and activator of transcription 5B															BIOCARTA_BIOPEPTIDES_PATHWAY		KEGG_CHRONIC_MYELOID_LEUKEMIA					BIOCARTA_GLEEVEC_PATHWAY						BIOCARTA_IL2RB_PATHWAY										BIOCARTA_EPO_PATHWAY							BIOCARTA_EGF_PATHWAY
STAT5A	signal transducer and activator of transcription 5A															BIOCARTA_BIOPEPTIDES_PATHWAY		KEGG_CHRONIC_MYELOID_LEUKEMIA					BIOCARTA_GLEEVEC_PATHWAY						BIOCARTA_IL2RB_PATHWAY										BIOCARTA_EPO_PATHWAY							BIOCARTA_EGF_PATHWAY
SHC1	SHC (Src homology 2 domain containing) transforming protein 1															BIOCARTA_BIOPEPTIDES_PATHWAY		KEGG_CHRONIC_MYELOID_LEUKEMIA									BIOCARTA_IL6_PATHWAY		BIOCARTA_IL2RB_PATHWAY							BIOCARTA_TFF_PATHWAY			BIOCARTA_EPO_PATHWAY							BIOCARTA_EGF_PATHWAY	BIOCARTA_HER2_PATHWAY
STAT3	signal transducer and activator of transcription 3 (acute-phase response factor)															BIOCARTA_BIOPEPTIDES_PATHWAY											BIOCARTA_IL6_PATHWAY																KEGG_PANCREATIC_CANCER			BIOCARTA_EGF_PATHWAY	BIOCARTA_HER2_PATHWAY
AGT	angiotensinogen (serpin peptidase inhibitor, clade A, member 8)															BIOCARTA_BIOPEPTIDES_PATHWAY														REACTOME_CLASS_A1_RHODOPSIN_LIKE_RECEPTORS
AGTR2	angiotensin II receptor, type 2															BIOCARTA_BIOPEPTIDES_PATHWAY														REACTOME_CLASS_A1_RHODOPSIN_LIKE_RECEPTORS
STAT2	signal transducer and activator of transcription 2, 113kDa															BIOCARTA_BIOPEPTIDES_PATHWAY																														BIOCARTA_EGF_PATHWAY
FYN	FYN oncogene related to SRC, FGR, YES															BIOCARTA_BIOPEPTIDES_PATHWAY
PTK2B	PTK2B protein tyrosine kinase 2 beta															BIOCARTA_BIOPEPTIDES_PATHWAY
CDK5	cyclin-dependent kinase 5															BIOCARTA_BIOPEPTIDES_PATHWAY
MYLK	myosin, light chain kinase															BIOCARTA_BIOPEPTIDES_PATHWAY
CAMK2G	calcium/calmodulin-dependent protein kinase (CaM kinase) II gamma															BIOCARTA_BIOPEPTIDES_PATHWAY
MAPT	microtubule-associated protein tau															BIOCARTA_BIOPEPTIDES_PATHWAY
CCL3	chemokine (C-C motif) ligand 3																BIOCARTA_NKT_PATHWAY			BIOCARTA_ERYTH_PATHWAY										REACTOME_CLASS_A1_RHODOPSIN_LIKE_RECEPTORS				KEGG_CYTOKINE_CYTOKINE_RECEPTOR_INTERACTION				KEGG_TOLL_LIKE_RECEPTOR_SIGNALING_PATHWAY
CCR3	chemokine (C-C motif) receptor 3																BIOCARTA_NKT_PATHWAY													REACTOME_CLASS_A1_RHODOPSIN_LIKE_RECEPTORS				KEGG_CYTOKINE_CYTOKINE_RECEPTOR_INTERACTION
CXCR4	chemokine (C-X-C motif) receptor 4																BIOCARTA_NKT_PATHWAY													REACTOME_CLASS_A1_RHODOPSIN_LIKE_RECEPTORS				KEGG_CYTOKINE_CYTOKINE_RECEPTOR_INTERACTION
CCR5	chemokine (C-C motif) receptor 5																BIOCARTA_NKT_PATHWAY													REACTOME_CLASS_A1_RHODOPSIN_LIKE_RECEPTORS				KEGG_CYTOKINE_CYTOKINE_RECEPTOR_INTERACTION
CXCR3	chemokine (C-X-C motif) receptor 3																BIOCARTA_NKT_PATHWAY													REACTOME_CLASS_A1_RHODOPSIN_LIKE_RECEPTORS				KEGG_CYTOKINE_CYTOKINE_RECEPTOR_INTERACTION
CCR1	chemokine (C-C motif) receptor 1																BIOCARTA_NKT_PATHWAY													REACTOME_CLASS_A1_RHODOPSIN_LIKE_RECEPTORS				KEGG_CYTOKINE_CYTOKINE_RECEPTOR_INTERACTION
CCR7	chemokine (C-C motif) receptor 7																BIOCARTA_NKT_PATHWAY													REACTOME_CLASS_A1_RHODOPSIN_LIKE_RECEPTORS				KEGG_CYTOKINE_CYTOKINE_RECEPTOR_INTERACTION
CD40LG	CD40 ligand (TNF superfamily, member 5, hyper-IgM syndrome)																BIOCARTA_NKT_PATHWAY																	KEGG_CYTOKINE_CYTOKINE_RECEPTOR_INTERACTION														BIOCARTA_ASBCELL_PATHWAY
CD28	CD28 molecule																BIOCARTA_NKT_PATHWAY																															BIOCARTA_ASBCELL_PATHWAY
PIK3CG	phosphoinositide-3-kinase, catalytic, gamma polypeptide																	KEGG_CHRONIC_MYELOID_LEUKEMIA			BIOCARTA_HCMV_PATHWAY		BIOCARTA_GLEEVEC_PATHWAY					KEGG_PROSTATE_CANCER	BIOCARTA_IL2RB_PATHWAY							BIOCARTA_TFF_PATHWAY		KEGG_TOLL_LIKE_RECEPTOR_SIGNALING_PATHWAY				KEGG_COLORECTAL_CANCER	KEGG_PANCREATIC_CANCER				BIOCARTA_HER2_PATHWAY
RB1	retinoblastoma 1 (including osteosarcoma)																	KEGG_CHRONIC_MYELOID_LEUKEMIA			BIOCARTA_HCMV_PATHWAY							KEGG_PROSTATE_CANCER			BIOCARTA_HIVNEF_PATHWAY												KEGG_PANCREATIC_CANCER
BCR	breakpoint cluster region																	KEGG_CHRONIC_MYELOID_LEUKEMIA					BIOCARTA_GLEEVEC_PATHWAY
PTPN11	protein tyrosine phosphatase, non-receptor type 11 (Noonan syndrome 1)																	KEGG_CHRONIC_MYELOID_LEUKEMIA									BIOCARTA_IL6_PATHWAY
E2F1	E2F transcription factor 1																	KEGG_CHRONIC_MYELOID_LEUKEMIA										KEGG_PROSTATE_CANCER	BIOCARTA_IL2RB_PATHWAY														KEGG_PANCREATIC_CANCER
CCND1	cyclin D1																	KEGG_CHRONIC_MYELOID_LEUKEMIA										KEGG_PROSTATE_CANCER														KEGG_COLORECTAL_CANCER	KEGG_PANCREATIC_CANCER
CDKN1B	cyclin-dependent kinase inhibitor 1B (p27, Kip1)																	KEGG_CHRONIC_MYELOID_LEUKEMIA										KEGG_PROSTATE_CANCER
CBL	Cas-Br-M (murine) ecotropic retroviral transforming sequence																	KEGG_CHRONIC_MYELOID_LEUKEMIA											BIOCARTA_IL2RB_PATHWAY
CDK4	cyclin-dependent kinase 4																	KEGG_CHRONIC_MYELOID_LEUKEMIA																									KEGG_PANCREATIC_CANCER
HDAC1	histone deacetylase 1																	KEGG_CHRONIC_MYELOID_LEUKEMIA
SHC2	SHC (Src homology 2 domain containing) transforming protein 2																	KEGG_CHRONIC_MYELOID_LEUKEMIA
CTBP1	C-terminal binding protein 1																	KEGG_CHRONIC_MYELOID_LEUKEMIA
GAB2	GRB2-associated binding protein 2																	KEGG_CHRONIC_MYELOID_LEUKEMIA
IL1R1	interleukin 1 receptor, type I																		BIOCARTA_IL1R_PATHWAY															KEGG_CYTOKINE_CYTOKINE_RECEPTOR_INTERACTION
IL1RN	interleukin 1 receptor antagonist																		BIOCARTA_IL1R_PATHWAY
KITLG	KIT ligand																			BIOCARTA_ERYTH_PATHWAY														KEGG_CYTOKINE_CYTOKINE_RECEPTOR_INTERACTION
CREB1	cAMP responsive element binding protein 1																				BIOCARTA_HCMV_PATHWAY							KEGG_PROSTATE_CANCER
TLR4	toll-like receptor 4																					KEGG_LEISHMANIA_INFECTION				BIOCARTA_DC_PATHWAY												KEGG_TOLL_LIKE_RECEPTOR_SIGNALING_PATHWAY
JAK1	Janus kinase 1 (a protein tyrosine kinase)																					KEGG_LEISHMANIA_INFECTION					BIOCARTA_IL6_PATHWAY		BIOCARTA_IL2RB_PATHWAY														KEGG_PANCREATIC_CANCER			BIOCARTA_EGF_PATHWAY
PTPN6	protein tyrosine phosphatase, non-receptor type 6																					KEGG_LEISHMANIA_INFECTION							BIOCARTA_IL2RB_PATHWAY										BIOCARTA_EPO_PATHWAY
PTGS2	prostaglandin-endoperoxide synthase 2 (prostaglandin G/H synthase and cyclooxygenase)																					KEGG_LEISHMANIA_INFECTION
NCF2	neutrophil cytosolic factor 2 (65kDa, chronic granulomatous disease, autosomal 2)																					KEGG_LEISHMANIA_INFECTION
NCF1	neutrophil cytosolic factor 1, (chronic granulomatous disease, autosomal 1)																					KEGG_LEISHMANIA_INFECTION
CYBA	cytochrome b-245, alpha polypeptide																					KEGG_LEISHMANIA_INFECTION
CASP8	caspase 8, apoptosis-related cysteine peptidase																								BIOCARTA_CERAMIDE_PATHWAY						BIOCARTA_HIVNEF_PATHWAY		BIOCARTA_D4GDI_PATHWAY		BIOCARTA_CASPASE_PATHWAY			KEGG_TOLL_LIKE_RECEPTOR_SIGNALING_PATHWAY
FADD	Fas (TNFRSF6)-associated via death domain																								BIOCARTA_CERAMIDE_PATHWAY						BIOCARTA_HIVNEF_PATHWAY							KEGG_TOLL_LIKE_RECEPTOR_SIGNALING_PATHWAY
SMPD1	sphingomyelin phosphodiesterase 1, acid lysosomal (acid sphingomyelinase)																								BIOCARTA_CERAMIDE_PATHWAY
CD40	CD40 molecule, TNF receptor superfamily member 5																									BIOCARTA_DC_PATHWAY								KEGG_CYTOKINE_CYTOKINE_RECEPTOR_INTERACTION				KEGG_TOLL_LIKE_RECEPTOR_SIGNALING_PATHWAY										BIOCARTA_ASBCELL_PATHWAY
CD2	CD2 molecule																									BIOCARTA_DC_PATHWAY
ITGAX	integrin, alpha X (complement component 3 receptor 4 subunit)																									BIOCARTA_DC_PATHWAY
ANPEP	alanyl (membrane) aminopeptidase (aminopeptidase N, aminopeptidase M, microsomal aminopeptidase, CD13, p150)																									BIOCARTA_DC_PATHWAY
IL6R	interleukin 6 receptor																										BIOCARTA_IL6_PATHWAY							KEGG_CYTOKINE_CYTOKINE_RECEPTOR_INTERACTION													BIOCARTA_HER2_PATHWAY
IL6ST	interleukin 6 signal transducer (gp130, oncostatin M receptor)																										BIOCARTA_IL6_PATHWAY							KEGG_CYTOKINE_CYTOKINE_RECEPTOR_INTERACTION													BIOCARTA_HER2_PATHWAY
SRF	serum response factor (c-fos serum response element-binding transcription factor)																										BIOCARTA_IL6_PATHWAY																			BIOCARTA_EGF_PATHWAY
CEBPB	CCAAT/enhancer binding protein (C/EBP), beta																										BIOCARTA_IL6_PATHWAY
PDGFRB	platelet-derived growth factor receptor, beta polypeptide																											KEGG_PROSTATE_CANCER						KEGG_CYTOKINE_CYTOKINE_RECEPTOR_INTERACTION
CTNNB1	catenin (cadherin-associated protein), beta 1, 88kDa																											KEGG_PROSTATE_CANCER								BIOCARTA_TFF_PATHWAY						KEGG_COLORECTAL_CANCER
GSK3B	glycogen synthase kinase 3 beta																											KEGG_PROSTATE_CANCER														KEGG_COLORECTAL_CANCER
LEF1	lymphoid enhancer-binding factor 1																											KEGG_PROSTATE_CANCER														KEGG_COLORECTAL_CANCER
TCF7L2	transcription factor 7-like 2 (T-cell specific, HMG-box)																											KEGG_PROSTATE_CANCER														KEGG_COLORECTAL_CANCER
TGFA	transforming growth factor, alpha																											KEGG_PROSTATE_CANCER															KEGG_PANCREATIC_CANCER
PTEN	phosphatase and tensin homolog (mutated in multiple advanced cancers 1)																											KEGG_PROSTATE_CANCER
INS	insulin																											KEGG_PROSTATE_CANCER
IGF1R	insulin-like growth factor 1 receptor																											KEGG_PROSTATE_CANCER
KLK3	kallikrein 3, (prostate specific antigen)																											KEGG_PROSTATE_CANCER
ATF4	activating transcription factor 4 (tax-responsive enhancer element B67)																											KEGG_PROSTATE_CANCER
HSP90B1	heat shock protein 90kDa beta (Grp94), member 1																											KEGG_PROSTATE_CANCER
FGFR2	fibroblast growth factor receptor 2 (bacteria-expressed kinase, keratinocyte growth factor receptor, craniofacial dysostosis 1, Crouzon syndrome, Pfeiffer syndrome, Jackson-Weiss syndrome)																											KEGG_PROSTATE_CANCER
AR	androgen receptor (dihydrotestosterone receptor; testicular feminization; spinal and bulbar muscular atrophy; Kennedy disease)																											KEGG_PROSTATE_CANCER
CREB3L1	cAMP responsive element binding protein 3-like 1																											KEGG_PROSTATE_CANCER
IL2RB	interleukin 2 receptor, beta																												BIOCARTA_IL2RB_PATHWAY					KEGG_CYTOKINE_CYTOKINE_RECEPTOR_INTERACTION
IRS1	insulin receptor substrate 1																												BIOCARTA_IL2RB_PATHWAY
SOCS3	suppressor of cytokine signaling 3																												BIOCARTA_IL2RB_PATHWAY
CCL5	chemokine (C-C motif) ligand 5																													REACTOME_CLASS_A1_RHODOPSIN_LIKE_RECEPTORS				KEGG_CYTOKINE_CYTOKINE_RECEPTOR_INTERACTION				KEGG_TOLL_LIKE_RECEPTOR_SIGNALING_PATHWAY
CXCL10	chemokine (C-X-C motif) ligand 10																													REACTOME_CLASS_A1_RHODOPSIN_LIKE_RECEPTORS				KEGG_CYTOKINE_CYTOKINE_RECEPTOR_INTERACTION				KEGG_TOLL_LIKE_RECEPTOR_SIGNALING_PATHWAY
CXCL11	chemokine (C-X-C motif) ligand 11																													REACTOME_CLASS_A1_RHODOPSIN_LIKE_RECEPTORS				KEGG_CYTOKINE_CYTOKINE_RECEPTOR_INTERACTION				KEGG_TOLL_LIKE_RECEPTOR_SIGNALING_PATHWAY
CXCL9	chemokine (C-X-C motif) ligand 9																													REACTOME_CLASS_A1_RHODOPSIN_LIKE_RECEPTORS				KEGG_CYTOKINE_CYTOKINE_RECEPTOR_INTERACTION				KEGG_TOLL_LIKE_RECEPTOR_SIGNALING_PATHWAY
CCL11	chemokine (C-C motif) ligand 11																													REACTOME_CLASS_A1_RHODOPSIN_LIKE_RECEPTORS				KEGG_CYTOKINE_CYTOKINE_RECEPTOR_INTERACTION
CXCL12	chemokine (C-X-C motif) ligand 12 (stromal cell-derived factor 1)																													REACTOME_CLASS_A1_RHODOPSIN_LIKE_RECEPTORS				KEGG_CYTOKINE_CYTOKINE_RECEPTOR_INTERACTION
CCL2	chemokine (C-C motif) ligand 2																													REACTOME_CLASS_A1_RHODOPSIN_LIKE_RECEPTORS				KEGG_CYTOKINE_CYTOKINE_RECEPTOR_INTERACTION
CXCL1	chemokine (C-X-C motif) ligand 1 (melanoma growth stimulating activity, alpha)																													REACTOME_CLASS_A1_RHODOPSIN_LIKE_RECEPTORS				KEGG_CYTOKINE_CYTOKINE_RECEPTOR_INTERACTION
CCL7	chemokine (C-C motif) ligand 7																													REACTOME_CLASS_A1_RHODOPSIN_LIKE_RECEPTORS				KEGG_CYTOKINE_CYTOKINE_RECEPTOR_INTERACTION
CCL28	chemokine (C-C motif) ligand 28																													REACTOME_CLASS_A1_RHODOPSIN_LIKE_RECEPTORS				KEGG_CYTOKINE_CYTOKINE_RECEPTOR_INTERACTION
CCR2	chemokine (C-C motif) receptor 2																													REACTOME_CLASS_A1_RHODOPSIN_LIKE_RECEPTORS				KEGG_CYTOKINE_CYTOKINE_RECEPTOR_INTERACTION
CCR8	chemokine (C-C motif) receptor 8																													REACTOME_CLASS_A1_RHODOPSIN_LIKE_RECEPTORS				KEGG_CYTOKINE_CYTOKINE_RECEPTOR_INTERACTION
CXCL5	chemokine (C-X-C motif) ligand 5																													REACTOME_CLASS_A1_RHODOPSIN_LIKE_RECEPTORS				KEGG_CYTOKINE_CYTOKINE_RECEPTOR_INTERACTION
CXCR6	chemokine (C-X-C motif) receptor 6																													REACTOME_CLASS_A1_RHODOPSIN_LIKE_RECEPTORS				KEGG_CYTOKINE_CYTOKINE_RECEPTOR_INTERACTION
CCL17	chemokine (C-C motif) ligand 17																													REACTOME_CLASS_A1_RHODOPSIN_LIKE_RECEPTORS				KEGG_CYTOKINE_CYTOKINE_RECEPTOR_INTERACTION
CCL22	chemokine (C-C motif) ligand 22																													REACTOME_CLASS_A1_RHODOPSIN_LIKE_RECEPTORS				KEGG_CYTOKINE_CYTOKINE_RECEPTOR_INTERACTION
CCL3L3	chemokine (C-C motif) ligand 3-like 3																													REACTOME_CLASS_A1_RHODOPSIN_LIKE_RECEPTORS				KEGG_CYTOKINE_CYTOKINE_RECEPTOR_INTERACTION
CX3CL1	chemokine (C-X3-C motif) ligand 1																													REACTOME_CLASS_A1_RHODOPSIN_LIKE_RECEPTORS				KEGG_CYTOKINE_CYTOKINE_RECEPTOR_INTERACTION
CX3CR1	chemokine (C-X3-C motif) receptor 1																													REACTOME_CLASS_A1_RHODOPSIN_LIKE_RECEPTORS				KEGG_CYTOKINE_CYTOKINE_RECEPTOR_INTERACTION
EDN1	endothelin 1																													REACTOME_CLASS_A1_RHODOPSIN_LIKE_RECEPTORS
AGTR1	angiotensin II receptor, type 1																													REACTOME_CLASS_A1_RHODOPSIN_LIKE_RECEPTORS
EDNRB	endothelin receptor type B																													REACTOME_CLASS_A1_RHODOPSIN_LIKE_RECEPTORS
POMC	proopiomelanocortin (adrenocorticotropin/ beta-lipotropin/ alpha-melanocyte stimulating hormone/ beta-melanocyte stimulating hormone/ beta-endorphin)																													REACTOME_CLASS_A1_RHODOPSIN_LIKE_RECEPTORS
NPY	neuropeptide Y																													REACTOME_CLASS_A1_RHODOPSIN_LIKE_RECEPTORS
OPRK1	opioid receptor, kappa 1																													REACTOME_CLASS_A1_RHODOPSIN_LIKE_RECEPTORS
OPRM1	opioid receptor, mu 1																													REACTOME_CLASS_A1_RHODOPSIN_LIKE_RECEPTORS
OPRD1	opioid receptor, delta 1																													REACTOME_CLASS_A1_RHODOPSIN_LIKE_RECEPTORS
OPRL1	opiate receptor-like 1																													REACTOME_CLASS_A1_RHODOPSIN_LIKE_RECEPTORS
PDYN	prodynorphin																													REACTOME_CLASS_A1_RHODOPSIN_LIKE_RECEPTORS
GAL	galanin																													REACTOME_CLASS_A1_RHODOPSIN_LIKE_RECEPTORS
PENK	proenkephalin																													REACTOME_CLASS_A1_RHODOPSIN_LIKE_RECEPTORS
PNOC	prepronociceptin																													REACTOME_CLASS_A1_RHODOPSIN_LIKE_RECEPTORS
PYY	peptide YY																													REACTOME_CLASS_A1_RHODOPSIN_LIKE_RECEPTORS
SST	somatostatin																													REACTOME_CLASS_A1_RHODOPSIN_LIKE_RECEPTORS
AVPR2	arginine vasopressin receptor 2 (nephrogenic diabetes insipidus)																													REACTOME_CLASS_A1_RHODOPSIN_LIKE_RECEPTORS
AVP	arginine vasopressin (neurophysin II, antidiuretic hormone, diabetes insipidus, neurohypophyseal)																													REACTOME_CLASS_A1_RHODOPSIN_LIKE_RECEPTORS
NPS	-																													REACTOME_CLASS_A1_RHODOPSIN_LIKE_RECEPTORS
F2RL1	coagulation factor II (thrombin) receptor-like 1																													REACTOME_CLASS_A1_RHODOPSIN_LIKE_RECEPTORS
AVPR1B	arginine vasopressin receptor 1B																													REACTOME_CLASS_A1_RHODOPSIN_LIKE_RECEPTORS
GRPR	gastrin-releasing peptide receptor																													REACTOME_CLASS_A1_RHODOPSIN_LIKE_RECEPTORS
TRHR	thyrotropin-releasing hormone receptor																													REACTOME_CLASS_A1_RHODOPSIN_LIKE_RECEPTORS
NMBR	neuromedin B receptor																													REACTOME_CLASS_A1_RHODOPSIN_LIKE_RECEPTORS
CCK	cholecystokinin																													REACTOME_CLASS_A1_RHODOPSIN_LIKE_RECEPTORS
EDN3	endothelin 3																													REACTOME_CLASS_A1_RHODOPSIN_LIKE_RECEPTORS
GRP	gastrin-releasing peptide																													REACTOME_CLASS_A1_RHODOPSIN_LIKE_RECEPTORS
HCRT	hypocretin (orexin) neuropeptide precursor																													REACTOME_CLASS_A1_RHODOPSIN_LIKE_RECEPTORS
NTS	neurotensin																													REACTOME_CLASS_A1_RHODOPSIN_LIKE_RECEPTORS
OXT	oxytocin, prepro- (neurophysin I)																													REACTOME_CLASS_A1_RHODOPSIN_LIKE_RECEPTORS
TAC1	tachykinin, precursor 1 (substance K, substance P, neurokinin 1, neurokinin 2, neuromedin L, neurokinin alpha, neuropeptide K, neuropeptide gamma)																													REACTOME_CLASS_A1_RHODOPSIN_LIKE_RECEPTORS
TRH	thyrotropin-releasing hormone																													REACTOME_CLASS_A1_RHODOPSIN_LIKE_RECEPTORS
UTS2	urotensin 2																													REACTOME_CLASS_A1_RHODOPSIN_LIKE_RECEPTORS
DARC	Duffy blood group, chemokine receptor																													REACTOME_CLASS_A1_RHODOPSIN_LIKE_RECEPTORS
ADORA2A	adenosine A2a receptor																													REACTOME_CLASS_A1_RHODOPSIN_LIKE_RECEPTORS
TSHB	thyroid stimulating hormone, beta																													REACTOME_CLASS_A1_RHODOPSIN_LIKE_RECEPTORS
FSHB	follicle stimulating hormone, beta polypeptide																													REACTOME_CLASS_A1_RHODOPSIN_LIKE_RECEPTORS
LHB	luteinizing hormone beta polypeptide																													REACTOME_CLASS_A1_RHODOPSIN_LIKE_RECEPTORS
CGB	chorionic gonadotropin, beta polypeptide																													REACTOME_CLASS_A1_RHODOPSIN_LIKE_RECEPTORS
TSHR	thyroid stimulating hormone receptor																													REACTOME_CLASS_A1_RHODOPSIN_LIKE_RECEPTORS
RHO	rhodopsin (opsin 2, rod pigment) (retinitis pigmentosa 4, autosomal dominant)																													REACTOME_CLASS_A1_RHODOPSIN_LIKE_RECEPTORS
PTGER3	prostaglandin E receptor 3 (subtype EP3)																													REACTOME_CLASS_A1_RHODOPSIN_LIKE_RECEPTORS
ADORA1	adenosine A1 receptor																													REACTOME_CLASS_A1_RHODOPSIN_LIKE_RECEPTORS
CNR1	cannabinoid receptor 1 (brain)																													REACTOME_CLASS_A1_RHODOPSIN_LIKE_RECEPTORS
CNR2	cannabinoid receptor 2 (macrophage)																													REACTOME_CLASS_A1_RHODOPSIN_LIKE_RECEPTORS
OPN1MW	opsin 1 (cone pigments), medium-wave-sensitive (color blindness, deutan)																													REACTOME_CLASS_A1_RHODOPSIN_LIKE_RECEPTORS
OPN1SW	opsin 1 (cone pigments), short-wave-sensitive (color blindness, tritan)																													REACTOME_CLASS_A1_RHODOPSIN_LIKE_RECEPTORS
FSHR	follicle stimulating hormone receptor																													REACTOME_CLASS_A1_RHODOPSIN_LIKE_RECEPTORS
PTGER4	prostaglandin E receptor 4 (subtype EP4)																													REACTOME_CLASS_A1_RHODOPSIN_LIKE_RECEPTORS
PTGER1	prostaglandin E receptor 1 (subtype EP1), 42kDa																													REACTOME_CLASS_A1_RHODOPSIN_LIKE_RECEPTORS
PTAFR	platelet-activating factor receptor																													REACTOME_CLASS_A1_RHODOPSIN_LIKE_RECEPTORS
BIRC3	baculoviral IAP repeat-containing 3																														BIOCARTA_HIVNEF_PATHWAY				BIOCARTA_CASPASE_PATHWAY
CASP2	caspase 2, apoptosis-related cysteine peptidase (neural precursor cell expressed, developmentally down-regulated 2)																														BIOCARTA_HIVNEF_PATHWAY				BIOCARTA_CASPASE_PATHWAY
LMNB1	lamin B1																														BIOCARTA_HIVNEF_PATHWAY				BIOCARTA_CASPASE_PATHWAY
PSEN1	presenilin 1 (Alzheimer disease 3)																														BIOCARTA_HIVNEF_PATHWAY
PSEN2	presenilin 2 (Alzheimer disease 4)																														BIOCARTA_HIVNEF_PATHWAY
GSN	gelsolin (amyloidosis, Finnish type)																														BIOCARTA_HIVNEF_PATHWAY
APOB	apolipoprotein B (including Ag(x) antigen)																															REACTOME_LIPOPROTEIN_METABOLISM									REACTOME_CHYLOMICRON_MEDIATED_LIPID_TRANSPORT
LPL	lipoprotein lipase																															REACTOME_LIPOPROTEIN_METABOLISM									REACTOME_CHYLOMICRON_MEDIATED_LIPID_TRANSPORT
APOA2	apolipoprotein A-II																															REACTOME_LIPOPROTEIN_METABOLISM									REACTOME_CHYLOMICRON_MEDIATED_LIPID_TRANSPORT
P4HB	procollagen-proline, 2-oxoglutarate 4-dioxygenase (proline 4-hydroxylase), beta polypeptide																															REACTOME_LIPOPROTEIN_METABOLISM									REACTOME_CHYLOMICRON_MEDIATED_LIPID_TRANSPORT
SDC1	syndecan 1																															REACTOME_LIPOPROTEIN_METABOLISM									REACTOME_CHYLOMICRON_MEDIATED_LIPID_TRANSPORT
APOE	apolipoprotein E																															REACTOME_LIPOPROTEIN_METABOLISM									REACTOME_CHYLOMICRON_MEDIATED_LIPID_TRANSPORT
APOA5	apolipoprotein A-V																															REACTOME_LIPOPROTEIN_METABOLISM									REACTOME_CHYLOMICRON_MEDIATED_LIPID_TRANSPORT
APOC3	apolipoprotein C-III																															REACTOME_LIPOPROTEIN_METABOLISM									REACTOME_CHYLOMICRON_MEDIATED_LIPID_TRANSPORT
HSPG2	heparan sulfate proteoglycan 2 (perlecan)																															REACTOME_LIPOPROTEIN_METABOLISM									REACTOME_CHYLOMICRON_MEDIATED_LIPID_TRANSPORT
LDLR	low density lipoprotein receptor (familial hypercholesterolemia)																															REACTOME_LIPOPROTEIN_METABOLISM									REACTOME_CHYLOMICRON_MEDIATED_LIPID_TRANSPORT
APOA4	apolipoprotein A-IV																															REACTOME_LIPOPROTEIN_METABOLISM									REACTOME_CHYLOMICRON_MEDIATED_LIPID_TRANSPORT
APOC2	apolipoprotein C-II																															REACTOME_LIPOPROTEIN_METABOLISM									REACTOME_CHYLOMICRON_MEDIATED_LIPID_TRANSPORT
ABCA1	ATP-binding cassette, sub-family A (ABC1), member 1																															REACTOME_LIPOPROTEIN_METABOLISM
LCAT	lecithin-cholesterol acyltransferase																															REACTOME_LIPOPROTEIN_METABOLISM
CETP	cholesteryl ester transfer protein, plasma																															REACTOME_LIPOPROTEIN_METABOLISM
CASP10	caspase 10, apoptosis-related cysteine peptidase																																BIOCARTA_D4GDI_PATHWAY		BIOCARTA_CASPASE_PATHWAY
GZMB	granzyme B (granzyme 2, cytotoxic T-lymphocyte-associated serine esterase 1)																																BIOCARTA_D4GDI_PATHWAY		BIOCARTA_CASPASE_PATHWAY
PRF1	perforin 1 (pore forming protein)																																BIOCARTA_D4GDI_PATHWAY		BIOCARTA_CASPASE_PATHWAY
GH1	growth hormone 1																																	KEGG_CYTOKINE_CYTOKINE_RECEPTOR_INTERACTION		BIOCARTA_TFF_PATHWAY
IFNA10	interferon, alpha 10																																	KEGG_CYTOKINE_CYTOKINE_RECEPTOR_INTERACTION				KEGG_TOLL_LIKE_RECEPTOR_SIGNALING_PATHWAY
IFNA2	interferon, alpha 2																																	KEGG_CYTOKINE_CYTOKINE_RECEPTOR_INTERACTION				KEGG_TOLL_LIKE_RECEPTOR_SIGNALING_PATHWAY
IFNA6	interferon, alpha 6																																	KEGG_CYTOKINE_CYTOKINE_RECEPTOR_INTERACTION				KEGG_TOLL_LIKE_RECEPTOR_SIGNALING_PATHWAY
MET	met proto-oncogene (hepatocyte growth factor receptor)																																	KEGG_CYTOKINE_CYTOKINE_RECEPTOR_INTERACTION
TNFSF10	tumor necrosis factor (ligand) superfamily, member 10																																	KEGG_CYTOKINE_CYTOKINE_RECEPTOR_INTERACTION
TNFRSF10A	tumor necrosis factor receptor superfamily, member 10a																																	KEGG_CYTOKINE_CYTOKINE_RECEPTOR_INTERACTION
TNFRSF25	tumor necrosis factor receptor superfamily, member 25																																	KEGG_CYTOKINE_CYTOKINE_RECEPTOR_INTERACTION
NGFR	nerve growth factor receptor (TNFR superfamily, member 16)																																	KEGG_CYTOKINE_CYTOKINE_RECEPTOR_INTERACTION
KDR	kinase insert domain receptor (a type III receptor tyrosine kinase)																																	KEGG_CYTOKINE_CYTOKINE_RECEPTOR_INTERACTION
KIT	v-kit Hardy-Zuckerman 4 feline sarcoma viral oncogene homolog																																	KEGG_CYTOKINE_CYTOKINE_RECEPTOR_INTERACTION
TPO	thyroid peroxidase																																	KEGG_CYTOKINE_CYTOKINE_RECEPTOR_INTERACTION
IL1R2	interleukin 1 receptor, type II																																	KEGG_CYTOKINE_CYTOKINE_RECEPTOR_INTERACTION
TNFRSF10C	tumor necrosis factor receptor superfamily, member 10c, decoy without an intracellular domain																																	KEGG_CYTOKINE_CYTOKINE_RECEPTOR_INTERACTION
LIF	leukemia inhibitory factor (cholinergic differentiation factor)																																	KEGG_CYTOKINE_CYTOKINE_RECEPTOR_INTERACTION
CCL8	chemokine (C-C motif) ligand 8																																	KEGG_CYTOKINE_CYTOKINE_RECEPTOR_INTERACTION
CCL4L2	chemokine (C-C motif) ligand 4-like 2																																	KEGG_CYTOKINE_CYTOKINE_RECEPTOR_INTERACTION
BMP2	bone morphogenetic protein 2																																	KEGG_CYTOKINE_CYTOKINE_RECEPTOR_INTERACTION
TNFRSF13B	tumor necrosis factor receptor superfamily, member 13B																																	KEGG_CYTOKINE_CYTOKINE_RECEPTOR_INTERACTION
LEP	leptin (obesity homolog, mouse)																																	KEGG_CYTOKINE_CYTOKINE_RECEPTOR_INTERACTION
PRL	prolactin																																	KEGG_CYTOKINE_CYTOKINE_RECEPTOR_INTERACTION
CNTF	ciliary neurotrophic factor																																	KEGG_CYTOKINE_CYTOKINE_RECEPTOR_INTERACTION
CNTFR	ciliary neurotrophic factor receptor																																	KEGG_CYTOKINE_CYTOKINE_RECEPTOR_INTERACTION
OSM	oncostatin M																																	KEGG_CYTOKINE_CYTOKINE_RECEPTOR_INTERACTION
TNFRSF11A	tumor necrosis factor receptor superfamily, member 11a, NFKB activator																																	KEGG_CYTOKINE_CYTOKINE_RECEPTOR_INTERACTION
GDF5	growth differentiation factor 5 (cartilage-derived morphogenetic protein-1)																																	KEGG_CYTOKINE_CYTOKINE_RECEPTOR_INTERACTION
EDA	ectodysplasin A																																	KEGG_CYTOKINE_CYTOKINE_RECEPTOR_INTERACTION
TNFRSF11B	tumor necrosis factor receptor superfamily, member 11b (osteoprotegerin)																																	KEGG_CYTOKINE_CYTOKINE_RECEPTOR_INTERACTION
TNFRSF21	tumor necrosis factor receptor superfamily, member 21																																	KEGG_CYTOKINE_CYTOKINE_RECEPTOR_INTERACTION
TNFSF14	tumor necrosis factor (ligand) superfamily, member 14																																	KEGG_CYTOKINE_CYTOKINE_RECEPTOR_INTERACTION
CASP4	caspase 4, apoptosis-related cysteine peptidase																																		BIOCARTA_CASPASE_PATHWAY
SRC	v-src sarcoma (Schmidt-Ruppin A-2) viral oncogene homolog (avian)																																				BIOCARTA_BARRESTIN_SRC_PATHWAY
ADCY1	adenylate cyclase 1 (brain)																																				BIOCARTA_BARRESTIN_SRC_PATHWAY
GNAS	GNAS complex locus																																				BIOCARTA_BARRESTIN_SRC_PATHWAY
DNM1	dynamin 1																																				BIOCARTA_BARRESTIN_SRC_PATHWAY
HCK	hemopoietic cell kinase																																				BIOCARTA_BARRESTIN_SRC_PATHWAY
MAPK9	mitogen-activated protein kinase 9																																					KEGG_TOLL_LIKE_RECEPTOR_SIGNALING_PATHWAY				KEGG_COLORECTAL_CANCER	KEGG_PANCREATIC_CANCER
TRAF3	TNF receptor-associated factor 3																																					KEGG_TOLL_LIKE_RECEPTOR_SIGNALING_PATHWAY
TIRAP	toll-interleukin 1 receptor (TIR) domain containing adaptor protein																																					KEGG_TOLL_LIKE_RECEPTOR_SIGNALING_PATHWAY
CTSK	cathepsin K (pycnodysostosis)																																					KEGG_TOLL_LIKE_RECEPTOR_SIGNALING_PATHWAY
LBP	lipopolysaccharide binding protein																																					KEGG_TOLL_LIKE_RECEPTOR_SIGNALING_PATHWAY
SPP1	secreted phosphoprotein 1 (osteopontin, bone sialoprotein I, early T-lymphocyte activation 1)																																					KEGG_TOLL_LIKE_RECEPTOR_SIGNALING_PATHWAY
SMAD2	SMAD, mothers against DPP homolog 2 (Drosophila)																																									KEGG_COLORECTAL_CANCER	KEGG_PANCREATIC_CANCER
RAC2	ras-related C3 botulinum toxin substrate 2 (rho family, small GTP binding protein Rac2)																																									KEGG_COLORECTAL_CANCER	KEGG_PANCREATIC_CANCER
PGF	placental growth factor, vascular endothelial growth factor-related protein																																										KEGG_PANCREATIC_CANCER
NOX1	NADPH oxidase 1																																											BIOCARTA_FREE_PATHWAY
GSR	glutathione reductase																																											BIOCARTA_FREE_PATHWAY
XDH	xanthine dehydrogenase																																											BIOCARTA_FREE_PATHWAY
EIF2S2	eukaryotic translation initiation factor 2, subunit 2 beta, 38kDa																																												BIOCARTA_RNA_PATHWAY
EIF2AK2	eukaryotic translation initiation factor 2-alpha kinase 2																																												BIOCARTA_RNA_PATHWAY
ERBB4	v-erb-a erythroblastic leukemia viral oncogene homolog 4 (avian)																																														BIOCARTA_HER2_PATHWAY
ESR1	estrogen receptor 1																																														BIOCARTA_HER2_PATHWAY
SERPINB2	serpin peptidase inhibitor, clade B (ovalbumin), member 2																																																BIOCARTA_FIBRINOLYSIS_PATHWAY
MMP1	matrix metallopeptidase 1 (interstitial collagenase)
GNG12	guanine nucleotide binding protein (G protein), gamma 12
VAV3	vav 3 oncogene
LYN	v-yes-1 Yamaguchi sarcoma viral related oncogene homolog
PRKCZ	protein kinase C, zeta
ITPR1	inositol 1,4,5-triphosphate receptor, type 1
GP6	glycoprotein VI (platelet)
MGLL	monoglyceride lipase
RAPGEF3	Rap guanine nucleotide exchange factor (GEF) 3
RAPGEF4	Rap guanine nucleotide exchange factor (GEF) 4
PTPN1	protein tyrosine phosphatase, non-receptor type 1
INPP5D	inositol polyphosphate-5-phosphatase, 145kDa
CD58	CD58 molecule
F11R	F11 receptor
JAM3	junctional adhesion molecule 3
L1CAM	L1 cell adhesion molecule
OLR1	oxidised low density lipoprotein (lectin-like) receptor 1
ANGPT1	angiopoietin 1
ANGPT4	angiopoietin 4
SLC7A11	solute carrier family 7, (cationic amino acid transporter, y+ system) member 11
SLC7A7	solute carrier family 7 (cationic amino acid transporter, y+ system), member 7
TREM1	triggering receptor expressed on myeloid cells 1
PCNA	proliferating cell nuclear antigen
TIMP3	TIMP metallopeptidase inhibitor 3 (Sorsby fundus dystrophy, pseudoinflammatory)
APH1A	anterior pharynx defective 1 homolog A (C. elegans)
NCSTN	nicastrin
PSENEN	presenilin enhancer 2 homolog (C. elegans)
NOTCH1	Notch homolog 1, translocation-associated (Drosophila)
NOTCH3	Notch homolog 3 (Drosophila)
NOTCH4	Notch homolog 4 (Drosophila)
FURIN	furin (paired basic amino acid cleaving enzyme)
ADAM10	ADAM metallopeptidase domain 10
JAG1	jagged 1 (Alagille syndrome)
DLL1	delta-like 1 (Drosophila)
GAB1	GRB2-associated binding protein 1
HSPA1A	heat shock 70kDa protein 1A
PPARA	peroxisome proliferative activated receptor, alpha
PPARGC1A	peroxisome proliferative activated receptor, gamma, coactivator 1, alpha
SRA1	steroid receptor RNA activator 1
NCOA1	nuclear receptor coactivator 1
NR2F1	nuclear receptor subfamily 2, group F, member 1
DUT	dUTP pyrophosphatase
BAK1	BCL2-antagonist/killer 1
DIABLO	diablo homolog (Drosophila)
ENDOG	endonuclease G
HEXA	hexosaminidase A (alpha polypeptide)
HEXB	hexosaminidase B (beta polypeptide)
GLB1	galactosidase, beta 1
GNS	glucosamine (N-acetyl)-6-sulfatase (Sanfilippo disease IIID)
GUSB	glucuronidase, beta
ARSB	arylsulfatase B
GALNS	galactosamine (N-acetyl)-6-sulfate sulfatase (Morquio syndrome, mucopolysaccharidosis type IVA)
IDS	iduronate 2-sulfatase (Hunter syndrome)
IDUA	iduronidase, alpha-L-
NAGLU	N-acetylglucosaminidase, alpha- (Sanfilippo disease IIIB)
SGSH	N-sulfoglucosamine sulfohydrolase (sulfamidase)
HS3ST3B1	heparan sulfate (glucosamine) 3-O-sulfotransferase 3B1
HPSE	heparanase
SPAM1	sperm adhesion molecule 1 (PH-20 hyaluronidase, zona pellucida binding)
PML	promyelocytic leukemia
SUMO1	SMT3 suppressor of mif two 3 homolog 1 (S. cerevisiae)
SIRT1	sirtuin (silent mating type information regulation 2 homolog) 1 (S. cerevisiae)
EGR1	early growth response 1
ADAM17	ADAM metallopeptidase domain 17 (tumor necrosis factor, alpha, converting enzyme)
VHL	von Hippel-Lindau tumor suppressor
NOS3	nitric oxide synthase 3 (endothelial cell)
LDHA	lactate dehydrogenase A
MAPKAPK2	mitogen-activated protein kinase-activated protein kinase 2
HSPB1	heat shock 27kDa protein 1
SOD3	superoxide dismutase 3, extracellular
SREBF1	sterol regulatory element binding transcription factor 1
SREBF2	sterol regulatory element binding transcription factor 2
ACE	angiotensin I converting enzyme (peptidyl-dipeptidase A) 1
EIF2B5	eukaryotic translation initiation factor 2B, subunit 5 epsilon, 82kDa
EIF2B1	eukaryotic translation initiation factor 2B, subunit 1 alpha, 26kDa
EIF2B2	eukaryotic translation initiation factor 2B, subunit 2 beta, 39kDa
ELAVL1	ELAV (embryonic lethal, abnormal vision, Drosophila)-like 1 (Hu antigen R)
BCL2L11	BCL2-like 11 (apoptosis facilitator)
MME	membrane metallo-endopeptidase (neutral endopeptidase, enkephalinase)
CD38	CD38 molecule
DNTT	deoxynucleotidyltransferase, terminal
TFRC	transferrin receptor (p90, CD71)
FCER2	Fc fragment of IgE, low affinity II, receptor for (CD23)
MMP2	matrix metallopeptidase 2 (gelatinase A, 72kDa gelatinase, 72kDa type IV collagenase)
MMP9	matrix metallopeptidase 9 (gelatinase B, 92kDa gelatinase, 92kDa type IV collagenase)
FGFR3	fibroblast growth factor receptor 3 (achondroplasia, thanatophoric dwarfism)
HDAC3	histone deacetylase 3
NCAM1	neural cell adhesion molecule 1
PRNP	prion protein (p27-30) (Creutzfeldt-Jakob disease, Gerstmann-Strausler-Scheinker syndrome, fatal familial insomnia)
STIP1	stress-induced-phosphoprotein 1 (Hsp70/Hsp90-organizing protein)
CASP8AP2	CASP8 associated protein 2
CKM	creatine kinase, muscle
GPT	glutamic-pyruvate transaminase (alanine aminotransferase)
LDHC	lactate dehydrogenase C
NCL	nucleolin
FBL	fibrillarin
DHFR	dihydrofolate reductase
TH	tyrosine hydroxylase
TPH1	tryptophan hydroxylase 1 (tryptophan 5-monooxygenase)
DBH	dopamine beta-hydroxylase (dopamine beta-monooxygenase)
DDC	dopa decarboxylase (aromatic L-amino acid decarboxylase)
VAMP2	vesicle-associated membrane protein 2 (synaptobrevin 2)
SNAP25	synaptosomal-associated protein, 25kDa
RAB3A	RAB3A, member RAS oncogene family
SLC18A2	solute carrier family 18 (vesicular monoamine), member 2
SYN1	synapsin I
SYN2	synapsin II
MAOA	monoamine oxidase A
SLC5A7	solute carrier family 5 (choline transporter), member 7
CHAT	choline acetyltransferase
SLC18A3	solute carrier family 18 (vesicular acetylcholine), member 3
GLS	glutaminase
SLC17A7	solute carrier family 17 (sodium-dependent inorganic phosphate cotransporter), member 7
NTRK1	neurotrophic tyrosine kinase, receptor, type 1
CAPN2	calpain 2, (m/II) large subunit
YWHAH	tyrosine 3-monooxygenase/tryptophan 5-monooxygenase activation protein, eta polypeptide
HMOX1	heme oxygenase (decycling) 1
CTSG	cathepsin G
ACE2	angiotensin I converting enzyme (peptidyl-dipeptidase A) 2
REN	renin
MAS1	MAS1 oncogene
THOP1	thimet oligopeptidase 1
IGFBP3	insulin-like growth factor binding protein 3
IGFBP1	insulin-like growth factor binding protein 1
IGF2	insulin-like growth factor 2 (somatomedin A)
IGFBP2	insulin-like growth factor binding protein 2, 36kDa
IGFBP6	insulin-like growth factor binding protein 6
NFATC2	nuclear factor of activated T-cells, cytoplasmic, calcineurin-dependent 2
NFATC1	nuclear factor of activated T-cells, cytoplasmic, calcineurin-dependent 1
NFATC4	nuclear factor of activated T-cells, cytoplasmic, calcineurin-dependent 4
CAMK1	calcium/calmodulin-dependent protein kinase I
PTGS1	prostaglandin-endoperoxide synthase 1 (prostaglandin G/H synthase and cyclooxygenase)
CSNK1D	casein kinase 1, delta
ARNTL	aryl hydrocarbon receptor nuclear translocator-like
CLOCK	clock homolog (mouse)
CRY1	cryptochrome 1 (photolyase-like)
CRY2	cryptochrome 2 (photolyase-like)
NPAS2	neuronal PAS domain protein 2
PER1	period homolog 1 (Drosophila)
PER2	period homolog 2 (Drosophila)
PER3	period homolog 3 (Drosophila)
FGF2	fibroblast growth factor 2 (basic)
NPPA	natriuretic peptide precursor A
MYH2	myosin, heavy chain 2, skeletal muscle, adult
CALR	calreticulin
TP73	tumor protein p73
BRCA1	breast cancer 1, early onset
MRE11A	MRE11 meiotic recombination 11 homolog A (S. cerevisiae)
RAD50	RAD50 homolog (S. cerevisiae)
REG1A	regenerating islet-derived 1 alpha (pancreatic stone protein, pancreatic thread protein)
CISH	cytokine inducible SH2-containing protein
GSK3A	glycogen synthase kinase 3 alpha
ADCY4	adenylate cyclase 4
ADCY2	adenylate cyclase 2 (brain)
ADCY5	adenylate cyclase 5
ADRBK1	adrenergic, beta, receptor kinase 1
ITK	IL2-inducible T-cell kinase
GRK5	G protein-coupled receptor kinase 5
ADRBK2	adrenergic, beta, receptor kinase 2
ADCYAP1	adenylate cyclase activating polypeptide 1 (pituitary)
WNT10A	wingless-type MMTV integration site family, member 10A
WNT3	wingless-type MMTV integration site family, member 3
CRHR1	corticotropin releasing hormone receptor 1
GLP1R	glucagon-like peptide 1 receptor
CRHR2	corticotropin releasing hormone receptor 2
CRH	corticotropin releasing hormone
VIP	vasoactive intestinal peptide
GCG	glucagon
GHRH	growth hormone releasing hormone
GIP	gastric inhibitory polypeptide
IAPP	islet amyloid polypeptide
CALCA	calcitonin/calcitonin-related polypeptide, alpha
PTH	parathyroid hormone
PTHLH	parathyroid hormone-like hormone
GRM1	glutamate receptor, metabotropic 1
GRM5	glutamate receptor, metabotropic 5
GRM4	glutamate receptor, metabotropic 4
IRS2	insulin receptor substrate 2
KIDINS220	-
YWHAE	tyrosine 3-monooxygenase/tryptophan 5-monooxygenase activation protein, epsilon polypeptide
NTRK2	neurotrophic tyrosine kinase, receptor, type 2
SORT1	sortilin 1
YWHAZ	tyrosine 3-monooxygenase/tryptophan 5-monooxygenase activation protein, zeta polypeptide
YWHAG	tyrosine 3-monooxygenase/tryptophan 5-monooxygenase activation protein, gamma polypeptide
BDNF	brain-derived neurotrophic factor
NTF3	neurotrophin 3
NTRK3	neurotrophic tyrosine kinase, receptor, type 3
SH2B3	SH2B adaptor protein 3
HLA-C	major histocompatibility complex, class I, C
HLA-G	HLA-G histocompatibility antigen, class I, G
GAD1	glutamate decarboxylase 1 (brain, 67kDa)
GAD2	glutamate decarboxylase 2 (pancreatic islets and brain, 65kDa)
CPE	carboxypeptidase E
HSPD1	heat shock 60kDa protein 1 (chaperonin)
TSC2	tuberous sclerosis 2
NR4A1	nuclear receptor subfamily 4, group A, member 1
RICTOR	-
MAPKAP1	mitogen-activated protein kinase associated protein 1
PDE1A	phosphodiesterase 1A, calmodulin-dependent
AP2B1	adaptor-related protein complex 2, beta 1 subunit
SQSTM1	sequestosome 1
ARHGEF16	Rho guanine exchange factor (GEF) 16
AKAP13	A kinase (PRKA) anchor protein 13
ABR	active BCR-related gene
MCF2	MCF.2 cell line derived transforming sequence
SMPD2	sphingomyelin phosphodiesterase 2, neutral membrane (neutral sphingomyelinase)
AATF	apoptosis antagonizing transcription factor
RTN4	reticulon 4
DUSP3	dual specificity phosphatase 3 (vaccinia virus phosphatase VH1-related)
PCSK5	proprotein convertase subtilisin/kexin type 5
PCSK6	proprotein convertase subtilisin/kexin type 6
TRAF5	TNF receptor-associated factor 5
COL4A1	collagen, type IV, alpha 1
PPARG	peroxisome proliferative activated receptor, gamma
TPM3	tropomyosin 3
CTNNA1	catenin (cadherin-associated protein), alpha 1, 102kDa
CTNNA3	catenin (cadherin-associated protein), alpha 3
SLC2A1	solute carrier family 2 (facilitated glucose transporter), member 1
FGF1	fibroblast growth factor 1 (acidic)
FGF9	fibroblast growth factor 9 (glia-activating factor)
PPARD	peroxisome proliferative activated receptor, delta
FH	fumarate hydratase
LGMN	legumain
CTSD	cathepsin D (lysosomal aspartyl peptidase)
GLA	galactosidase, alpha
GAA	glucosidase, alpha; acid (Pompe disease, glycogen storage disease type II)
GBA	glucosidase, beta; acid (includes glucosylceramidase)
MANBA	mannosidase, beta A, lysosomal
LIPA	lipase A, lysosomal acid, cholesterol esterase (Wolman disease)
CTSB	cathepsin B
CTSS	cathepsin S
ARSA	arylsulfatase A
GALC	galactosylceramidase
M6PR	mannose-6-phosphate receptor (cation dependent)
IGF2R	insulin-like growth factor 2 receptor
ACP2	acid phosphatase 2, lysosomal
SLC17A5	solute carrier family 17 (anion/sugar transporter), member 5
CD68	CD68 molecule
CLN3	ceroid-lipofuscinosis, neuronal 3, juvenile (Batten, Spielmeyer-Vogt disease)
CLN5	ceroid-lipofuscinosis, neuronal 5
CTSC	cathepsin C
CTSE	cathepsin E
CTSH	cathepsin H
CTSO	cathepsin O
GNPTAB	N-acetylglucosamine-1-phosphate transferase, alpha and beta subunits
LAMP1	lysosomal-associated membrane protein 1
LAPTM4A	lysosomal-associated protein transmembrane 4 alpha
NPC2	Niemann-Pick disease, type C2
PPT1	palmitoyl-protein thioesterase 1 (ceroid-lipofuscinosis, neuronal 1, infantile)
TPP1	tripeptidyl peptidase I
PTPRC	protein tyrosine phosphatase, receptor type, C
OCLN	occludin
CDH5	cadherin 5, type 2, VE-cadherin (vascular epithelium)
CLDN3	claudin 3
CLDN5	claudin 5 (transmembrane protein deleted in velocardiofacial syndrome)
CD99	CD99 molecule
PVRL2	poliovirus receptor-related 2 (herpesvirus entry mediator B)
PVRL1	poliovirus receptor-related 1 (herpesvirus entry mediator C; nectin)
PTPRF	protein tyrosine phosphatase, receptor type, F
ICAM2	intercellular adhesion molecule 2
ICAM3	intercellular adhesion molecule 3
CDH2	cadherin 2, type 1, N-cadherin (neuronal)
CDH4	cadherin 4, type 1, R-cadherin (retinal)
CDH3	cadherin 3, type 1, P-cadherin (placental)
SDC2	syndecan 2 (heparan sulfate proteoglycan 1, cell surface-associated, fibroglycan)
CNTN2	contactin 2 (axonal)
CD226	CD226 molecule
ALCAM	activated leukocyte cell adhesion molecule
CD6	CD6 molecule
CNTN1	contactin 1
GLG1	golgi apparatus protein 1
NRCAM	neuronal cell adhesion molecule
SIGLEC1	sialic acid binding Ig-like lectin 1, sialoadhesin
PNMT	phenylethanolamine N-methyltransferase
NAIP	-
ZAP70	zeta-chain (TCR) associated protein kinase 70kDa
DLG4	discs, large homolog 4 (Drosophila)
GRIA4	glutamate receptor, ionotrophic, AMPA 4
ALDH2	aldehyde dehydrogenase 2 family (mitochondrial)
GRIK1	glutamate receptor, ionotropic, kainate 1
CACNA1A	calcium channel, voltage-dependent, P/Q type, alpha 1A subunit
CACNA1B	calcium channel, voltage-dependent, L type, alpha 1B subunit
NSF	N-ethylmaleimide-sensitive factor
PICK1	protein interacting with PRKCA 1
GLUL	glutamate-ammonia ligase (glutamine synthetase)
COMT	catechol-O-methyltransferase
SLC6A3	solute carrier family 6 (neurotransmitter transporter, dopamine), member 3
SLC1A3	solute carrier family 1 (glial high affinity glutamate transporter), member 3
ACHE	acetylcholinesterase (Yt blood group)
CD79A	CD79a molecule, immunoglobulin-associated alpha
ABCB1	ATP-binding cassette, sub-family B (MDR/TAP), member 1
MAP3K11	mitogen-activated protein kinase kinase kinase 11
MAP3K13	mitogen-activated protein kinase kinase kinase 13
EIF2AK3	eukaryotic translation initiation factor 2-alpha kinase 3
EIF2AK4	eukaryotic translation initiation factor 2 alpha kinase 4
PTGIS	prostaglandin I2 (prostacyclin) synthase
ABCC1	ATP-binding cassette, sub-family C (CFTR/MRP), member 1
ALOX5	arachidonate 5-lipoxygenase
CYP11A1	cytochrome P450, family 11, subfamily A, polypeptide 1
CYP19A1	cytochrome P450, family 19, subfamily A, polypeptide 1
CYP21A2	cytochrome P450, family 21, subfamily A, polypeptide 2
HSD11B1	hydroxysteroid (11-beta) dehydrogenase 1
GC	group-specific component (vitamin D binding protein)
DDX58	DEAD (Asp-Glu-Ala-Asp) box polypeptide 58
PIN1	protein (peptidylprolyl cis/trans isomerase) NIMA-interacting 1
ATG12	ATG12 autophagy related 12 homolog (S. cerevisiae)
ATG5	ATG5 autophagy related 5 homolog (S. cerevisiae)
CYLD	cylindromatosis (turban tumor syndrome)
ISG15	ISG15 ubiquitin-like modifier
TG	thyroglobulin
MAPK8IP1	mitogen-activated protein kinase 8 interacting protein 1
EPHB2	EPH receptor B2
THY1	Thy-1 cell surface antigen
ACTB	actin, beta
CYBB	cytochrome b-245, beta polypeptide (chronic granulomatous disease)
NRG1	neuregulin 1
GAPDH	glyceraldehyde-3-phosphate dehydrogenase
TPI1	triosephosphate isomerase 1
GPI	glucose phosphate isomerase
ENO1	enolase 1, (alpha)
PGAM1	phosphoglycerate mutase 1 (brain)
ALDOC	aldolase C, fructose-bisphosphate
ENO2	enolase 2 (gamma, neuronal)
ENO3	enolase 3 (beta, muscle)
PFKFB1	6-phosphofructo-2-kinase/fructose-2,6-biphosphatase 1
PKM2	pyruvate kinase, muscle
TJP1	tight junction protein 1 (zona occludens 1)
SNAI1	snail homolog 1 (Drosophila)
FARP2	FERM, RhoGEF and pleckstrin domain protein 2
DAG1	dystroglycan 1 (dystrophin-associated glycoprotein 1)
MAP1B	microtubule-associated protein 1B
INPPL1	inositol polyphosphate phosphatase-like 1
VIM	vimentin
PLA2G6	phospholipase A2, group VI (cytosolic, calcium-independent)
ADIPOQ	adiponectin, C1Q and collagen domain containing
ACACB	acetyl-Coenzyme A carboxylase beta
G6PC	glucose-6-phosphatase, catalytic subunit
RYR1	ryanodine receptor 1 (skeletal)
CAV3	caveolin 3
PTX3	pentraxin-related gene, rapidly induced by IL-1 beta
B2M	beta-2-microglobulin
MAOB	monoamine oxidase B
CYP1A2	cytochrome P450, family 1, subfamily A, polypeptide 2
CYP3A4	cytochrome P450, family 3, subfamily A, polypeptide 4
CYP2D6	cytochrome P450, family 2, subfamily D, polypeptide 6
UBE2D1	ubiquitin-conjugating enzyme E2D 1 (UBC4/5 homolog, yeast)
EPHA4	EPH receptor A4
ATP6V0E2	ATPase, H+ transporting V0 subunit e2
XRCC5	X-ray repair complementing defective repair in Chinese hamster cells 5 (double-strand-break rejoining; Ku autoantigen, 80kDa)
PDE3B	phosphodiesterase 3B, cGMP-inhibited
PDE4A	phosphodiesterase 4A, cAMP-specific (phosphodiesterase E2 dunce homolog, Drosophila)
PDE4D	phosphodiesterase 4D, cAMP-specific (phosphodiesterase E3 dunce homolog, Drosophila)
RHOB	ras homolog gene family, member B
CDC25B	cell division cycle 25B
CABIN1	-
NRP1	neuropilin 1
FES	feline sarcoma oncogene
DPYSL2	dihydropyrimidinase-like 2
DPYSL5	dihydropyrimidinase-like 5
DPYSL4	dihydropyrimidinase-like 4
CCND3	cyclin D3
DDIT3	DNA-damage-inducible transcript 3
ALDH7A1	aldehyde dehydrogenase 7 family, member A1
ALDH9A1	aldehyde dehydrogenase 9 family, member A1
OGDH	oxoglutarate (alpha-ketoglutarate) dehydrogenase (lipoamide)
ACAT1	acetyl-Coenzyme A acetyltransferase 1 (acetoacetyl Coenzyme A thiolase)
AADAT	aminoadipate aminotransferase
HAAO	3-hydroxyanthranilate 3,4-dioxygenase
KMO	kynurenine 3-monooxygenase (kynurenine 3-hydroxylase)
KYNU	kynureninase (L-kynurenine hydrolase)
TDO2	tryptophan 2,3-dioxygenase
MDH2	malate dehydrogenase 2, NAD (mitochondrial)
GOT2	glutamic-oxaloacetic transaminase 2, mitochondrial (aspartate aminotransferase 2)
SLC25A1	solute carrier family 25 (mitochondrial carrier; citrate transporter), member 1
TNC	tenascin C (hexabrachion)
VTN	vitronectin
FBN1	fibrillin 1
GNRH1	gonadotropin-releasing hormone 1 (luteinizing-releasing hormone)
MMP14	matrix metallopeptidase 14 (membrane-inserted)
DLL3	delta-like 3 (Drosophila)
NUMBL	numb homolog (Drosophila)-like
PTCRA	pre T-cell antigen receptor alpha
THRA	thyroid hormone receptor, alpha (erythroblastic leukemia viral (v-erb-a) oncogene homolog, avian)
CHRNA7	cholinergic receptor, nicotinic, alpha 7
GABRA5	gamma-aminobutyric acid (GABA) A receptor, alpha 5
CHRNA3	cholinergic receptor, nicotinic, alpha 3
CHRNA4	cholinergic receptor, nicotinic, alpha 4
GLRA3	glycine receptor, alpha 3
GPR83	G protein-coupled receptor 83
TRPV1	transient receptor potential cation channel, subfamily V, member 1
TSPO	translocator protein (18kDa)
AICDA	activation-induced cytidine deaminase
SNCA	synuclein, alpha (non A4 component of amyloid precursor)
PARK2	Parkinson disease (autosomal recessive, juvenile) 2, parkin
UBE2L3	ubiquitin-conjugating enzyme E2L 3
2011-09-05	septin 5
SNCAIP	synuclein, alpha interacting protein (synphilin)
PRKG1	protein kinase, cGMP-dependent, type I
TUBB3	tubulin, beta 3
TYROBP	TYRO protein tyrosine kinase binding protein
HCST	hematopoietic cell signal transducer
DMD	dystrophin (muscular dystrophy, Duchenne and Becker types)
RRM2	ribonucleotide reductase M2 polypeptide
CCNB1	cyclin B1
SIAH1	seven in absentia homolog 1 (Drosophila)
CCNG1	cyclin G1
TJP2	tight junction protein 2 (zona occludens 2)
HMGB1	high-mobility group box 1
PI3	peptidase inhibitor 3, skin-derived (SKALP)
ACADM	acyl-Coenzyme A dehydrogenase, C-4 to C-12 straight chain
ABAT	4-aminobutyrate aminotransferase
DPYD	dihydropyrimidine dehydrogenase
CNDP1	carnosine dipeptidase 1 (metallopeptidase M20 family)
MARCKS	myristoylated alanine-rich protein kinase C substrate
SDHC	succinate dehydrogenase complex, subunit C, integral membrane protein, 15kDa
DLD	dihydrolipoamide dehydrogenase
CS	citrate synthase
DLST	dihydrolipoamide S-succinyltransferase (E2 component of 2-oxo-glutarate complex)
NNT	nicotinamide nucleotide transhydrogenase
ERN1	endoplasmic reticulum to nucleus signalling 1
ATF6	activating transcription factor 6
PDIA6	protein disulfide isomerase family A, member 6
TBP	TATA box binding protein
HDAC4	histone deacetylase 4
HDAC6	histone deacetylase 6
SPEN	spen homolog, transcriptional regulator (Drosophila)
NDUFA1	NADH dehydrogenase (ubiquinone) 1 alpha subcomplex, 1, 7.5kDa
LRP1	low density lipoprotein-related protein 1 (alpha-2-macroglobulin receptor)
UQCRB	ubiquinol-cytochrome c reductase binding protein
UQCRQ	ubiquinol-cytochrome c reductase, complex III subunit VII, 9.5kDa
NDUFB6	NADH dehydrogenase (ubiquinone) 1 beta subcomplex, 6, 17kDa
NDUFV1	NADH dehydrogenase (ubiquinone) flavoprotein 1, 51kDa
APBB1	amyloid beta (A4) precursor protein-binding, family B, member 1 (Fe65)
BACE1	beta-site APP-cleaving enzyme 1
BACE2	beta-site APP-cleaving enzyme 2
IDE	insulin-degrading enzyme
PSME1	proteasome (prosome, macropain) activator subunit 1 (PA28 alpha)
PSME3	proteasome (prosome, macropain) activator subunit 3 (PA28 gamma; Ki)
PSMB8	proteasome (prosome, macropain) subunit, beta type, 8 (large multifunctional peptidase 7)
PSMC1	proteasome (prosome, macropain) 26S subunit, ATPase, 1
PSMC6	proteasome (prosome, macropain) 26S subunit, ATPase, 6
PSMD9	proteasome (prosome, macropain) 26S subunit, non-ATPase, 9
TYR	tyrosinase (oculocutaneous albinism IA)
DCT	dopachrome tautomerase (dopachrome delta-isomerase, tyrosine-related protein 2)
APEX1	APEX nuclease (multifunctional DNA repair enzyme) 1
SET	SET translocation (myeloid leukemia-associated)
ATIC	5-aminoimidazole-4-carboxamide ribonucleotide formyltransferase/IMP cyclohydrolase
GART	phosphoribosylglycinamide formyltransferase, phosphoribosylglycinamide synthetase, phosphoribosylaminoimidazole synthetase
MTHFD1L	methylenetetrahydrofolate dehydrogenase (NADP+ dependent) 1-like
MTR	5-methyltetrahydrofolate-homocysteine methyltransferase
MTHFR	5,10-methylenetetrahydrofolate reductase (NADPH)
MTHFS	5,10-methenyltetrahydrofolate synthetase (5-formyltetrahydrofolate cyclo-ligase)
KCNIP3	Kv channel interacting protein 3, calsenilin
MOS	v-mos Moloney murine sarcoma viral oncogene homolog
FLNC	filamin C, gamma (actin binding protein 280)
PPM1A	protein phosphatase 1A (formerly 2C), magnesium-dependent, alpha isoform
HSPA8	heat shock 70kDa protein 8
NF1	neurofibromin 1 (neurofibromatosis, von Recklinghausen disease, Watson disease)
PTPN5	protein tyrosine phosphatase, non-receptor type 5 (striatum-enriched)
TREX1	three prime repair exonuclease 1
FANCC	Fanconi anemia, complementation group C
FANCD2	Fanconi anemia, complementation group D2
LIG4	ligase IV, DNA, ATP-dependent
H2AFX	H2A histone family, member X
TDP1	tyrosyl-DNA phosphodiesterase 1
COL6A1	collagen, type VI, alpha 1
OAT	ornithine aminotransferase (gyrate atrophy)
CPS1	carbamoyl-phosphate synthetase 1, mitochondrial
ASS1	argininosuccinate synthetase 1
LAP3	leucine aminopeptidase 3
CKB	creatine kinase, brain
CKMT1B	creatine kinase, mitochondrial 1B
OTC	ornithine carbamoyltransferase
ETV3	ets variant gene 3
MIF	macrophage migration inhibitory factor (glycosylation-inhibiting factor)
PAH	phenylalanine hydroxylase
PRDX6	peroxiredoxin 6
SLC25A4	solute carrier family 25 (mitochondrial carrier; adenine nucleotide translocator), member 4
SLC25A5	solute carrier family 25 (mitochondrial carrier; adenine nucleotide translocator), member 5
ABCB11	ATP-binding cassette, sub-family B (MDR/TAP), member 11
CYP2C19	cytochrome P450, family 2, subfamily C, polypeptide 19
CYP2C9	cytochrome P450, family 2, subfamily C, polypeptide 9
CYP2B6	cytochrome P450, family 2, subfamily B, polypeptide 6
MPG	N-methylpurine-DNA glycosylase
POLB	polymerase (DNA directed), beta
SMUG1	single-strand-selective monofunctional uracil-DNA glycosylase 1
XRCC1	X-ray repair complementing defective repair in Chinese hamster cells 1
UNG	uracil-DNA glycosylase
CIITA	class II, major histocompatibility complex, transactivator
ADA	adenosine deaminase
LPA	lipoprotein, Lp(a)
CYP27A1	cytochrome P450, family 27, subfamily A, polypeptide 1
SCP2	sterol carrier protein 2
FABP4	fatty acid binding protein 4, adipocyte
UCP1	uncoupling protein 1 (mitochondrial, proton carrier)
SCD	stearoyl-CoA desaturase (delta-9-desaturase)
PLTP	phospholipid transfer protein
DBI	diazepam binding inhibitor (GABA receptor modulator, acyl-Coenzyme A binding protein)
FABP3	fatty acid binding protein 3, muscle and heart (mammary-derived growth inhibitor)
FABP5	fatty acid binding protein 5 (psoriasis-associated)
TK2	thymidine kinase 2, mitochondrial
CDT1	chromatin licensing and DNA replication factor 1
POU5F1	POU domain, class 5, transcription factor 1
SOX2	SRY (sex determining region Y)-box 2
ASPA	aspartoacylase (Canavan disease)
PPAT	phosphoribosyl pyrophosphate amidotransferase
BAAT	bile acid Coenzyme A: amino acid N-acyltransferase (glycine N-choloyltransferase)
CYP46A1	cytochrome P450, family 46, subfamily A, polypeptide 1
AMACR	alpha-methylacyl-CoA racemase
CH25H	cholesterol 25-hydroxylase
SGCG	sarcoglycan, gamma (35kDa dystrophin-associated glycoprotein)
CCNA2	cyclin A2
PGR	progesterone receptor
NR3C2	nuclear receptor subfamily 3, group C, member 2
ESR2	estrogen receptor 2 (ER beta)
NR1D2	nuclear receptor subfamily 1, group D, member 2
NR1H2	nuclear receptor subfamily 1, group H, member 2
NR4A2	nuclear receptor subfamily 4, group A, member 2
VDR	vitamin D (1,25- dihydroxyvitamin D3) receptor
ACSS2	acyl-CoA synthetase short-chain family member 2
MUT	methylmalonyl Coenzyme A mutase
GGT1	gamma-glutamyltransferase 1
PGM1	phosphoglucomutase 1
GGPS1	geranylgeranyl diphosphate synthase 1
HMGCR	3-hydroxy-3-methylglutaryl-Coenzyme A reductase
MVD	mevalonate (diphospho) decarboxylase
HSD17B7	hydroxysteroid (17-beta) dehydrogenase 7
DHCR24	24-dehydrocholesterol reductase
DHCR7	7-dehydrocholesterol reductase
LSS	lanosterol synthase (2,3-oxidosqualene-lanosterol cyclase)
EIF4A1	eukaryotic translation initiation factor 4A, isoform 1
FUT1	fucosyltransferase 1 (galactoside 2-alpha-L-fucosyltransferase, H blood group)
FUT2	fucosyltransferase 2 (secretor status included)
GBE1	glucan (1,4-alpha-), branching enzyme 1 (glycogen branching enzyme, Andersen disease, glycogen storage disease type IV)
GSTZ1	glutathione transferase zeta 1 (maleylacetoacetate isomerase)
SLC2A3	solute carrier family 2 (facilitated glucose transporter), member 3
QDPR	quinoid dihydropteridine reductase
ALPL	alkaline phosphatase, liver/bone/kidney
GCH1	GTP cyclohydrolase 1 (dopa-responsive dystonia)
IDH1	isocitrate dehydrogenase 1 (NADP+), soluble
ACO1	aconitase 1, soluble
ACLY	ATP citrate lyase
KL	klotho
DHDDS	dehydrodolichyl diphosphate synthase
CDH13	cadherin 13, H-cadherin (heart)
GLO1	glyoxalase I
GALT	galactose-1-phosphate uridylyltransferase
MGAM	maltase-glucoamylase (alpha-glucosidase)
GANC	glucosidase, alpha; neutral C
CFTR	cystic fibrosis transmembrane conductance regulator (ATP-binding cassette sub-family C, member 7)
ABCG5	ATP-binding cassette, sub-family G (WHITE), member 5 (sterolin 1)
ABCA7	ATP-binding cassette, sub-family A (ABC1), member 7
ABCA4	ATP-binding cassette, sub-family A (ABC1), member 4
ABCB10	ATP-binding cassette, sub-family B (MDR/TAP), member 10
ABCB7	ATP-binding cassette, sub-family B (MDR/TAP), member 7
ABCC4	ATP-binding cassette, sub-family C (CFTR/MRP), member 4
ABCC5	ATP-binding cassette, sub-family C (CFTR/MRP), member 5
ABCG2	ATP-binding cassette, sub-family G (WHITE), member 2
NPPB	natriuretic peptide precursor B
CTH	cystathionase (cystathionine gamma-lyase)
CA2	carbonic anhydrase II
CA1	carbonic anhydrase I
CA3	carbonic anhydrase III, muscle specific
RELN	reelin
LIMS1	LIM and senescent cell antigen-like domains 1
OXCT2	3-oxoacid CoA transferase 2
ACSM1	acyl-CoA synthetase medium-chain family member 1
L2HGDH	L-2-hydroxyglutarate dehydrogenase
MPI	mannose phosphate isomerase
CYP26A1	cytochrome P450, family 26, subfamily A, polypeptide 1
AGPS	alkylglycerone phosphate synthase
CRAT	carnitine acetyltransferase
PHYH	phytanoyl-CoA 2-hydroxylase
CBS	cystathionine-beta-synthase
CHDH	choline dehydrogenase
PHGDH	phosphoglycerate dehydrogenase
PSAT1	phosphoserine aminotransferase 1
PSPH	phosphoserine phosphatase
DKK1	dickkopf homolog 1 (Xenopus laevis)
ATP1A2	ATPase, Na+/K+ transporting, alpha 2 (+) polypeptide
DNM2	dynamin 2
ATG7	ATG7 autophagy related 7 homolog (S. cerevisiae)
BECN1	beclin 1 (coiled-coil, myosin-like BCL2 interacting protein)
GPX3	glutathione peroxidase 3 (plasma)
G6PD	glucose-6-phosphate dehydrogenase
GSTO1	glutathione S-transferase omega 1
GCLC	glutamate-cysteine ligase, catalytic subunit
GCLM	glutamate-cysteine ligase, modifier subunit
RRM1	ribonucleotide reductase M1 polypeptide
ALOX15	arachidonate 15-lipoxygenase
AKR1C3	aldo-keto reductase family 1, member C3 (3-alpha hydroxysteroid dehydrogenase, type II)
ALOX12	arachidonate 12-lipoxygenase
CBR1	carbonyl reductase 1
PTGDS	prostaglandin D2 synthase 21kDa (brain)
LIPE	lipase, hormone-sensitive
SPTLC1	serine palmitoyltransferase, long chain base subunit 1
DCI	dodecenoyl-Coenzyme A delta isomerase (3,2 trans-enoyl-Coenzyme A isomerase)
PNLIP	pancreatic lipase
PRKD1	protein kinase D1
VAPB	VAMP (vesicle-associated membrane protein)-associated protein B and C
NT5E	5'-nucleotidase, ecto (CD73)
NT5M	5',3'-nucleotidase, mitochondrial
FBXW7	F-box and WD-40 domain protein 7 (archipelago homolog, Drosophila)
PICALM	phosphatidylinositol binding clathrin assembly protein
SYNJ1	synaptojanin 1
BIN1	bridging integrator 1
GDNF	glial cell derived neurotrophic factor
NRTN	neurturin
SPTBN2	spectrin, beta, non-erythrocytic 2
PGLS	6-phosphogluconolactonase
H6PD	hexose-6-phosphate dehydrogenase (glucose 1-dehydrogenase)
GDI1	GDP dissociation inhibitor 1
FSCN1	fascin homolog 1, actin-bundling protein (Strongylocentrotus purpuratus)
TREM2	triggering receptor expressed on myeloid cells 2
NMNAT1	nicotinamide nucleotide adenylyltransferase 1
NMNAT3	nicotinamide nucleotide adenylyltransferase 3
PACS1	phosphofurin acidic cluster sorting protein 1
SLC2A5	solute carrier family 2 (facilitated glucose/fructose transporter), member 5
DBT	dihydrolipoamide branched chain transacylase E2
IVD	isovaleryl Coenzyme A dehydrogenase
SPAG9	sperm associated antigen 9
SAG	S-antigen; retina and pineal gland (arrestin)
AMY1A	amylase, alpha 1A; salivary
AMY2A	amylase, alpha 2A; pancreatic
AAAS	achalasia, adrenocortical insufficiency, alacrimia (Allgrove, triple-A)
NUP214	nucleoporin 214kDa
SLC5A1	solute carrier family 5 (sodium/glucose cotransporter), member 1
HMBS	hydroxymethylbilane synthase
HBA1	hemoglobin, alpha 1
HBB	hemoglobin, beta
SULT1E1	sulfotransferase family 1E, estrogen-preferring, member 1
SULT1A1	sulfotransferase family, cytosolic, 1A, phenol-preferring, member 1
SUOX	sulfite oxidase
ENAH	enabled homolog (Drosophila)
CD200	CD200 molecule
ADI1	acireductone dioxygenase 1
DNMT3B	DNA (cytosine-5-)-methyltransferase 3 beta
DCN	decorin
ID1	inhibitor of DNA binding 1, dominant negative helix-loop-helix protein
TPM2	tropomyosin 2 (beta)
DES	desmin
MYBPC1	myosin binding protein C, slow type
TCAP	titin-cap (telethonin)
SV2A	synaptic vesicle glycoprotein 2A
DCTN1	dynactin 1 (p150, glued homolog, Drosophila)
AQP4	aquaporin 4
GAL3ST1	galactose-3-O-sulfotransferase 1
MLXIPL	MLX interacting protein-like
FTH1	ferritin, heavy polypeptide 1
PIK3C2A	phosphoinositide-3-kinase, class 2, alpha polypeptide
CLINT1	clathrin interactor 1
FTL	ferritin, light polypeptide
SNAP23	synaptosomal-associated protein, 23kDa
PCNT	pericentrin (kendrin)
MAP2	microtubule-associated protein 2
PANK2	pantothenate kinase 2 (Hallervorden-Spatz syndrome)
SLC19A1	solute carrier family 19 (folate transporter), member 1
STX2	syntaxin 2
LRP5	low density lipoprotein receptor-related protein 5
AES	amino-terminal enhancer of split
B3GAT1	beta-1,3-glucuronyltransferase 1 (glucuronosyltransferase P)
EXT1	exostoses (multiple) 1
EXT2	exostoses (multiple) 2
EXTL3	exostoses (multiple)-like 3
TFAM	transcription factor A, mitochondrial
DNAI1	dynein, axonemal, intermediate chain 1
DNAL1	dynein, axonemal, light chain 1
DNALI1	dynein, axonemal, light intermediate chain 1
HAP1	huntingtin-associated protein 1 (neuroan 1)
REST	RE1-silencing transcription factor
TGM2	transglutaminase 2 (C polypeptide, protein-glutamine-gamma-glutamyltransferase)
LZTS1	leucine zipper, putative tumor suppressor 1
SSB	Sjogren syndrome antigen B (autoantigen La)
NFIC	nuclear factor I/C (CCAAT-binding transcription factor)
CHIT1	chitinase 1 (chitotriosidase)
GNE	glucosamine (UDP-N-acetyl)-2-epimerase/N-acetylmannosamine kinase
RENBP	renin binding protein
NPR1	natriuretic peptide receptor A/guanylate cyclase A (atrionatriuretic peptide receptor A)
SLC6A2	solute carrier family 6 (neurotransmitter transporter, noradrenalin), member 2
EPRS	glutamyl-prolyl-tRNA synthetase
EARS2	glutamyl-tRNA synthetase 2 (mitochondrial)(putative)
CP	ceruloplasmin (ferroxidase)
HMOX2	heme oxygenase (decycling) 2
GARS	glycyl-tRNA synthetase
KARS	lysyl-tRNA synthetase
LARS	leucyl-tRNA synthetase
CHRDL1	chordin-like 1
GPC1	glypican 1
DST	dystonin
HSD17B6	hydroxysteroid (17-beta) dehydrogenase 6
STS	steroid sulfatase (microsomal), arylsulfatase C, isozyme S
PLA2G7	phospholipase A2, group VII (platelet-activating factor acetylhydrolase, plasma)
PAFAH1B1	platelet-activating factor acetylhydrolase, isoform Ib, alpha subunit 45kDa
ENPP2	ectonucleotide pyrophosphatase/phosphodiesterase 2 (autotaxin)
PAFAH1B3	platelet-activating factor acetylhydrolase, isoform Ib, gamma subunit 29kDa
TBCA	tubulin-specific chaperone a
TBCE	tubulin-specific chaperone e
MMP7	matrix metallopeptidase 7 (matrilysin, uterine)
PRICKLE1	prickle homolog 1 (Drosophila)
NAT2	N-acetyltransferase 2 (arylamine N-acetyltransferase)
RHAG	Rh-associated glycoprotein
SFRS1	splicing factor, arginine/serine-rich 1 (splicing factor 2, alternate splicing factor)
SFRS6	splicing factor, arginine/serine-rich 6
SFRS3	splicing factor, arginine/serine-rich 3
SFRS9	splicing factor, arginine/serine-rich 9
RNPS1	RNA binding protein S1, serine-rich domain
SFRS11	splicing factor, arginine/serine-rich 11
SETD1A	SET domain containing 1A
FUT4	fucosyltransferase 4 (alpha (1,3) fucosyltransferase, myeloid-specific)
ST3GAL4	ST3 beta-galactoside alpha-2,3-sialyltransferase 4
KRT18	keratin 18
DYRK1A	dual-specificity tyrosine-(Y)-phosphorylation regulated kinase 1A
ACOT7	acyl-CoA thioesterase 7
COPE	coatomer protein complex, subunit epsilon
PECI	peroxisomal D3,D2-enoyl-CoA isomerase
GJA8	gap junction protein, alpha 8, 50kDa (connexin 50)
GJB1	gap junction protein, beta 1, 32kDa (connexin 32, Charcot-Marie-Tooth neuropathy, X-linked)
PPP2R2B	protein phosphatase 2 (formerly 2A), regulatory subunit B (PR 52), beta isoform
PPP2R4	protein phosphatase 2A, regulatory subunit B' (PR 53)
CDIPT	CDP-diacylglycerol--inositol 3-phosphatidyltransferase (phosphatidylinositol synthase)
IMPA1	inositol(myo)-1(or 4)-monophosphatase 1
SGOL1	shugoshin-like 1 (S. pombe)
PIR	pirin (iron-binding nuclear protein)
SLC17A6	solute carrier family 17 (sodium-dependent inorganic phosphate cotransporter), member 6
RPS27	ribosomal protein S27 (metallopanstimulin 1)
FAU	Finkel-Biskis-Reilly murine sarcoma virus (FBR-MuSV) ubiquitously expressed (fox derived); ribosomal protein S30
RPS2	ribosomal protein S2
RPS27A	ribosomal protein S27a
RPSA	ribosomal protein SA
SSBP1	single-stranded DNA binding protein 1
HTRA2	HtrA serine peptidase 2
LRRK2	leucine-rich repeat kinase 2
PARK7	Parkinson disease (autosomal recessive, early onset) 7
PINK1	PTEN induced putative kinase 1
UCHL1	ubiquitin carboxyl-terminal esterase L1 (ubiquitin thiolesterase)
CHST3	carbohydrate (chondroitin 6) sulfotransferase 3
NPM1	nucleophosmin (nucleolar phosphoprotein B23, numatrin)
SRP54	signal recognition particle 54kDa
CASK	calcium/calmodulin-dependent serine protein kinase (MAGUK family)
CHMP2B	chromatin modifying protein 2B
USP1	ubiquitin specific peptidase 1
CCNT1	cyclin T1
CDK9	cyclin-dependent kinase 9 (CDC2-related kinase)
SLC9A1	solute carrier family 9 (sodium/hydrogen exchanger), member 1 (antiporter, Na+/H+, amiloride sensitive)
RPLP0	ribosomal protein, large, P0
KIF5B	kinesin family member 5B
BCHE	butyrylcholinesterase
GHRL	ghrelin/obestatin preprohormone
KLF4	Kruppel-like factor 4 (gut)
SLC30A3	solute carrier family 30 (zinc transporter), member 3
SLC5A3	solute carrier family 5 (inositol transporters), member 3
CDK5RAP2	CDK5 regulatory subunit associated protein 2
PRPF6	PRP6 pre-mRNA processing factor 6 homolog (S. cerevisiae)
GTF2IRD1	GTF2I repeat domain containing 1
EDC4	enhancer of mRNA decapping 4
SLC24A3	solute carrier family 24 (sodium/potassium/calcium exchanger), member 3
SLC4A1	solute carrier family 4, anion exchanger, member 1 (erythrocyte membrane protein band 3, Diego blood group)
SLC4A3	solute carrier family 4, anion exchanger, member 3
SMN1	survival of motor neuron 1, telomeric
CANT1	calcium activated nucleotidase 1
ENTPD5	ectonucleoside triphosphate diphosphohydrolase 5
PDE5A	phosphodiesterase 5A, cGMP-specific
DAD1	defender against cell death 1
MAN1C1	mannosidase, alpha, class 1C, member 1
BIRC6	baculoviral IAP repeat-containing 6 (apollon)
NHLRC1	NHL repeat containing 1
UBE2D2	ubiquitin-conjugating enzyme E2D 2 (UBC4/5 homolog, yeast)
UBE2E3	ubiquitin-conjugating enzyme E2E 3 (UBC4/5 homolog, yeast)
FUS	fusion (involved in t(12;16) in malignant liposarcoma)
KIF2B	kinesin family member 2B
NDEL1	nudE nuclear distribution gene E homolog like 1 (A. nidulans)
PPA1	pyrophosphatase (inorganic) 1
CNGA3	cyclic nucleotide gated channel alpha 3
PDC	phosducin
GALNT2	UDP-N-acetyl-alpha-D-galactosamine:polypeptide N-acetylgalactosaminyltransferase 2 (GalNAc-T2)
TARBP2	Tar (HIV-1) RNA binding protein 2
ACLS	acrocallosal syndrome
ACR	acrosin
ACRV1	acrosomal vesicle protein 1
AD5	Alzheimer disease 5
AD8	-
ADAM22	ADAM metallopeptidase domain 22
ADAM28	ADAM metallopeptidase domain 28
ADAMTS13	ADAM metallopeptidase with thrombospondin type 1 motif, 13
ADAMTS2	ADAM metallopeptidase with thrombospondin type 1 motif, 2
ADD3	adducin 3 (gamma)
ADFN	albinism-deafness syndrome
ADNP	activity-dependent neuroprotector
AFM	afamin
AFP	alpha-fetoprotein
AGER	advanced glycosylation end product-specific receptor
AHR	aryl hydrocarbon receptor
AHSG	alpha-2-HS-glycoprotein
AIF1	allograft inflammatory factor 1
AKAP4	A kinase (PRKA) anchor protein 4
AKR7A2	aldo-keto reductase family 7, member A2 (aflatoxin aldehyde reductase)
AKR7A3	aldo-keto reductase family 7, member A3 (aflatoxin aldehyde reductase)
ALDH16A1	aldehyde dehydrogenase 16 family, member A1
ALK	anaplastic lymphoma kinase (Ki-1)
ALSFTD	-
AMBP	alpha-1-microglobulin/bikunin precursor
ANC	-
ANG	angiogenin, ribonuclease, RNase A family, 5
ANIB1	aneurysm, intracranial berry 1
ANXA2	annexin A2
ANXA5	annexin A5
APBA1	amyloid beta (A4) precursor protein-binding, family A, member 1 (X11)
APCS	amyloid P component, serum
APEH	N-acylaminoacyl-peptide hydrolase
APLP1	amyloid beta (A4) precursor-like protein 1
APLP2	amyloid beta (A4) precursor-like protein 2
APOC1	apolipoprotein C-I
APOD	apolipoprotein D
APOH	apolipoprotein H (beta-2-glycoprotein I)
APOL1	apolipoprotein L, 1
APTX	aprataxin
ARD1A	ARD1 homolog A, N-acetyltransferase (S. cerevisiae)
ASPM	asp (abnormal spindle) homolog, microcephaly associated (Drosophila)
ASPN	asporin (LRR class 1)
ASPSCR1	alveolar soft part sarcoma chromosome region, candidate 1
ATG10	ATG10 autophagy related 10 homolog (S. cerevisiae)
ATG9B	ATG9 autophagy related 9 homolog B (S. cerevisiae)
ATN1	atrophin 1
ATP13A2	ATPase type 13A2
ATP7B	ATPase, Cu++ transporting, beta polypeptide
ATPAF2	ATP synthase mitochondrial F1 complex assembly factor 2
ATXN1	ataxin 1
ATXN10	ataxin 10
ATXN2	ataxin 2
ATXN3	ataxin 3
ATXN7	ataxin 7
AZGP1	alpha-2-glycoprotein 1, zinc
BAG1	BCL2-associated athanogene
BAG3	BCL2-associated athanogene 3
BANK1	B-cell scaffold protein with ankyrin repeats 1
BAS	-
BBS2	Bardet-Biedl syndrome 2
BCL2A1	BCL2-related protein A1
BCL3	B-cell CLL/lymphoma 3
BCYRN1	brain cytoplasmic RNA 1, Bc1 analog (mouse)
BDNFOS	brain-derived neurotrophic factor opposite strand
BFSP1	beaded filament structural protein 1, filensin
BGN	biglycan
BLMH	bleomycin hydrolase
BMPER	BMP binding endothelial regulator
BNIP3	BCL2/adenovirus E1B 19kDa interacting protein 3
BP2	-
C19ORF10	chromosome 19 open reading frame 10
C1ORF107	chromosome 1 open reading frame 107
C1ORF49	chromosome 1 open reading frame 49
C1ORF9	chromosome 1 open reading frame 9
C21ORF124	chromosome 21 open reading frame 124
C3ORF18	chromosome 3 open reading frame 18
C3ORF57	chromosome 3 open reading frame 57
C3ORF60	chromosome 3 open reading frame 60
C6ORF15	chromosome 6 open reading frame 15
CALB1	calbindin 1, 28kDa
CALB2	calbindin 2, 29kDa (calretinin)
CALCOCO1	calcium binding and coiled-coil domain 1
CALCOCO2	calcium binding and coiled-coil domain 2
CAPN10	calpain 10
CARTPT	CART prepropeptide
CAST	calpastatin
CBLN1	cerebellin 1 precursor
CCBL1	cysteine conjugate-beta lyase; cytoplasmic (glutamine transaminase K, kyneurenine aminotransferase)
CCDC62	coiled-coil domain containing 62
CCIN	calicin
CD163	CD163 molecule
CD2AP	CD2-associated protein
CD69	CD69 molecule
CDR1	cerebellar degeneration-related protein 1, 34kDa
CDR2	cerebellar degeneration-related protein 2, 62kDa
CDR3	-
CEBPG	CCAAT/enhancer binding protein (C/EBP), gamma
CELSR2	cadherin, EGF LAG seven-pass G-type receptor 2 (flamingo homolog, Drosophila)
CFP	complement factor properdin
CHGA	chromogranin A (parathyroid secretory protein 1)
CHGB	chromogranin B (secretogranin 1)
CHI3L1	chitinase 3-like 1 (cartilage glycoprotein-39)
CHL1	cell adhesion molecule with homology to L1CAM (close homolog of L1)
CHM	choroideremia (Rab escort protein 1)
CHR	chromate resistance; sulfate transport
CHRFAM7A	CHRNA7 (cholinergic receptor, nicotinic, alpha 7, exons 5-10) and FAM7A (family with sequence similarity 7A, exons A-E) fusion
CIMT	-
CLN4	ceroid-lipofuscinosis, neuronal 4 (Kufs disease)
CLN6	ceroid-lipofuscinosis, neuronal 6, late infantile, variant
CLN8	ceroid-lipofuscinosis, neuronal 8 (epilepsy, progressive with mental retardation)
CLSTN1	calsyntenin 1
CLSTN2	calsyntenin 2
CMM	cutaneous malignant melanoma/dysplastic nevus
CNBP	CCHC-type zinc finger, nucleic acid binding protein
CND	-
CNP	2',3'-cyclic nucleotide 3' phosphodiesterase
CNSN	-
COL18A1	collagen, type XVIII, alpha 1
COLQ	collagen-like tail subunit (single strand of homotrimer) of asymmetric acetylcholinesterase
CORT	cortistatin
CP20	-
CPM	carboxypeptidase M
CRB1	crumbs homolog 1 (Drosophila)
CRHBP	corticotropin releasing hormone binding protein
CRP	C-reactive protein, pentraxin-related
CRYAB	crystallin, alpha B
CRYZ	crystallin, zeta (quinone reductase)
CSN1S1	casein alpha s1
CSN3	casein kappa
CST3	cystatin C (amyloid angiopathy and cerebral hemorrhage)
CST6	cystatin E/M
CST7	cystatin F (leukocystatin)
CSTB	cystatin B (stefin B)
CTGF	connective tissue growth factor
CTRL	chymotrypsin-like
CUGBP1	CUG triplet repeat, RNA binding protein 1
DBN1	drebrin 1
DCD	dermcidin
DCUN1D1	DCN1, defective in cullin neddylation 1, domain containing 1 (S. cerevisiae)
DCX	doublecortex; lissencephaly, X-linked (doublecortin)
DDX41	DEAD (Asp-Glu-Ala-Asp) box polypeptide 41
DDX53	DEAD (Asp-Glu-Ala-Asp) box polypeptide 53
DEC	-
DEFB1	defensin, beta 1
DLEU2	deleted in lymphocytic leukemia, 2
DLG2	discs, large homolog 2, chapsyn-110 (Drosophila)
DMPK	dystrophia myotonica-protein kinase
DNAJB1	DnaJ (Hsp40) homolog, subfamily B, member 1
DNAJB6	DnaJ (Hsp40) homolog, subfamily B, member 6
DNASE1	deoxyribonuclease I
DNER	-
DNMBP	dynamin binding protein
DOCK3	dedicator of cytokinesis 3
DPEP1	dipeptidase 1 (renal)
DPP4	dipeptidyl-peptidase 4 (CD26, adenosine deaminase complexing protein 2)
DPP7	dipeptidyl-peptidase 7
DPPA2	developmental pluripotency associated 2
DSCAM	Down syndrome cell adhesion molecule
DSTN	destrin (actin depolymerizing factor)
DUSP26	dual specificity phosphatase 26 (putative)
DYSF	dysferlin, limb girdle muscular dystrophy 2B (autosomal recessive)
EBM	epidermolysis bullosa, macular type
ECE1	endothelin converting enzyme 1
ECE2	endothelin converting enzyme 2
EEC1	ectrodactyly, ectodermal dysplasia and cleft lip/palate syndrome 1
EED	embryonic ectoderm development
EFHD1	EF-hand domain family, member D1
EFS	embryonal Fyn-associated substrate
EGI	epilepsy, generalized, idiopathic
EIF2C2	eukaryotic translation initiation factor 2C, 2
EJM2	epilepsy, juvenile myoclonic 2
ELA2	elastase 2, neutrophil
ELF3	E74-like factor 3 (ets domain transcription factor, epithelial-specific )
ELK3	ELK3, ETS-domain protein (SRF accessory protein 2)
ELN	elastin (supravalvular aortic stenosis, Williams-Beuren syndrome)
ENG	endoglin (Osler-Rendu-Weber syndrome 1)
EPB49	erythrocyte membrane protein band 4.9 (dematin)
EPM2A	epilepsy, progressive myoclonus type 2A, Lafora disease (laforin)
EPS8	epidermal growth factor receptor pathway substrate 8
ERAS	ES cell expressed Ras
ERG	v-ets erythroblastosis virus E26 oncogene homolog (avian)
ESCO2	establishment of cohesion 1 homolog 2 (S. cerevisiae)
ESD	esterase D/formylglutathione hydrolase
ETV2	ets variant gene 2
EVI1	ecotropic viral integration site 1
FAAH	fatty acid amide hydrolase
FASTK	Fas-activated serine/threonine kinase
FBF1	Fas (TNFRSF6) binding factor 1
FBLN1	fibulin 1
FBLN5	fibulin 5
FBXO7	F-box protein 7
FEA	-
FEZ2	fasciculation and elongation protein zeta 2 (zygin II)
FHL1	four and a half LIM domains 1
FKBP4	FK506 binding protein 4, 59kDa
FKBP8	FK506 binding protein 8, 38kDa
FMR1	fragile X mental retardation 1
FOLH1	folate hydrolase (prostate-specific membrane antigen) 1
FOLR1	folate receptor 1 (adult)
FRAP1	FK506 binding protein 12-rapamycin associated protein 1
FREQ	frequenin homolog (Drosophila)
FXN	frataxin
FXYD5	FXYD domain containing ion transport regulator 5
GAN	giant axonal neuropathy (gigaxonin)
GAP43	growth associated protein 43
GAST	gastrin
GEM	GTP binding protein overexpressed in skeletal muscle
GFAP	glial fibrillary acidic protein
GIF	gastric intrinsic factor (vitamin B synthesis)
GNB2L1	guanine nucleotide binding protein (G protein), beta polypeptide 2-like 1
GNLY	granulysin
GOLGB1	golgi autoantigen, golgin subfamily b, macrogolgin (with transmembrane signal), 1
GPC3	glypican 3
GPC6	glypican 6
GPR1	G protein-coupled receptor 1
GPR15	G protein-coupled receptor 15
GPSC	-
GREM1	gremlin 1, cysteine knot superfamily, homolog (Xenopus laevis)
GRHL3	grainyhead-like 3 (Drosophila)
GRINA	glutamate receptor, ionotropic, N-methyl D-asparate-associated protein 1 (glutamate binding)
GRN	granulin
GYPE	glycophorin E
GZMM	granzyme M (lymphocyte met-ase 1)
HAS1	hyaluronan synthase 1
HBG2	hemoglobin, gamma G
HBXIP	hepatitis B virus x interacting protein
HCFC1	host cell factor C1 (VP16-accessory protein)
HCN1	hyperpolarization activated cyclic nucleotide-gated potassium channel 1
HECTD2	HECT domain containing 2
HEY1	hairy/enhancer-of-split related with YRPW motif 1
HEY2	hairy/enhancer-of-split related with YRPW motif 2
HFE	hemochromatosis
HINT1	histidine triad nucleotide binding protein 1
HM13	histocompatibility (minor) 13
HMGN4	high mobility group nucleosomal binding domain 4
HOMER3	homer homolog 3 (Drosophila)
HOXB2	homeobox B2
HP	haptoglobin
HPX	hemopexin
HRNR	hornerin
HSD17B13	hydroxysteroid (17-beta) dehydrogenase 13
HSH2D	hematopoietic SH2 domain containing
HSPBP1	-
HSPE1	heat shock 10kDa protein 1 (chaperonin 10)
HTC2	hypertrichosis 2 (generalised, congenital)
HTR3A	5-hydroxytryptamine (serotonin) receptor 3A
IBGC1	idiopathic basal ganglia calcification 1
ICK	intestinal cell (MAK-like) kinase
ICMT	isoprenylcysteine carboxyl methyltransferase
IFIT1	interferon-induced protein with tetratricopeptide repeats 1
IFT74	intraflagellar transport 74 homolog (Chlamydomonas)
IFT88	intraflagellar transport 88 homolog (Chlamydomonas)
IGHE	immunoglobulin heavy constant epsilon
IGHG3	immunoglobulin heavy constant gamma 3 (G3m marker)
IGKV1D-8	immunoglobulin kappa variable 1D-8
IGKV2-36	immunoglobulin kappa variable 2-36
IGKV2D-29	immunoglobulin kappa variable 2D-29
IGKV3-7	immunoglobulin kappa variable 3-7
IL18BP	interleukin 18 binding protein
IL27RA	interleukin 27 receptor, alpha
IL31RA	interleukin 31 receptor A
IL8RA	interleukin 8 receptor, alpha
IL8RB	interleukin 8 receptor, beta
INA	internexin neuronal intermediate filament protein, alpha
INTS12	integrator complex subunit 12
IQCB1	IQ motif containing B1
IREB2	iron-responsive element binding protein 2
ITIH1	inter-alpha (globulin) inhibitor H1
ITM2B	integral membrane protein 2B
ITS	-
IV	inversus situs, viscerum
JPH3	junctophilin 3
KCNA1	potassium voltage-gated channel, shaker-related subfamily, member 1 (episodic ataxia with myokymia)
KCNA4	potassium voltage-gated channel, shaker-related subfamily, member 4
KCNA6	potassium voltage-gated channel, shaker-related subfamily, member 6
KCNC3	potassium voltage-gated channel, Shaw-related subfamily, member 3
KCNJ13	potassium inwardly-rectifying channel, subfamily J, member 13
KCNQ2	potassium voltage-gated channel, KQT-like subfamily, member 2
KCNQ3	potassium voltage-gated channel, KQT-like subfamily, member 3
KCNQ5	potassium voltage-gated channel, KQT-like subfamily, member 5
KEL	Kell blood group, metallo-endopeptidase
KIAA0196	KIAA0196
KIAA1217	KIAA1217
KIAA1267	KIAA1267
KIF24	kinesin family member 24
KLF6	Kruppel-like factor 6
KLK1	kallikrein 1, renal/pancreas/salivary
KLK11	kallikrein 11
KLK6	kallikrein 6 (neurosin, zyme)
KLK7	kallikrein 7 (chymotryptic, stratum corneum)
KLK8	kallikrein 8 (neuropsin/ovasin)
KRT20	keratin 20
KRT31	keratin 31
KRT7	keratin 7
LDB3	LIM domain binding 3
LECT1	leukocyte cell derived chemotaxin 1
LGALS4	lectin, galactoside-binding, soluble, 4 (galectin 4)
LGI1	leucine-rich, glioma inactivated 1
LIAS	lipoic acid synthetase
LIN9	lin-9 homolog (C. elegans)
LMAN1	lectin, mannose-binding, 1
LNP1	leukemia NUP98 fusion partner 1
LOX	lysyl oxidase
LOXL1	lysyl oxidase-like 1
LPAL2	lipoprotein, Lp(a)-like 2
LPHN1	latrophilin 1
LPHN2	latrophilin 2
LPO	lactoperoxidase
LRP1B	low density lipoprotein-related protein 1B (deleted in tumors)
LRP8	low density lipoprotein receptor-related protein 8, apolipoprotein e receptor
LRPAP1	low density lipoprotein receptor-related protein associated protein 1
LRRTM3	leucine rich repeat transmembrane neuronal 3
LSL	-
LTF	lactotransferrin
LTK	leukocyte tyrosine kinase
LY6E	lymphocyte antigen 6 complex, locus E
LYST	lysosomal trafficking regulator
LYZ	lysozyme (renal amyloidosis)
MAA	microphthalmia or anophthalmia and associated anomalies
MAB21L1	mab-21-like 1 (C. elegans)
MAGEC2	melanoma antigen family C, 2
MAGEE1	melanoma antigen family E, 1
MAP1A	microtubule-associated protein 1A
MAP1LC3A	microtubule-associated protein 1 light chain 3 alpha
MAP4	microtubule-associated protein 4
MARVELD1	MARVEL domain containing 1
MATN3	matrilin 3
MB	myoglobin
MBP	myelin basic protein
MCPH1	microcephaly, primary autosomal recessive 1
MDFI	MyoD family inhibitor
MDK	midkine (neurite growth-promoting factor 2)
MDRV	muscular dystrophy, with rimmed vacuoles
MEA1	male-enhanced antigen 1
MECP2	methyl CpG binding protein 2 (Rett syndrome)
MEOX2	mesenchyme homeobox 2
MFGE8	milk fat globule-EGF factor 8 protein
MFI2	antigen p97 (melanoma associated) identified by monoclonal antibodies 133.2 and 96.5
MGEA5	meningioma expressed antigen 5 (hyaluronidase)
MGP	matrix Gla protein
MIB1	mindbomb homolog 1 (Drosophila)
MIXL1	Mix1 homeobox-like 1 (Xenopus laevis)
MLC1	megalencephalic leukoencephalopathy with subcortical cysts 1
MLL	myeloid/lymphoid or mixed-lineage leukemia (trithorax homolog, Drosophila)
MMACHC	methylmalonic aciduria (cobalamin deficiency) cblC type, with homocystinuria
MMD	monocyte to macrophage differentiation-associated
MMP12	matrix metallopeptidase 12 (macrophage elastase)
MMP3	matrix metallopeptidase 3 (stromelysin 1, progelatinase)
MMS	-
MPO	myeloperoxidase
MRC1	mannose receptor, C type 1
MROS	Melkersson-Rosenthal syndrome
MRPL22	mitochondrial ribosomal protein L22
MRSD	mental retardation-skeletal dysplasia
MS	multiple sclerosis
MSD	microcephaly with spastic diplegia (Paine syndrome)
MSI1	musashi homolog 1 (Drosophila)
MST1R	macrophage stimulating 1 receptor (c-met-related tyrosine kinase)
MSX1	msh homeobox homolog 1 (Drosophila)
MT-ATP6	mitochondrially encoded ATP synthase 6
MT3	metallothionein 3 (growth inhibitory factor (neurotrophic))
MT4	metallothionein IV
MTDH	metadherin
MTM1	myotubularin 1
MTRR	5-methyltetrahydrofolate-homocysteine methyltransferase reductase
MTX1	metaxin 1
MUC1	mucin 1, cell surface associated
MUC16	mucin 16, cell surface associated
MUC5AC	mucin 5AC, oligomeric mucus/gel-forming
MYOCD	myocardin
MYOT	myotilin
NA	neurocanthocytosis
NARFL	nuclear prelamin A recognition factor-like
NEDD9	neural precursor cell expressed, developmentally down-regulated 9
NES	nestin
NEUROG1	neurogenin 1
NF2	neurofibromin 2 (bilateral acoustic neuroma)
NFE2L2	nuclear factor (erythroid-derived 2)-like 2
NGB	neuroglobin
NGLY1	N-glycanase 1
NID1	nidogen 1
NIPA1	non imprinted in Prader-Willi/Angelman syndrome 1
NOVA1	neuro-oncological ventral antigen 1
NOVA2	neuro-oncological ventral antigen 2
NOX4	NADPH oxidase 4
NPAS3	neuronal PAS domain protein 3
NPEPPS	aminopeptidase puromycin sensitive
NPLOC4	nuclear protein localization 4 homolog (S. cerevisiae)
NPTX1	neuronal pentraxin I
NPTX2	neuronal pentraxin II
NPTXR	neuronal pentraxin receptor
NR5A1	nuclear receptor subfamily 5, group A, member 1
NRGN	neurogranin (protein kinase C substrate, RC3)
NRM	nurim (nuclear envelope membrane protein)
NUB1	negative regulator of ubiquitin-like proteins 1
NUBP2	nucleotide binding protein 2 (MinD homolog, E. coli)
NUCB1	nucleobindin 1
OAS1	2',5'-oligoadenylate synthetase 1, 40/46kDa
OGT	O-linked N-acetylglucosamine (GlcNAc) transferase (UDP-N-acetylglucosamine:polypeptide-N-acetylglucosaminyl transferase)
OLIG2	oligodendrocyte lineage transcription factor 2
OMD	osteomodulin
OPCML	opioid binding protein/cell adhesion molecule-like
OPTC	opticin
OSCAR	-
OSTF1	osteoclast stimulating factor 1
OTUB2	OTU domain, ubiquitin aldehyde binding 2
OXGR1	oxoglutarate (alpha-ketoglutarate) receptor 1
P200	p200 cell surface protein
PADI2	peptidyl arginine deiminase, type II
PAEP	progestagen-associated endometrial protein (placental protein 14, pregnancy-associated endometrial alpha-2-globulin, alpha uterine protein)
PAM	peptidylglycine alpha-amidating monooxygenase
PARK3	Parkinson disease (autosomal dominant, Lewy body) 3
PAWR	PRKC, apoptosis, WT1, regulator
PBCA	-
PCBP3	poly(rC) binding protein 3
PCOLCE	procollagen C-endopeptidase enhancer
PCSK1N	proprotein convertase subtilisin/kexin type 1 inhibitor
PCSK7	proprotein convertase subtilisin/kexin type 7
PCSK9	proprotein convertase subtilisin/kexin type 9
PDB1	Paget disease of bone 1
PDCD7	programmed cell death 7
PDLIM5	PDZ and LIM domain 5
PDR	pigment disorder, reticulate
PEBP1	phosphatidylethanolamine binding protein 1
PELI1	pellino homolog 1 (Drosophila)
PEPE	peptidase E
PGC	progastricsin (pepsinogen C)
PGM5	phosphoglucomutase 5
PGPEP1	pyroglutamyl-peptidase I
PHB	prohibitin
PHF1	PHD finger protein 1
PHF6	PHD finger protein 6
PHLDA2	pleckstrin homology-like domain, family A, member 2
PITRM1	pitrilysin metallopeptidase 1
PKNOX1	PBX/knotted 1 homeobox 1
PLEKHG4	pleckstrin homology domain containing, family G (with RhoGef domain) member 4
PLK2	polo-like kinase 2 (Drosophila)
PLP1	proteolipid protein 1 (Pelizaeus-Merzbacher disease, spastic paraplegia 2, uncomplicated)
PLS3	plastin 3 (T isoform)
PNKD	paroxysmal nonkinesiogenic dyskinesia
PNMA2	paraneoplastic antigen MA2
POFUT1	protein O-fucosyltransferase 1
POLG	polymerase (DNA directed), gamma
POLG2	polymerase (DNA directed), gamma 2, accessory subunit
POLI	polymerase (DNA directed) iota
PON1	paraoxonase 1
POR	P450 (cytochrome) oxidoreductase
POU3F2	POU domain, class 3, transcription factor 2
POU3F3	POU domain, class 3, transcription factor 3
PPAN	peter pan homolog (Drosophila)
PPM2C	protein phosphatase 2C, magnesium-dependent, catalytic subunit
PPP1R10	protein phosphatase 1, regulatory subunit 10
PPP1R7	protein phosphatase 1, regulatory subunit 7
PPP1R9B	protein phosphatase 1, regulatory subunit 9B, spinophilin
PPR	-
PRDX2	peroxiredoxin 2
PREP	prolyl endopeptidase
PRND	prion protein 2 (dublet)
PROM1	prominin 1
PRTN3	proteinase 3 (serine proteinase, neutrophil, Wegener granulomatosis autoantigen)
PSNP2	-
PSRC1	proline/serine-rich coiled-coil 1
PTER	phosphotriesterase related
PTP4A2	protein tyrosine phosphatase type IVA, member 2
PTPN4	protein tyrosine phosphatase, non-receptor type 4 (megakaryocyte)
PURA	purine-rich element binding protein A
PYHIN1	pyrin and HIN domain family, member 1
QPCT	glutaminyl-peptide cyclotransferase (glutaminyl cyclase)
RA24	-
RAB7B	RAB7B, member RAS oncogene family
RALGPS2	Ral GEF with PH domain and SH3 binding motif 2
RAP1GDS1	RAP1, GTP-GDP dissociation stimulator 1
RAPGEF5	Rap guanine nucleotide exchange factor (GEF) 5
RAPH1	Ras association (RalGDS/AF-6) and pleckstrin homology domains 1
RASIP1	Ras interacting protein 1
RBM23	RNA binding motif protein 23
RBM4	RNA binding motif protein 4
RBP4	retinol binding protein 4, plasma
RCN1	reticulocalbin 1, EF-hand calcium binding domain
REEP5	receptor accessory protein 5
RGSL1	regulator of G-protein signalling like 1
RMST	rhabdomyosarcoma 2 associated transcript (non-coding RNA)
RNF111	ring finger protein 111
RNF34	ring finger protein 34
RNH1	ribonuclease/angiogenin inhibitor 1
RPH3A	rabphilin 3A homolog (mouse)
RSPO2	R-spondin 2 homolog (Xenopus laevis)
RTN4R	reticulon 4 receptor
S100A7	S100 calcium binding protein A7
S100A8	S100 calcium binding protein A8
S100B	S100 calcium binding protein B
SAA1	serum amyloid A1
SACS	spastic ataxia of Charlevoix-Saguenay (sacsin)
SAGE1	sarcoma antigen 1
SCAX1	spinocerebellar ataxia, X-linked 1
SCFV	-
SCG2	secretogranin II (chromogranin C)
SCG5	secretogranin V (7B2 protein)
SCN11A	sodium channel, voltage-gated, type XI, alpha
SCN1A	sodium channel, voltage-gated, type I, alpha
SDPR	serum deprivation response (phosphatidylserine binding protein)
SEL1L	sel-1 suppressor of lin-12-like (C. elegans)
SEPN1	selenoprotein N, 1
2011-09-04	septin 4
2011-09-06	septin 6
2011-09-07	septin 7
2011-09-08	septin 8
SERINC3	serine incorporator 3
SERPINA3	serpin peptidase inhibitor, clade A (alpha-1 antiproteinase, antitrypsin), member 3
SERPINA6	serpin peptidase inhibitor, clade A (alpha-1 antiproteinase, antitrypsin), member 6
SERPINB1	serpin peptidase inhibitor, clade B (ovalbumin), member 1
SERPINB3	serpin peptidase inhibitor, clade B (ovalbumin), member 3
SERPINB9	serpin peptidase inhibitor, clade B (ovalbumin), member 9
SERPINE2	serpin peptidase inhibitor, clade E (nexin, plasminogen activator inhibitor type 1), member 2
SERPINF1	serpin peptidase inhibitor, clade F (alpha-2 antiplasmin, pigment epithelium derived factor), member 1
SERPINI1	serpin peptidase inhibitor, clade I (neuroserpin), member 1
SFRS12	splicing factor, arginine/serine-rich 12
SFRS16	splicing factor, arginine/serine-rich 16
SFTPC	surfactant, pulmonary-associated protein C
SFTPD	surfactant, pulmonary-associated protein D
SHANK1	SH3 and multiple ankyrin repeat domains 1
SHANK3	SH3 and multiple ankyrin repeat domains 3
SHBG	sex hormone-binding globulin
SIAE	sialic acid acetylesterase
SIRT2	sirtuin (silent mating type information regulation 2 homolog) 2 (S. cerevisiae)
SKAP2	src kinase associated phosphoprotein 2
SLC22A5	solute carrier family 22 (organic cation transporter), member 5
SLC25A18	solute carrier family 25 (mitochondrial carrier), member 18
SLC25A3	solute carrier family 25 (mitochondrial carrier; phosphate carrier), member 3
SLC25A39	solute carrier family 25, member 39
SLC25A46	solute carrier family 25, member 46
SLC6A4	solute carrier family 6 (neurotransmitter transporter, serotonin), member 4
SMARCAL1	SWI/SNF related, matrix associated, actin dependent regulator of chromatin, subfamily a-like 1
SMC2	structural maintenance of chromosomes 2
SMG1	-
SMU1	smu-1 suppressor of mec-8 and unc-52 homolog (C. elegans)
SNAP91	synaptosomal-associated protein, 91kDa homolog (mouse)
SNCB	synuclein, beta
SNCG	synuclein, gamma (breast cancer-specific protein 1)
SNORD50A	small nucleolar RNA, C/D box 50A
SNRPN	small nuclear ribonucleoprotein polypeptide N
SON	SON DNA binding protein
SORL1	sortilin-related receptor, L(DLR class) A repeats-containing
SP6	Sp6 transcription factor
SPARCL1	SPARC-like 1 (mast9, hevin)
SPAST	spastin
SPG11	spastic paraplegia 11 (autosomal recessive)
SPG21	spastic paraplegia 21, maspardin (autosomal recessive, Mast syndrome)
SPG9	spastic paraplegia 9 (autosomal dominant)
SPPL2A	-
SPPL2B	-
SRI	sorcin
SRRM2	serine/arginine repetitive matrix 2
SSX5	synovial sarcoma, X breakpoint 5
ST13	suppression of tumorigenicity 13 (colon carcinoma) (Hsp70 interacting protein)
STAP2	-
STATH	statherin
STAU1	staufen, RNA binding protein, homolog 1 (Drosophila)
STC1	stanniocalcin 1
STH	-
STYK1	serine/threonine/tyrosine kinase 1
SYNPO	synaptopodin
SYP	synaptophysin
TAGLN	transgelin
TAGLN3	transgelin 3
TANC2	tetratricopeptide repeat, ankyrin repeat and coiled-coil containing 2
TARDBP	TAR DNA binding protein
TBC1D1	TBC1 (tre-2/USP6, BUB2, cdc16) domain family, member 1
TBX1	T-box 1
TCF23	transcription factor 23
TDGF3	teratocarcinoma-derived growth factor 3, pseudogene
TDGF4	teratocarcinoma-derived growth factor 4, pseudogene
TECTA	tectorin alpha
TFAP2A	transcription factor AP-2 alpha (activating enhancer binding protein 2 alpha)
TFE3	transcription factor binding to IGHM enhancer 3
TGDS	TDP-glucose 4,6-dehydratase
TGM7	transglutaminase 7
THAP10	THAP domain containing 10
TIMELESS	timeless homolog (Drosophila)
TIMM13	translocase of inner mitochondrial membrane 13 homolog (yeast)
TIMM8A	translocase of inner mitochondrial membrane 8 homolog A (yeast)
TIMP2	TIMP metallopeptidase inhibitor 2
TIMP4	TIMP metallopeptidase inhibitor 4
TLE4	transducin-like enhancer of split 4 (E(sp1) homolog, Drosophila)
TMEFF1	transmembrane protein with EGF-like and two follistatin-like domains 1
TMEM106B	transmembrane protein 106B
TMEM11	transmembrane protein 11
TMEM147	transmembrane protein 147
TNK2	tyrosine kinase, non-receptor, 2
TOM1L2	target of myb1-like 2 (chicken)
TPPP	-
TPT1	tumor protein, translationally-controlled 1
TRIM35	tripartite motif-containing 35
TRIM47	tripartite motif-containing 47
TRIM71	tripartite motif-containing 71
TRIM9	tripartite motif-containing 9
TRIT1	tRNA isopentenyltransferase 1
TRPC5	transient receptor potential cation channel, subfamily C, member 5
TRPM6	transient receptor potential cation channel, subfamily M, member 6
TRPM7	transient receptor potential cation channel, subfamily M, member 7
TST	thiosulfate sulfurtransferase (rhodanese)
TTBK2	tau tubulin kinase 2
TTR	transthyretin (prealbumin, amyloidosis type I)
TYRO3	TYRO3 protein tyrosine kinase
UBAP1	ubiquitin associated protein 1
UBAP2	ubiquitin associated protein 2
UBN1	ubinuclein 1
UBQLN1	ubiquilin 1
UCHL3	ubiquitin carboxyl-terminal esterase L3 (ubiquitin thiolesterase)
UCN	urocortin
UCP2	uncoupling protein 2 (mitochondrial, proton carrier)
UFD1L	ubiquitin fusion degradation 1 like (yeast)
UNC13A	unc-13 homolog A (C. elegans)
UNQ1887	-
USH1G	Usher syndrome 1G (autosomal recessive)
USP9X	ubiquitin specific peptidase 9, X-linked
USPL1	ubiquitin specific peptidase like 1
VAULTRC2	vault RNA component 2
VCF	velocardiofacial syndrome
VCP	valosin-containing protein
VENTXP1	VENT homeobox (Xenopus laevis) pseudogene 1
VGF	VGF nerve growth factor inducible
VIT	vitrin
VLDLR	very low density lipoprotein receptor
VPS13A	vacuolar protein sorting 13 homolog A (S. cerevisiae)
WDFY3	WD repeat and FYVE domain containing 3
WRN	Werner syndrome
WWC1	WW, C2 and coiled-coil domain containing 1
XK	X-linked Kx blood group (McLeod syndrome)
ZBTB20	zinc finger and BTB domain containing 20
ZDHHC23	zinc finger, DHHC-type containing 23
ZMYM2	zinc finger, MYM-type 2
ZNF175	zinc finger protein 175
ZNF331	zinc finger protein 331
[truncated: 2 more columns]
