# Supplementary material for: A network model of genomic hormone interactions underlying dementia and its translational validation through serendipitous off-target effect
Source: J Transl Med. 2013 Jul 26;11:177. doi: 10.1186/1479-5876-11-177 (PMC3733613; doi:10.1186/1479-5876-11-177)
Supplement: Additional file 3 — Module subnetworks of DHN. Module subnetworks - produced by cluster analysis of DHN – have been provided in a single XGMML file, which can be loaded, viewed and navigated through the Cytoscape software. Description: Subnetworks of DHN representing modules enriched for edge attributes. [file 1479-5876-11-177-S3.xgmml]

<?xml version="1.0" encoding="UTF-8" standalone="yes"?>
<graph label="DHN_Modular_Subnetworks" xmlns:dc="http://purl.org/dc/elements/1.1/" xmlns:xlink="http://www.w3.org/1999/xlink" xmlns:rdf="http://www.w3.org/1999/02/22-rdf-syntax-ns#" xmlns:cy="http://www.cytoscape.org" xmlns="http://www.cs.rpi.edu/XGMML"  directed="1">
  <att name="documentVersion" value="1.1"/>
  <att name="networkMetadata">
    <rdf:RDF>
      <rdf:Description rdf:about="http://www.cytoscape.org/">
        <dc:type>Protein-Protein Interaction</dc:type>
        <dc:description>N/A</dc:description>
        <dc:identifier>N/A</dc:identifier>
        <dc:date>2013-04-05 17:43:21</dc:date>
        <dc:title>DHN_Modular_Subnetworks</dc:title>
        <dc:source>http://www.cytoscape.org/</dc:source>
        <dc:format>Cytoscape-XGMML</dc:format>
      </rdf:Description>
    </rdf:RDF>
  </att>
  <att type="string" name="backgroundColor" value="#ffffff"/>
  <att type="real" name="GRAPH_VIEW_ZOOM" value="0.053488519476048914"/>
  <att type="real" name="GRAPH_VIEW_CENTER_X" value="7756.37548828125"/>
  <att type="real" name="GRAPH_VIEW_CENTER_Y" value="789.10693359375"/>
  <att type="string" name="__layoutAlgorithm" value="force-directed" cy:hidden="true"/>
  <node label="NHP2L1" id="-6513">
    <att type="integer" name="0_GLay_cluster" value="20"/>
    <att type="string" name="additional_tags" value="&lt;ul&gt;&lt;li&gt;&lt;i&gt;ProDom&lt;/i&gt;: PD004495&lt;/li&gt;&lt;li&gt;&lt;i&gt;CTD&lt;/i&gt;: 4809&lt;/li&gt;&lt;li&gt;&lt;i&gt;ArrayExpress&lt;/i&gt;: P55769&lt;/li&gt;&lt;li&gt;&lt;i&gt;NextBio&lt;/i&gt;: 18532&lt;/li&gt;&lt;li&gt;&lt;i&gt;GeneCards&lt;/i&gt;: GC22M040394&lt;/li&gt;&lt;li&gt;&lt;i&gt;IPI&lt;/i&gt;: IPI00026167&lt;/li&gt;&lt;li&gt;&lt;i&gt;IntAct&lt;/i&gt;: P55769&lt;/li&gt;&lt;li&gt;&lt;i&gt;PRIDE&lt;/i&gt;: P55769&lt;/li&gt;&lt;li&gt;&lt;i&gt;PhosphoSite&lt;/i&gt;: P55769&lt;/li&gt;&lt;li&gt;&lt;i&gt;STRING&lt;/i&gt;: P55769&lt;/li&gt;&lt;li&gt;&lt;i&gt;Bgee&lt;/i&gt;: P55769&lt;/li&gt;&lt;li&gt;&lt;i&gt;CleanEx&lt;/i&gt;: HS_NHP2L1&lt;/li&gt;&lt;li&gt;&lt;i&gt;MIM&lt;/i&gt;: 601304, 601876&lt;/li&gt;&lt;li&gt;&lt;i&gt;PRINTS&lt;/i&gt;: PR00883, PR00881&lt;/li&gt;&lt;li&gt;&lt;i&gt;H-InvDB&lt;/i&gt;: HIX0016527&lt;/li&gt;&lt;li&gt;&lt;i&gt;SWISS-2DPAGE&lt;/i&gt;: P55769&lt;/li&gt;&lt;li&gt;&lt;i&gt;EMBL&lt;/i&gt;: BC019282, AF155235, AF091076, CR456531, BC005358, Z83840, D50420&lt;/li&gt;&lt;li&gt;&lt;i&gt;PeptideAtlas&lt;/i&gt;: P55769&lt;/li&gt;&lt;li&gt;&lt;i&gt;HOVERGEN&lt;/i&gt;: P55769&lt;/li&gt;&lt;li&gt;&lt;i&gt;GermOnline&lt;/i&gt;: ENSG00000100138&lt;/li&gt;&lt;li&gt;&lt;i&gt;UCSC&lt;/i&gt;: uc003bat.1&lt;/li&gt;&lt;li&gt;&lt;i&gt;RefSeq&lt;/i&gt;: NP_001003796.1, NP_004999.1&lt;/li&gt;&lt;li&gt;&lt;i&gt;InterPro&lt;/i&gt;: IPR018492, IPR004037, IPR004038, IPR002415&lt;/li&gt;&lt;li&gt;&lt;i&gt;HGNC&lt;/i&gt;: HGNC:7819&lt;/li&gt;&lt;li&gt;&lt;i&gt;PharmGKB&lt;/i&gt;: PA31621&lt;/li&gt;&lt;li&gt;&lt;i&gt;UniGene&lt;/i&gt;: Hs.182255&lt;/li&gt;&lt;/ul&gt;"/>
    <att type="string" name="alternative_genesymbol" value="-"/>
    <att type="string" name="alternative_uniprot_accession" value=""/>
    <att type="string" name="canonicalName" value="NHP2L1"/>
    <att type="string" name="db_snp" value="rs1802521"/>
    <att type="string" name="degree" value="10"/>
    <att type="string" name="ensembl" value="ENSG00000100138"/>
    <att type="string" name="entrez_geneid" value="4809"/>
    <att type="string" name="genesymbol" value="NHP2L1"/>
    <att type="string" name="go_biol_process" value="-"/>
    <att type="string" name="go_biol_process_id" value="-"/>
    <att type="string" name="go_cell_component" value="-"/>
    <att type="string" name="go_cell_component_id" value="-"/>
    <att type="string" name="go_mol_function" value="RNA-binding"/>
    <att type="string" name="go_mol_function_id" value="GO:0003723"/>
    <att type="string" name="kegg" value="hsa:4809"/>
    <att type="string" name="label" value="NHP2L1"/>
    <att type="string" name="mut_poly_flag" value="3"/>
    <att type="string" name="mutagenesis" value="&lt;ul&gt;&lt;li&gt;G-&amp;gt;K at 38: Abolishes completely RNA-binding&lt;/li&gt;&lt;li&gt;Y-&amp;gt;A at 80: Abolishes 50% of RNA-binding&lt;/li&gt;&lt;li&gt;A-&amp;gt;F at 57: Abolishes completely RNA-binding&lt;/li&gt;&lt;li&gt;Missing at 96-128: Abolishes completely RNA-binding&lt;/li&gt;&lt;/ul&gt;"/>
    <att type="string" name="omim" value="-"/>
    <att type="string" name="pdb" value="&lt;ul&gt;&lt;li&gt;2JNB&lt;/li&gt;&lt;li&gt;2OZB&lt;/li&gt;&lt;li&gt;1E7K&lt;/li&gt;&lt;/ul&gt;"/>
    <att type="string" name="pfam" value="PF01248"/>
    <att type="string" name="polymorphism" value="T-&amp;gt;N at 19: in dbSNP:rs1802521"/>
    <att type="string" name="prosite" value="PS01082"/>
    <att type="string" name="reactome" value="&lt;ul&gt;&lt;li&gt;REACT_125&lt;/li&gt;&lt;li&gt;REACT_71&lt;/li&gt;&lt;/ul&gt;"/>
    <att type="string" name="type" value="level_2"/>
    <att type="string" name="uniprot_accession" value="P55769"/>
    <att type="string" name="uniprot_entry" value="NH2L1_HUMAN"/>
    <att type="string" name="user_entity_id" value="245003"/>
    <att type="string" name="vizmap:BIANA: @neurLink ppi network NODE_FILL_COLOR" value="java.awt.Color[r=0,g=255,b=0]"/>
    <att type="string" name="vizmap:BIANA: @neurLink ppi network_1 NODE_FILL_COLOR" value="java.awt.Color[r=0,g=255,b=0]"/>
    <att type="string" name="vizmap:BIANA: @neurLink ppi network_1--clustered NODE_FILL_COLOR" value="java.awt.Color[r=0,g=255,b=0]"/>
    <att type="string" name="vizmap:BIANA: @neurLink ppi network_1--clustered NODE_HEIGHT" value="35.0"/>
    <att type="string" name="vizmap:BIANA: @neurLink ppi network_1--clustered NODE_WIDTH" value="35.0"/>
    <att type="string" name="vizmap:DHN_Modular_Subnetworks NODE_FILL_COLOR" value="java.awt.Color[r=0,g=255,b=0]"/>
    <att type="string" name="vizmap:DHN_Modular_Subnetworks NODE_HEIGHT" value="35.0"/>
    <att type="string" name="vizmap:DHN_Modular_Subnetworks NODE_WIDTH" value="35.0"/>
    <att type="string" name="vizmap:GRC_human_BRAIN_interactome_txt NODE_HEIGHT" value="40.0"/>
    <att type="string" name="vizmap:GRC_human_BRAIN_interactome_txt NODE_WIDTH" value="40.0"/>
    <att type="string" name="vizmap:HormoneDementiaNetwork_filtered_final NODE_FILL_COLOR" value="java.awt.Color[r=0,g=255,b=0]"/>
    <graphics type="ELLIPSE" h="35.0" w="35.0" x="1380.2615966796875" y="1576.947265625" fill="#00ff00" width="1" outline="#666666" cy:nodeTransparency="1.0" cy:nodeLabelFont="Default-0-12" cy:nodeLabel="" cy:borderLineType="solid"/>
  </node>
  <node label="EIF2B2" id="-6512">
    <att type="integer" name="0_GLay_cluster" value="20"/>
    <att type="string" name="additional_tags" value="&lt;ul&gt;&lt;li&gt;&lt;i&gt;CTD&lt;/i&gt;: 8892&lt;/li&gt;&lt;li&gt;&lt;i&gt;HPA&lt;/i&gt;: HPA005841&lt;/li&gt;&lt;li&gt;&lt;i&gt;ArrayExpress&lt;/i&gt;: P49770&lt;/li&gt;&lt;li&gt;&lt;i&gt;NextBio&lt;/i&gt;: 33395&lt;/li&gt;&lt;li&gt;&lt;i&gt;PRIDE&lt;/i&gt;: P49770&lt;/li&gt;&lt;li&gt;&lt;i&gt;IntAct&lt;/i&gt;: P49770&lt;/li&gt;&lt;li&gt;&lt;i&gt;IPI&lt;/i&gt;: IPI00028083&lt;/li&gt;&lt;li&gt;&lt;i&gt;GeneCards&lt;/i&gt;: GC14P074539&lt;/li&gt;&lt;li&gt;&lt;i&gt;STRING&lt;/i&gt;: P49770&lt;/li&gt;&lt;li&gt;&lt;i&gt;Bgee&lt;/i&gt;: P49770&lt;/li&gt;&lt;li&gt;&lt;i&gt;MIM&lt;/i&gt;: 603896, 606454&lt;/li&gt;&lt;li&gt;&lt;i&gt;CleanEx&lt;/i&gt;: HS_EIF2B2&lt;/li&gt;&lt;li&gt;&lt;i&gt;PANTHER&lt;/i&gt;: PTHR10233&lt;/li&gt;&lt;li&gt;&lt;i&gt;H-InvDB&lt;/i&gt;: HIX0018495&lt;/li&gt;&lt;li&gt;&lt;i&gt;HOGENOM&lt;/i&gt;: P49770&lt;/li&gt;&lt;li&gt;&lt;i&gt;EMBL&lt;/i&gt;: L40395, AF035280, BC011750, AC006530&lt;/li&gt;&lt;li&gt;&lt;i&gt;PeptideAtlas&lt;/i&gt;: P49770&lt;/li&gt;&lt;li&gt;&lt;i&gt;OMA&lt;/i&gt;: P49770&lt;/li&gt;&lt;li&gt;&lt;i&gt;UCSC&lt;/i&gt;: uc001xrc.1&lt;/li&gt;&lt;li&gt;&lt;i&gt;GermOnline&lt;/i&gt;: ENSG00000119718&lt;/li&gt;&lt;li&gt;&lt;i&gt;HOVERGEN&lt;/i&gt;: P49770&lt;/li&gt;&lt;li&gt;&lt;i&gt;RefSeq&lt;/i&gt;: NP_055054.1&lt;/li&gt;&lt;li&gt;&lt;i&gt;Orphanet&lt;/i&gt;: 157719, 157716, 99853, 135, 157713, 99854&lt;/li&gt;&lt;li&gt;&lt;i&gt;InterPro&lt;/i&gt;: IPR000649&lt;/li&gt;&lt;li&gt;&lt;i&gt;PharmGKB&lt;/i&gt;: PA27689&lt;/li&gt;&lt;li&gt;&lt;i&gt;HGNC&lt;/i&gt;: HGNC:3258&lt;/li&gt;&lt;li&gt;&lt;i&gt;UniGene&lt;/i&gt;: Hs.409137&lt;/li&gt;&lt;/ul&gt;"/>
    <att type="string" name="alternative_genesymbol" value="EIF2BB"/>
    <att type="string" name="alternative_uniprot_accession" value="O43201"/>
    <att type="string" name="canonicalName" value="EIF2B2"/>
    <att type="string" name="db_snp" value="-"/>
    <att type="string" name="degree" value="6"/>
    <att type="string" name="ensembl" value="ENSG00000119718"/>
    <att type="string" name="entrez_geneid" value="8892"/>
    <att type="string" name="genesymbol" value="EIF2B2"/>
    <att type="string" name="go_biol_process" value="-"/>
    <att type="string" name="go_biol_process_id" value="-"/>
    <att type="string" name="go_cell_component" value="-"/>
    <att type="string" name="go_cell_component_id" value="-"/>
    <att type="string" name="go_mol_function" value="-"/>
    <att type="string" name="go_mol_function_id" value="-"/>
    <att type="string" name="kegg" value="hsa:8892"/>
    <att type="string" name="label" value="EIF2B2"/>
    <att type="string" name="mut_poly_flag" value="2"/>
    <att type="string" name="mutagenesis" value="-"/>
    <att type="string" name="omim" value="&lt;ul&gt;&lt;li&gt;Leukoencephalopathy with vanishing white matter (VWM) [MIM:603896]&lt;/li&gt;&lt;li&gt;Ovarioleukodystrophy [MIM:603896]&lt;/li&gt;&lt;/ul&gt;"/>
    <att type="string" name="pdb" value="-"/>
    <att type="string" name="pfam" value="PF01008"/>
    <att type="string" name="polymorphism" value="&lt;ul&gt;&lt;li&gt;S-&amp;gt;F at 171: in ovarioleukodystrophy&lt;/li&gt;&lt;li&gt;V-&amp;gt;D at 316: in VWM&lt;/li&gt;&lt;li&gt;K-&amp;gt;R at 273: in VWM&lt;/li&gt;&lt;li&gt;E-&amp;gt;G at 213: in VWM and ovarioleukodystrophy&lt;/li&gt;&lt;li&gt;G-&amp;gt;V at 329: in VWM&lt;/li&gt;&lt;li&gt;MIM: 603896&lt;/li&gt;&lt;/ul&gt;"/>
    <att type="string" name="prosite" value="-"/>
    <att type="string" name="reactome" value="&lt;ul&gt;&lt;li&gt;REACT_17015&lt;/li&gt;&lt;li&gt;REACT_71&lt;/li&gt;&lt;/ul&gt;"/>
    <att type="string" name="type" value="level_2"/>
    <att type="string" name="uniprot_accession" value="P49770"/>
    <att type="string" name="uniprot_entry" value="EI2BB_HUMAN"/>
    <att type="string" name="user_entity_id" value="107144"/>
    <att type="string" name="vizmap:BIANA: @neurLink ppi network NODE_FILL_COLOR" value="java.awt.Color[r=0,g=255,b=0]"/>
    <att type="string" name="vizmap:BIANA: @neurLink ppi network_1 NODE_FILL_COLOR" value="java.awt.Color[r=0,g=255,b=0]"/>
    <att type="string" name="vizmap:BIANA: @neurLink ppi network_1--clustered NODE_FILL_COLOR" value="java.awt.Color[r=0,g=255,b=0]"/>
    <att type="string" name="vizmap:BIANA: @neurLink ppi network_1--clustered NODE_HEIGHT" value="35.0"/>
    <att type="string" name="vizmap:BIANA: @neurLink ppi network_1--clustered NODE_WIDTH" value="35.0"/>
    <att type="string" name="vizmap:DHN_Modular_Subnetworks NODE_FILL_COLOR" value="java.awt.Color[r=0,g=255,b=0]"/>
    <att type="string" name="vizmap:DHN_Modular_Subnetworks NODE_HEIGHT" value="35.0"/>
    <att type="string" name="vizmap:DHN_Modular_Subnetworks NODE_WIDTH" value="35.0"/>
    <att type="string" name="vizmap:GRC_human_BRAIN_interactome_txt NODE_HEIGHT" value="40.0"/>
    <att type="string" name="vizmap:GRC_human_BRAIN_interactome_txt NODE_WIDTH" value="40.0"/>
    <att type="string" name="vizmap:HormoneDementiaNetwork_filtered_final NODE_FILL_COLOR" value="java.awt.Color[r=0,g=255,b=0]"/>
    <graphics type="ELLIPSE" h="35.0" w="35.0" x="1785.9000244140625" y="1203.4993896484375" fill="#00ff00" width="1" outline="#666666" cy:nodeTransparency="1.0" cy:nodeLabelFont="Default-0-12" cy:nodeLabel="" cy:borderLineType="solid"/>
  </node>
  <node label="FDX1" id="-6507">
    <att type="integer" name="0_GLay_cluster" value="20"/>
    <att type="string" name="Column 1" value="FDX1"/>
    <att type="integer" name="Degree" value="1"/>
    <att type="string" name="Matching.Attribute" value="FDX1"/>
    <att type="string" name="additional_tags" value="&lt;ul&gt;&lt;li&gt;&lt;i&gt;CTD&lt;/i&gt;: 2230&lt;/li&gt;&lt;li&gt;&lt;i&gt;ArrayExpress&lt;/i&gt;: P10109&lt;/li&gt;&lt;li&gt;&lt;i&gt;NextBio&lt;/i&gt;: 9031&lt;/li&gt;&lt;li&gt;&lt;i&gt;Gene3D&lt;/i&gt;: G3DSA:3.10.20.30&lt;/li&gt;&lt;li&gt;&lt;i&gt;PRIDE&lt;/i&gt;: P10109&lt;/li&gt;&lt;li&gt;&lt;i&gt;IPI&lt;/i&gt;: IPI00019326&lt;/li&gt;&lt;li&gt;&lt;i&gt;GeneCards&lt;/i&gt;: GC11P109805&lt;/li&gt;&lt;li&gt;&lt;i&gt;STRING&lt;/i&gt;: P10109&lt;/li&gt;&lt;li&gt;&lt;i&gt;PhosphoSite&lt;/i&gt;: P10109&lt;/li&gt;&lt;li&gt;&lt;i&gt;PIR&lt;/i&gt;: A31853&lt;/li&gt;&lt;li&gt;&lt;i&gt;Bgee&lt;/i&gt;: P10109&lt;/li&gt;&lt;li&gt;&lt;i&gt;SMR&lt;/i&gt;: P10109&lt;/li&gt;&lt;li&gt;&lt;i&gt;MIM&lt;/i&gt;: 103260&lt;/li&gt;&lt;li&gt;&lt;i&gt;CleanEx&lt;/i&gt;: HS_FDX1&lt;/li&gt;&lt;li&gt;&lt;i&gt;PRINTS&lt;/i&gt;: PR00355&lt;/li&gt;&lt;li&gt;&lt;i&gt;H-InvDB&lt;/i&gt;: HIX0059989, HIX0010099&lt;/li&gt;&lt;li&gt;&lt;i&gt;HOGENOM&lt;/i&gt;: P10109&lt;/li&gt;&lt;li&gt;&lt;i&gt;EMBL&lt;/i&gt;: M34784, M34783, BC017063, J03548, M34788, BT006681, M18003, M34786, M23668, M34785, EF444978, BC010284&lt;/li&gt;&lt;li&gt;&lt;i&gt;OMA&lt;/i&gt;: P10109&lt;/li&gt;&lt;li&gt;&lt;i&gt;UCSC&lt;/i&gt;: uc001pkx.1&lt;/li&gt;&lt;li&gt;&lt;i&gt;NMPDR&lt;/i&gt;: fig|9606.3.peg.6579&lt;/li&gt;&lt;li&gt;&lt;i&gt;GermOnline&lt;/i&gt;: ENSG00000137714&lt;/li&gt;&lt;li&gt;&lt;i&gt;HOVERGEN&lt;/i&gt;: P10109&lt;/li&gt;&lt;li&gt;&lt;i&gt;RefSeq&lt;/i&gt;: NP_004100.1&lt;/li&gt;&lt;li&gt;&lt;i&gt;DrugBank&lt;/i&gt;: DB00648&lt;/li&gt;&lt;li&gt;&lt;i&gt;InterPro&lt;/i&gt;: IPR012675, IPR018298, IPR001055, IPR001041&lt;/li&gt;&lt;li&gt;&lt;i&gt;HSSP&lt;/i&gt;: P00257&lt;/li&gt;&lt;li&gt;&lt;i&gt;PharmGKB&lt;/i&gt;: PA28082&lt;/li&gt;&lt;li&gt;&lt;i&gt;HGNC&lt;/i&gt;: HGNC:3638&lt;/li&gt;&lt;li&gt;&lt;i&gt;UniGene&lt;/i&gt;: Hs.744&lt;/li&gt;&lt;/ul&gt;"/>
    <att type="string" name="alternative_genesymbol" value="ADX"/>
    <att type="string" name="alternative_uniprot_accession" value="&lt;ul&gt;&lt;li&gt;B0YJ14&lt;/li&gt;&lt;li&gt;Q53YD6&lt;/li&gt;&lt;/ul&gt;"/>
    <att type="string" name="canonicalName" value="FDX1"/>
    <att type="list" name="cytoscape.alias.list">
      <att type="string" name="cytoscape.alias.list" value="FDX1"/>
    </att>
    <att type="string" name="db_snp" value="-"/>
    <att type="string" name="degree" value="4"/>
    <att type="string" name="drugORgene" value="GENE"/>
    <att type="string" name="ensembl" value="ENSG00000137714"/>
    <att type="string" name="entrez_geneid" value="-"/>
    <att type="string" name="genesymbol" value="FDX1"/>
    <att type="string" name="go_biol_process" value="-"/>
    <att type="string" name="go_biol_process_id" value="-"/>
    <att type="string" name="go_cell_component" value="-"/>
    <att type="string" name="go_cell_component_id" value="-"/>
    <att type="string" name="go_mol_function" value="-"/>
    <att type="string" name="go_mol_function_id" value="-"/>
    <att type="string" name="kegg" value="hsa:2230"/>
    <att type="string" name="label" value="FDX1"/>
    <att type="string" name="mut_poly_flag" value="-"/>
    <att type="string" name="mutagenesis" value="-"/>
    <att type="string" name="ndd_dt_network.txt.canonicalName" value="FDX1"/>
    <att type="string" name="ndd_dt_stitch_network_top10.txt.canonicalName" value="FDX1"/>
    <att type="string" name="omim" value="-"/>
    <att type="string" name="pdb" value="-"/>
    <att type="string" name="pfam" value="PF00111"/>
    <att type="string" name="polymorphism" value="-"/>
    <att type="string" name="prosite" value="&lt;ul&gt;&lt;li&gt;PS51085&lt;/li&gt;&lt;li&gt;PS00814&lt;/li&gt;&lt;/ul&gt;"/>
    <att type="string" name="reactome" value="-"/>
    <att type="string" name="type" value="level_2"/>
    <att type="string" name="uniprot_accession" value="P10109"/>
    <att type="string" name="uniprot_entry" value="ADX_HUMAN"/>
    <att type="string" name="user_entity_id" value="23520"/>
    <att type="string" name="vizmap:BIANA: @neurLink ppi network NODE_FILL_COLOR" value="java.awt.Color[r=0,g=255,b=0]"/>
    <att type="string" name="vizmap:BIANA: @neurLink ppi network_1 NODE_FILL_COLOR" value="java.awt.Color[r=0,g=255,b=0]"/>
    <att type="string" name="vizmap:BIANA: @neurLink ppi network_1--clustered NODE_FILL_COLOR" value="java.awt.Color[r=0,g=255,b=0]"/>
    <att type="string" name="vizmap:BIANA: @neurLink ppi network_1--clustered NODE_HEIGHT" value="35.0"/>
    <att type="string" name="vizmap:BIANA: @neurLink ppi network_1--clustered NODE_WIDTH" value="35.0"/>
    <att type="string" name="vizmap:DHN_Modular_Subnetworks NODE_FILL_COLOR" value="java.awt.Color[r=0,g=255,b=0]"/>
    <att type="string" name="vizmap:DHN_Modular_Subnetworks NODE_HEIGHT" value="35.0"/>
    <att type="string" name="vizmap:DHN_Modular_Subnetworks NODE_WIDTH" value="35.0"/>
    <att type="string" name="vizmap:GRC_human_BRAIN_interactome_txt NODE_HEIGHT" value="40.0"/>
    <att type="string" name="vizmap:GRC_human_BRAIN_interactome_txt NODE_WIDTH" value="40.0"/>
    <att type="string" name="vizmap:HormoneDementiaNetwork_filtered_final NODE_FILL_COLOR" value="java.awt.Color[r=0,g=255,b=0]"/>
    <att type="string" name="vizmap:Merged_Network NODE_FILL_COLOR" value="java.awt.Color[r=0,g=102,b=0]"/>
    <att type="string" name="vizmap:Merged_Network NODE_SHAPE" value="ELLIPSE"/>
    <att type="string" name="vizmap:Merged_Network NODE_SIZE" value="35.0"/>
    <att type="string" name="vizmap:ndd_dt_stitch_network_top10_txt NODE_SIZE" value="40.0"/>
    <graphics type="ELLIPSE" h="35.0" w="35.0" x="1578.36328125" y="2000.3026123046875" fill="#00ff00" width="1" outline="#666666" cy:nodeTransparency="1.0" cy:nodeLabelFont="Default-0-12" cy:nodeLabel="" cy:borderLineType="solid"/>
  </node>
  <node label="BARD1" id="-6503">
    <att type="integer" name="0_GLay_cluster" value="20"/>
    <att type="string" name="additional_tags" value="&lt;ul&gt;&lt;li&gt;&lt;i&gt;CTD&lt;/i&gt;: 580&lt;/li&gt;&lt;li&gt;&lt;i&gt;ArrayExpress&lt;/i&gt;: Q99728&lt;/li&gt;&lt;li&gt;&lt;i&gt;NextBio&lt;/i&gt;: 2367&lt;/li&gt;&lt;li&gt;&lt;i&gt;Gene3D&lt;/i&gt;: G3DSA:1.25.40.20&lt;/li&gt;&lt;li&gt;&lt;i&gt;DIP&lt;/i&gt;: DIP:24200N&lt;/li&gt;&lt;li&gt;&lt;i&gt;PRIDE&lt;/i&gt;: Q99728&lt;/li&gt;&lt;li&gt;&lt;i&gt;IntAct&lt;/i&gt;: Q99728&lt;/li&gt;&lt;li&gt;&lt;i&gt;IPI&lt;/i&gt;: IPI00017746&lt;/li&gt;&lt;li&gt;&lt;i&gt;GeneCards&lt;/i&gt;: GC02M215301&lt;/li&gt;&lt;li&gt;&lt;i&gt;STRING&lt;/i&gt;: Q99728&lt;/li&gt;&lt;li&gt;&lt;i&gt;PhosphoSite&lt;/i&gt;: Q99728&lt;/li&gt;&lt;li&gt;&lt;i&gt;Pathway_Interaction_DB&lt;/i&gt;: bard1pathway&lt;/li&gt;&lt;li&gt;&lt;i&gt;Bgee&lt;/i&gt;: Q99728&lt;/li&gt;&lt;li&gt;&lt;i&gt;MIM&lt;/i&gt;: 601593&lt;/li&gt;&lt;li&gt;&lt;i&gt;CleanEx&lt;/i&gt;: HS_BARD1&lt;/li&gt;&lt;li&gt;&lt;i&gt;SMART&lt;/i&gt;: SM00292, SM00184, SM00248&lt;/li&gt;&lt;li&gt;&lt;i&gt;H-InvDB&lt;/i&gt;: HIX0030010&lt;/li&gt;&lt;li&gt;&lt;i&gt;HOGENOM&lt;/i&gt;: Q99728&lt;/li&gt;&lt;li&gt;&lt;i&gt;EMBL&lt;/i&gt;: AF038034, BC126426, AF038041, U76638, AF038040, AF038039, AF038042, AF038037, AC016708, AF038035, AF038038, AF038036&lt;/li&gt;&lt;li&gt;&lt;i&gt;PeptideAtlas&lt;/i&gt;: Q99728&lt;/li&gt;&lt;li&gt;&lt;i&gt;OMA&lt;/i&gt;: Q99728&lt;/li&gt;&lt;li&gt;&lt;i&gt;UCSC&lt;/i&gt;: uc002veu.2&lt;/li&gt;&lt;li&gt;&lt;i&gt;NMPDR&lt;/i&gt;: fig|9606.3.peg.19278&lt;/li&gt;&lt;li&gt;&lt;i&gt;GermOnline&lt;/i&gt;: ENSG00000138376&lt;/li&gt;&lt;li&gt;&lt;i&gt;HOVERGEN&lt;/i&gt;: Q99728&lt;/li&gt;&lt;li&gt;&lt;i&gt;RefSeq&lt;/i&gt;: NP_000456.2&lt;/li&gt;&lt;li&gt;&lt;i&gt;InterPro&lt;/i&gt;: IPR001357, IPR017907, IPR001841, IPR002110&lt;/li&gt;&lt;li&gt;&lt;i&gt;PharmGKB&lt;/i&gt;: PA25256&lt;/li&gt;&lt;li&gt;&lt;i&gt;HGNC&lt;/i&gt;: HGNC:952&lt;/li&gt;&lt;li&gt;&lt;i&gt;UniGene&lt;/i&gt;: Hs.591642&lt;/li&gt;&lt;/ul&gt;"/>
    <att type="string" name="alternative_genesymbol" value="-"/>
    <att type="string" name="alternative_uniprot_accession" value="&lt;ul&gt;&lt;li&gt;O43574&lt;/li&gt;&lt;li&gt;Q53SS5&lt;/li&gt;&lt;/ul&gt;"/>
    <att type="string" name="canonicalName" value="BARD1"/>
    <att type="string" name="db_snp" value="&lt;ul&gt;&lt;li&gt;rs13389423&lt;/li&gt;&lt;li&gt;rs34744268&lt;/li&gt;&lt;li&gt;rs1048108&lt;/li&gt;&lt;li&gt;rs3738888&lt;/li&gt;&lt;li&gt;rs2070094&lt;/li&gt;&lt;li&gt;rs2229571&lt;/li&gt;&lt;li&gt;rs16852741&lt;/li&gt;&lt;li&gt;rs3738885&lt;/li&gt;&lt;li&gt;rs28997576&lt;/li&gt;&lt;/ul&gt;"/>
    <att type="string" name="degree" value="53"/>
    <att type="string" name="ensembl" value="ENSG00000138376"/>
    <att type="string" name="entrez_geneid" value="580"/>
    <att type="string" name="genesymbol" value="BARD1"/>
    <att type="string" name="go_biol_process" value="-"/>
    <att type="string" name="go_biol_process_id" value="-"/>
    <att type="string" name="go_cell_component" value="-"/>
    <att type="string" name="go_cell_component_id" value="-"/>
    <att type="string" name="go_mol_function" value="-"/>
    <att type="string" name="go_mol_function_id" value="-"/>
    <att type="string" name="kegg" value="hsa:580"/>
    <att type="string" name="label" value="BARD1"/>
    <att type="string" name="mut_poly_flag" value="2"/>
    <att type="string" name="mutagenesis" value="-"/>
    <att type="string" name="omim" value="-"/>
    <att type="string" name="pdb" value="&lt;ul&gt;&lt;li&gt;3C5R&lt;/li&gt;&lt;li&gt;1JM7&lt;/li&gt;&lt;li&gt;2R1Z&lt;/li&gt;&lt;li&gt;2NTE&lt;/li&gt;&lt;li&gt;3FA2&lt;/li&gt;&lt;/ul&gt;"/>
    <att type="string" name="pfam" value="&lt;ul&gt;&lt;li&gt;PF00023&lt;/li&gt;&lt;li&gt;PF00533&lt;/li&gt;&lt;/ul&gt;"/>
    <att type="string" name="polymorphism" value="&lt;ul&gt;&lt;li&gt;V-&amp;gt;M at 507: unclassified; dbSNP:rs2070094&lt;/li&gt;&lt;li&gt;R-&amp;gt;S at 378: in dbSNP:rs2229571&lt;/li&gt;&lt;li&gt;P-&amp;gt;S at 24: common polymorphism in Caucasians; less frequent in Africans; dbSNP:rs1048108&lt;/li&gt;&lt;li&gt;S-&amp;gt;C at 241: in dbSNP:rs3738885&lt;/li&gt;&lt;li&gt;S-&amp;gt;G at 186: in dbSNP:rs16852741&lt;/li&gt;&lt;li&gt;S-&amp;gt;F at 728: in dbSNP:rs13389423&lt;/li&gt;&lt;li&gt;C-&amp;gt;R at 645: in dbSNP:rs34744268&lt;/li&gt;&lt;li&gt;S-&amp;gt;N at 761: in uterine cancer&lt;/li&gt;&lt;li&gt;V-&amp;gt;L at 695: in breast and ovarian cancer&lt;/li&gt;&lt;li&gt;K-&amp;gt;E at 153: unclassified&lt;/li&gt;&lt;li&gt;C-&amp;gt;S at 557: rare polymorphism in Caucasians; dbSNP:rs28997576&lt;/li&gt;&lt;li&gt;Q-&amp;gt;H at 564: in ovarian cancer&lt;/li&gt;&lt;li&gt;R-&amp;gt;C at 658: rare polymorphism in Caucasians; absent in Africans; dbSNP:rs3738888&lt;/li&gt;&lt;/ul&gt;"/>
    <att type="string" name="prosite" value="&lt;ul&gt;&lt;li&gt;PS50172&lt;/li&gt;&lt;li&gt;PS00518&lt;/li&gt;&lt;li&gt;PS50089&lt;/li&gt;&lt;li&gt;PS50297&lt;/li&gt;&lt;li&gt;PS50088&lt;/li&gt;&lt;/ul&gt;"/>
    <att type="string" name="reactome" value="-"/>
    <att type="string" name="type" value="level_2"/>
    <att type="string" name="uniprot_accession" value="Q99728"/>
    <att type="string" name="uniprot_entry" value="BARD1_HUMAN"/>
    <att type="string" name="user_entity_id" value="50077"/>
    <att type="string" name="vizmap:BIANA: @neurLink ppi network NODE_FILL_COLOR" value="java.awt.Color[r=0,g=255,b=0]"/>
    <att type="string" name="vizmap:BIANA: @neurLink ppi network_1 NODE_FILL_COLOR" value="java.awt.Color[r=0,g=255,b=0]"/>
    <att type="string" name="vizmap:BIANA: @neurLink ppi network_1--clustered NODE_FILL_COLOR" value="java.awt.Color[r=0,g=255,b=0]"/>
    <att type="string" name="vizmap:BIANA: @neurLink ppi network_1--clustered NODE_HEIGHT" value="35.0"/>
    <att type="string" name="vizmap:BIANA: @neurLink ppi network_1--clustered NODE_WIDTH" value="35.0"/>
    <att type="string" name="vizmap:DHN_Modular_Subnetworks NODE_FILL_COLOR" value="java.awt.Color[r=0,g=255,b=0]"/>
    <att type="string" name="vizmap:DHN_Modular_Subnetworks NODE_HEIGHT" value="35.0"/>
    <att type="string" name="vizmap:DHN_Modular_Subnetworks NODE_WIDTH" value="35.0"/>
    <att type="string" name="vizmap:HormoneDementiaNetwork_filtered_final NODE_FILL_COLOR" value="java.awt.Color[r=0,g=255,b=0]"/>
    <graphics type="ELLIPSE" h="35.0" w="35.0" x="848.578857421875" y="1184.2236328125" fill="#00ff00" width="1" outline="#666666" cy:nodeTransparency="1.0" cy:nodeLabelFont="Default-0-12" cy:nodeLabel="" cy:borderLineType="solid"/>
  </node>
  <node label="DGAT1" id="-6499">
    <att type="integer" name="0_GLay_cluster" value="20"/>
    <att type="string" name="additional_tags" value="&lt;ul&gt;&lt;li&gt;&lt;i&gt;CTD&lt;/i&gt;: 8694&lt;/li&gt;&lt;li&gt;&lt;i&gt;NextBio&lt;/i&gt;: 275012&lt;/li&gt;&lt;li&gt;&lt;i&gt;GeneCards&lt;/i&gt;: GC08M145510, GC08P9K0011&lt;/li&gt;&lt;li&gt;&lt;i&gt;IPI&lt;/i&gt;: IPI00015799, IPI00654729&lt;/li&gt;&lt;li&gt;&lt;i&gt;PRIDE&lt;/i&gt;: O75907&lt;/li&gt;&lt;li&gt;&lt;i&gt;BRENDA&lt;/i&gt;: 2.3.1.20&lt;/li&gt;&lt;li&gt;&lt;i&gt;PhosphoSite&lt;/i&gt;: O75907&lt;/li&gt;&lt;li&gt;&lt;i&gt;STRING&lt;/i&gt;: Q3KQR6, O75907&lt;/li&gt;&lt;li&gt;&lt;i&gt;Bgee&lt;/i&gt;: Q3KQR6, O75907&lt;/li&gt;&lt;li&gt;&lt;i&gt;CleanEx&lt;/i&gt;: HS_DGAT1&lt;/li&gt;&lt;li&gt;&lt;i&gt;MIM&lt;/i&gt;: 604900&lt;/li&gt;&lt;li&gt;&lt;i&gt;H-InvDB&lt;/i&gt;: HIX0007854, HIX0025693&lt;/li&gt;&lt;li&gt;&lt;i&gt;HOGENOM&lt;/i&gt;: Q3KQR6, O75907&lt;/li&gt;&lt;li&gt;&lt;i&gt;EMBL&lt;/i&gt;: AB057815, BC023565, BC106084, BC015762, AF059202&lt;/li&gt;&lt;li&gt;&lt;i&gt;OMA&lt;/i&gt;: O75907&lt;/li&gt;&lt;li&gt;&lt;i&gt;HOVERGEN&lt;/i&gt;: Q3KQR6, O75907&lt;/li&gt;&lt;li&gt;&lt;i&gt;GermOnline&lt;/i&gt;: ENSG00000185000&lt;/li&gt;&lt;li&gt;&lt;i&gt;UCSC&lt;/i&gt;: uc003zbv.2&lt;/li&gt;&lt;li&gt;&lt;i&gt;RefSeq&lt;/i&gt;: NP_036211.2&lt;/li&gt;&lt;li&gt;&lt;i&gt;InterPro&lt;/i&gt;: IPR004299&lt;/li&gt;&lt;li&gt;&lt;i&gt;HGNC&lt;/i&gt;: HGNC:2843&lt;/li&gt;&lt;li&gt;&lt;i&gt;PharmGKB&lt;/i&gt;: PA27303&lt;/li&gt;&lt;li&gt;&lt;i&gt;UniGene&lt;/i&gt;: Hs.613075, Hs.530227, Hs.571397&lt;/li&gt;&lt;/ul&gt;"/>
    <att type="string" name="alternative_genesymbol" value="&lt;ul&gt;&lt;li&gt;DGAT&lt;/li&gt;&lt;li&gt;AGRP1&lt;/li&gt;&lt;/ul&gt;"/>
    <att type="string" name="alternative_uniprot_accession" value="Q96BB8"/>
    <att type="string" name="canonicalName" value="DGAT1"/>
    <att type="string" name="db_snp" value="-"/>
    <att type="string" name="degree" value="29"/>
    <att type="string" name="ensembl" value="ENSG00000185000"/>
    <att type="string" name="entrez_geneid" value="-"/>
    <att type="string" name="genesymbol" value="DGAT1"/>
    <att type="string" name="go_biol_process" value="-"/>
    <att type="string" name="go_biol_process_id" value="-"/>
    <att type="string" name="go_cell_component" value="-"/>
    <att type="string" name="go_cell_component_id" value="-"/>
    <att type="string" name="go_mol_function" value="-"/>
    <att type="string" name="go_mol_function_id" value="-"/>
    <att type="string" name="kegg" value="hsa:8694"/>
    <att type="string" name="label" value="DGAT1"/>
    <att type="string" name="mut_poly_flag" value="-"/>
    <att type="string" name="mutagenesis" value="-"/>
    <att type="string" name="omim" value="-"/>
    <att type="string" name="pdb" value="-"/>
    <att type="string" name="pfam" value="PF03062"/>
    <att type="string" name="polymorphism" value="-"/>
    <att type="string" name="prosite" value="-"/>
    <att type="string" name="reactome" value="REACT_602"/>
    <att type="string" name="type" value="level_2"/>
    <att type="string" name="uniprot_accession" value="&lt;ul&gt;&lt;li&gt;Q3KQR6&lt;/li&gt;&lt;li&gt;O75907&lt;/li&gt;&lt;/ul&gt;"/>
    <att type="string" name="uniprot_entry" value="&lt;ul&gt;&lt;li&gt;DGAT1_HUMAN&lt;/li&gt;&lt;li&gt;Q3KQR6_HUMAN&lt;/li&gt;&lt;/ul&gt;"/>
    <att type="string" name="user_entity_id" value="&lt;ul&gt;&lt;li&gt;94859&lt;/li&gt;&lt;li&gt;420849&lt;/li&gt;&lt;/ul&gt;"/>
    <att type="string" name="vizmap:BIANA: @neurLink ppi network NODE_FILL_COLOR" value="java.awt.Color[r=0,g=255,b=0]"/>
    <att type="string" name="vizmap:BIANA: @neurLink ppi network_1 NODE_FILL_COLOR" value="java.awt.Color[r=0,g=255,b=0]"/>
    <att type="string" name="vizmap:BIANA: @neurLink ppi network_1--clustered NODE_FILL_COLOR" value="java.awt.Color[r=0,g=255,b=0]"/>
    <att type="string" name="vizmap:BIANA: @neurLink ppi network_1--clustered NODE_HEIGHT" value="35.0"/>
    <att type="string" name="vizmap:BIANA: @neurLink ppi network_1--clustered NODE_WIDTH" value="34.99993896484375"/>
    <att type="string" name="vizmap:DHN_Modular_Subnetworks NODE_FILL_COLOR" value="java.awt.Color[r=0,g=255,b=0]"/>
    <att type="string" name="vizmap:DHN_Modular_Subnetworks NODE_HEIGHT" value="35.0"/>
    <att type="string" name="vizmap:DHN_Modular_Subnetworks NODE_WIDTH" value="35.0"/>
    <att type="string" name="vizmap:HormoneDementiaNetwork_filtered_final NODE_FILL_COLOR" value="java.awt.Color[r=0,g=255,b=0]"/>
    <graphics type="ELLIPSE" h="35.0" w="35.0" x="1025.3828125" y="1051.1363525390625" fill="#00ff00" width="1" outline="#666666" cy:nodeTransparency="1.0" cy:nodeLabelFont="Default-0-12" cy:nodeLabel="" cy:borderLineType="solid"/>
  </node>
  <node label="ANTXR1" id="-6494">
    <att type="integer" name="0_GLay_cluster" value="20"/>
    <att type="string" name="additional_tags" value="&lt;ul&gt;&lt;li&gt;&lt;i&gt;CTD&lt;/i&gt;: 84168&lt;/li&gt;&lt;li&gt;&lt;i&gt;ArrayExpress&lt;/i&gt;: Q9H6X2&lt;/li&gt;&lt;li&gt;&lt;i&gt;NextBio&lt;/i&gt;: 73524&lt;/li&gt;&lt;li&gt;&lt;i&gt;PRIDE&lt;/i&gt;: Q9H6X2&lt;/li&gt;&lt;li&gt;&lt;i&gt;PIRSF&lt;/i&gt;: PIRSF038023&lt;/li&gt;&lt;li&gt;&lt;i&gt;IntAct&lt;/i&gt;: Q9H6X2&lt;/li&gt;&lt;li&gt;&lt;i&gt;IPI&lt;/i&gt;: IPI00071177, IPI00871735, IPI00030431, IPI00219619&lt;/li&gt;&lt;li&gt;&lt;i&gt;GeneCards&lt;/i&gt;: GC02P069152&lt;/li&gt;&lt;li&gt;&lt;i&gt;STRING&lt;/i&gt;: Q9H6X2&lt;/li&gt;&lt;li&gt;&lt;i&gt;PhosphoSite&lt;/i&gt;: Q9H6X2&lt;/li&gt;&lt;li&gt;&lt;i&gt;Pathway_Interaction_DB&lt;/i&gt;: anthraxpathway&lt;/li&gt;&lt;li&gt;&lt;i&gt;Bgee&lt;/i&gt;: Q9H6X2&lt;/li&gt;&lt;li&gt;&lt;i&gt;MIM&lt;/i&gt;: 606410&lt;/li&gt;&lt;li&gt;&lt;i&gt;CleanEx&lt;/i&gt;: HS_ANTXR1, HS_ATR&lt;/li&gt;&lt;li&gt;&lt;i&gt;SMART&lt;/i&gt;: SM00327&lt;/li&gt;&lt;li&gt;&lt;i&gt;H-InvDB&lt;/i&gt;: HIX0002125&lt;/li&gt;&lt;li&gt;&lt;i&gt;HOGENOM&lt;/i&gt;: Q9H6X2&lt;/li&gt;&lt;li&gt;&lt;i&gt;EMBL&lt;/i&gt;: AK001463, AF279145, AC112230, AK025429, AC114802, AK292113, AF421380, BC012074&lt;/li&gt;&lt;li&gt;&lt;i&gt;OMA&lt;/i&gt;: Q9H6X2&lt;/li&gt;&lt;li&gt;&lt;i&gt;UCSC&lt;/i&gt;: uc002sfd.1, uc002sff.1, uc002sfe.1, uc002sfg.1&lt;/li&gt;&lt;li&gt;&lt;i&gt;GermOnline&lt;/i&gt;: ENSG00000169604&lt;/li&gt;&lt;li&gt;&lt;i&gt;HOVERGEN&lt;/i&gt;: Q9H6X2&lt;/li&gt;&lt;li&gt;&lt;i&gt;RefSeq&lt;/i&gt;: NP_060623.2, NP_115584.1, NP_444262.1&lt;/li&gt;&lt;li&gt;&lt;i&gt;InterPro&lt;/i&gt;: IPR008399, IPR002035, IPR017360, IPR008400&lt;/li&gt;&lt;li&gt;&lt;i&gt;PharmGKB&lt;/i&gt;: PA134956382&lt;/li&gt;&lt;li&gt;&lt;i&gt;HGNC&lt;/i&gt;: HGNC:21014&lt;/li&gt;&lt;li&gt;&lt;i&gt;UniGene&lt;/i&gt;: Hs.165859&lt;/li&gt;&lt;/ul&gt;"/>
    <att type="string" name="alternative_genesymbol" value="&lt;ul&gt;&lt;li&gt;ATR&lt;/li&gt;&lt;li&gt;TEM8&lt;/li&gt;&lt;/ul&gt;"/>
    <att type="string" name="alternative_uniprot_accession" value="&lt;ul&gt;&lt;li&gt;A8K7U8&lt;/li&gt;&lt;li&gt;Q4ZFV6&lt;/li&gt;&lt;li&gt;Q53QD8&lt;/li&gt;&lt;li&gt;Q96P02&lt;/li&gt;&lt;li&gt;Q9NVP3&lt;/li&gt;&lt;/ul&gt;"/>
    <att type="string" name="canonicalName" value="ANTXR1"/>
    <att type="string" name="db_snp" value="rs28365986"/>
    <att type="string" name="degree" value="4"/>
    <att type="string" name="ensembl" value="ENSG00000169604"/>
    <att type="string" name="entrez_geneid" value="84168"/>
    <att type="string" name="genesymbol" value="ANTXR1"/>
    <att type="string" name="go_biol_process" value="-"/>
    <att type="string" name="go_biol_process_id" value="-"/>
    <att type="string" name="go_cell_component" value="-"/>
    <att type="string" name="go_cell_component_id" value="-"/>
    <att type="string" name="go_mol_function" value="-"/>
    <att type="string" name="go_mol_function_id" value="-"/>
    <att type="string" name="kegg" value="-"/>
    <att type="string" name="label" value="ANTXR1"/>
    <att type="string" name="mut_poly_flag" value="2"/>
    <att type="string" name="mutagenesis" value="-"/>
    <att type="string" name="omim" value="-"/>
    <att type="string" name="pdb" value="-"/>
    <att type="string" name="pfam" value="&lt;ul&gt;&lt;li&gt;PF05586&lt;/li&gt;&lt;li&gt;PF00092&lt;/li&gt;&lt;li&gt;PF05587&lt;/li&gt;&lt;/ul&gt;"/>
    <att type="string" name="polymorphism" value="R-&amp;gt;K at 7: in dbSNP:rs28365986"/>
    <att type="string" name="prosite" value="PS50234"/>
    <att type="string" name="reactome" value="-"/>
    <att type="string" name="type" value="level_2"/>
    <att type="string" name="uniprot_accession" value="Q9H6X2"/>
    <att type="string" name="uniprot_entry" value="ANTR1_HUMAN"/>
    <att type="string" name="user_entity_id" value="30805"/>
    <att type="string" name="vizmap:BIANA: @neurLink ppi network NODE_FILL_COLOR" value="java.awt.Color[r=0,g=255,b=0]"/>
    <att type="string" name="vizmap:BIANA: @neurLink ppi network_1 NODE_FILL_COLOR" value="java.awt.Color[r=0,g=255,b=0]"/>
    <att type="string" name="vizmap:BIANA: @neurLink ppi network_1--clustered NODE_FILL_COLOR" value="java.awt.Color[r=0,g=255,b=0]"/>
    <att type="string" name="vizmap:BIANA: @neurLink ppi network_1--clustered NODE_HEIGHT" value="35.0"/>
    <att type="string" name="vizmap:BIANA: @neurLink ppi network_1--clustered NODE_WIDTH" value="35.0"/>
    <att type="string" name="vizmap:DHN_Modular_Subnetworks NODE_FILL_COLOR" value="java.awt.Color[r=0,g=255,b=0]"/>
    <att type="string" name="vizmap:DHN_Modular_Subnetworks NODE_HEIGHT" value="35.0"/>
    <att type="string" name="vizmap:DHN_Modular_Subnetworks NODE_WIDTH" value="35.0"/>
    <att type="string" name="vizmap:GRC_human_BRAIN_interactome_txt NODE_HEIGHT" value="40.0"/>
    <att type="string" name="vizmap:GRC_human_BRAIN_interactome_txt NODE_WIDTH" value="40.0"/>
    <att type="string" name="vizmap:HormoneDementiaNetwork_filtered_final NODE_FILL_COLOR" value="java.awt.Color[r=0,g=255,b=0]"/>
    <graphics type="ELLIPSE" h="35.0" w="35.0" x="1381.4560546875" y="507.93994140625" fill="#00ff00" width="1" outline="#666666" cy:nodeTransparency="1.0" cy:nodeLabelFont="Default-0-12" cy:nodeLabel="" cy:borderLineType="solid"/>
  </node>
  <node label="SERTAD1" id="-6492">
    <att type="integer" name="0_GLay_cluster" value="20"/>
    <att type="string" name="additional_tags" value="&lt;ul&gt;&lt;li&gt;&lt;i&gt;PANTHER&lt;/i&gt;: PTHR16277&lt;/li&gt;&lt;li&gt;&lt;i&gt;CTD&lt;/i&gt;: 29950&lt;/li&gt;&lt;li&gt;&lt;i&gt;ArrayExpress&lt;/i&gt;: Q53GC0&lt;/li&gt;&lt;li&gt;&lt;i&gt;NextBio&lt;/i&gt;: 52641&lt;/li&gt;&lt;li&gt;&lt;i&gt;EMBL&lt;/i&gt;: CH471126, AK223011, AK074652, AK222970&lt;/li&gt;&lt;li&gt;&lt;i&gt;PRIDE&lt;/i&gt;: Q53GC0&lt;/li&gt;&lt;li&gt;&lt;i&gt;IPI&lt;/i&gt;: IPI00305990&lt;/li&gt;&lt;li&gt;&lt;i&gt;STRING&lt;/i&gt;: Q53GC0&lt;/li&gt;&lt;li&gt;&lt;i&gt;OMA&lt;/i&gt;: Q53GC0&lt;/li&gt;&lt;li&gt;&lt;i&gt;HOVERGEN&lt;/i&gt;: Q53GC0&lt;/li&gt;&lt;li&gt;&lt;i&gt;RefSeq&lt;/i&gt;: NP_037508.2&lt;/li&gt;&lt;li&gt;&lt;i&gt;Bgee&lt;/i&gt;: Q53GC0&lt;/li&gt;&lt;li&gt;&lt;i&gt;InterPro&lt;/i&gt;: IPR009263&lt;/li&gt;&lt;li&gt;&lt;i&gt;HGNC&lt;/i&gt;: HGNC:17932&lt;/li&gt;&lt;li&gt;&lt;i&gt;UniGene&lt;/i&gt;: Hs.269898&lt;/li&gt;&lt;/ul&gt;"/>
    <att type="string" name="alternative_genesymbol" value="-"/>
    <att type="string" name="alternative_uniprot_accession" value=""/>
    <att type="string" name="canonicalName" value="SERTAD1"/>
    <att type="string" name="db_snp" value="-"/>
    <att type="string" name="degree" value="8"/>
    <att type="string" name="ensembl" value="ENSG00000197019"/>
    <att type="string" name="entrez_geneid" value="-"/>
    <att type="string" name="genesymbol" value="SERTAD1"/>
    <att type="string" name="go_biol_process" value="-"/>
    <att type="string" name="go_biol_process_id" value="-"/>
    <att type="string" name="go_cell_component" value="-"/>
    <att type="string" name="go_cell_component_id" value="-"/>
    <att type="string" name="go_mol_function" value="-"/>
    <att type="string" name="go_mol_function_id" value="-"/>
    <att type="string" name="kegg" value="hsa:29950"/>
    <att type="string" name="label" value="SERTAD1"/>
    <att type="string" name="mut_poly_flag" value="-"/>
    <att type="string" name="mutagenesis" value="-"/>
    <att type="string" name="omim" value="-"/>
    <att type="string" name="pdb" value="-"/>
    <att type="string" name="pfam" value="PF06031"/>
    <att type="string" name="polymorphism" value="-"/>
    <att type="string" name="prosite" value="PS51053"/>
    <att type="string" name="reactome" value="-"/>
    <att type="string" name="type" value="level_2"/>
    <att type="string" name="uniprot_accession" value="Q53GC0"/>
    <att type="string" name="uniprot_entry" value="Q53GC0_HUMAN"/>
    <att type="string" name="user_entity_id" value="311968"/>
    <att type="string" name="vizmap:BIANA: @neurLink ppi network NODE_FILL_COLOR" value="java.awt.Color[r=0,g=255,b=0]"/>
    <att type="string" name="vizmap:BIANA: @neurLink ppi network_1 NODE_FILL_COLOR" value="java.awt.Color[r=0,g=255,b=0]"/>
    <att type="string" name="vizmap:BIANA: @neurLink ppi network_1--clustered NODE_FILL_COLOR" value="java.awt.Color[r=0,g=255,b=0]"/>
    <att type="string" name="vizmap:BIANA: @neurLink ppi network_1--clustered NODE_HEIGHT" value="35.0"/>
    <att type="string" name="vizmap:BIANA: @neurLink ppi network_1--clustered NODE_WIDTH" value="35.0"/>
    <att type="string" name="vizmap:DHN_Modular_Subnetworks NODE_FILL_COLOR" value="java.awt.Color[r=0,g=255,b=0]"/>
    <att type="string" name="vizmap:DHN_Modular_Subnetworks NODE_HEIGHT" value="35.0"/>
    <att type="string" name="vizmap:DHN_Modular_Subnetworks NODE_WIDTH" value="35.0"/>
    <att type="string" name="vizmap:GRC_human_BRAIN_interactome_txt NODE_HEIGHT" value="40.0"/>
    <att type="string" name="vizmap:GRC_human_BRAIN_interactome_txt NODE_WIDTH" value="40.0"/>
    <att type="string" name="vizmap:HormoneDementiaNetwork_filtered_final NODE_FILL_COLOR" value="java.awt.Color[r=0,g=255,b=0]"/>
    <graphics type="ELLIPSE" h="35.0" w="35.0" x="649.22119140625" y="338.2779541015625" fill="#00ff00" width="1" outline="#666666" cy:nodeTransparency="1.0" cy:nodeLabelFont="Default-0-12" cy:nodeLabel="" cy:borderLineType="solid"/>
  </node>
  <node label="FHIT" id="-6487">
    <att type="integer" name="0_GLay_cluster" value="20"/>
    <att type="string" name="additional_tags" value="&lt;ul&gt;&lt;li&gt;&lt;i&gt;CTD&lt;/i&gt;: 2272&lt;/li&gt;&lt;li&gt;&lt;i&gt;ArrayExpress&lt;/i&gt;: P49789&lt;/li&gt;&lt;li&gt;&lt;i&gt;HPA&lt;/i&gt;: HPA018909, HPA018840, CAB002684&lt;/li&gt;&lt;li&gt;&lt;i&gt;Gene3D&lt;/i&gt;: G3DSA:3.30.428.10&lt;/li&gt;&lt;li&gt;&lt;i&gt;NextBio&lt;/i&gt;: 9239&lt;/li&gt;&lt;li&gt;&lt;i&gt;GeneCards&lt;/i&gt;: GC03M059712&lt;/li&gt;&lt;li&gt;&lt;i&gt;IPI&lt;/i&gt;: IPI00028095&lt;/li&gt;&lt;li&gt;&lt;i&gt;IntAct&lt;/i&gt;: P49789&lt;/li&gt;&lt;li&gt;&lt;i&gt;PRIDE&lt;/i&gt;: P49789&lt;/li&gt;&lt;li&gt;&lt;i&gt;BRENDA&lt;/i&gt;: 3.6.1.29&lt;/li&gt;&lt;li&gt;&lt;i&gt;PhosphoSite&lt;/i&gt;: P49789&lt;/li&gt;&lt;li&gt;&lt;i&gt;STRING&lt;/i&gt;: P49789&lt;/li&gt;&lt;li&gt;&lt;i&gt;Bgee&lt;/i&gt;: P49789&lt;/li&gt;&lt;li&gt;&lt;i&gt;PIR&lt;/i&gt;: A58802&lt;/li&gt;&lt;li&gt;&lt;i&gt;CleanEx&lt;/i&gt;: HS_FHIT&lt;/li&gt;&lt;li&gt;&lt;i&gt;MIM&lt;/i&gt;: 601153, 144700&lt;/li&gt;&lt;li&gt;&lt;i&gt;PANTHER&lt;/i&gt;: PTHR23089&lt;/li&gt;&lt;li&gt;&lt;i&gt;H-InvDB&lt;/i&gt;: HIX0020704&lt;/li&gt;&lt;li&gt;&lt;i&gt;EMBL&lt;/i&gt;: U76267, AY625256, U46922, BC032336, U76271, U76270, U76268, U76269&lt;/li&gt;&lt;li&gt;&lt;i&gt;OMA&lt;/i&gt;: P49789&lt;/li&gt;&lt;li&gt;&lt;i&gt;PeptideAtlas&lt;/i&gt;: P49789&lt;/li&gt;&lt;li&gt;&lt;i&gt;HOVERGEN&lt;/i&gt;: P49789&lt;/li&gt;&lt;li&gt;&lt;i&gt;UCSC&lt;/i&gt;: uc003dkx.2&lt;/li&gt;&lt;li&gt;&lt;i&gt;Orphanet&lt;/i&gt;: 151&lt;/li&gt;&lt;li&gt;&lt;i&gt;RefSeq&lt;/i&gt;: NP_002003.1&lt;/li&gt;&lt;li&gt;&lt;i&gt;InterPro&lt;/i&gt;: IPR011151, IPR019808, IPR001310&lt;/li&gt;&lt;li&gt;&lt;i&gt;HGNC&lt;/i&gt;: HGNC:3701&lt;/li&gt;&lt;li&gt;&lt;i&gt;PharmGKB&lt;/i&gt;: PA28140&lt;/li&gt;&lt;li&gt;&lt;i&gt;UniGene&lt;/i&gt;: Hs.655995&lt;/li&gt;&lt;/ul&gt;"/>
    <att type="string" name="alternative_genesymbol" value="-"/>
    <att type="string" name="alternative_uniprot_accession" value="Q6IU12"/>
    <att type="string" name="canonicalName" value="FHIT"/>
    <att type="string" name="db_snp" value="-"/>
    <att type="string" name="degree" value="11"/>
    <att type="string" name="ensembl" value="ENSG00000189283"/>
    <att type="string" name="entrez_geneid" value="2272"/>
    <att type="string" name="genesymbol" value="FHIT"/>
    <att type="string" name="go_biol_process" value="phosphorylation"/>
    <att type="string" name="go_biol_process_id" value="GO:0016310"/>
    <att type="string" name="go_cell_component" value="-"/>
    <att type="string" name="go_cell_component_id" value="-"/>
    <att type="string" name="go_mol_function" value="&lt;ul&gt;&lt;li&gt;catalytic activity&lt;/li&gt;&lt;li&gt;binding&lt;/li&gt;&lt;/ul&gt;"/>
    <att type="string" name="go_mol_function_id" value="&lt;ul&gt;&lt;li&gt;GO:0005488&lt;/li&gt;&lt;li&gt;GO:0003824&lt;/li&gt;&lt;/ul&gt;"/>
    <att type="string" name="kegg" value="hsa:2272"/>
    <att type="string" name="label" value="FHIT"/>
    <att type="string" name="mut_poly_flag" value="1"/>
    <att type="string" name="mutagenesis" value="&lt;ul&gt;&lt;li&gt;Y-&amp;gt;F at 145: No affect on phosphorylation by SRC&lt;/li&gt;&lt;li&gt;H-&amp;gt;G at 96: Total loss of catalytic activity. Rescuable with free imidazole&lt;/li&gt;&lt;li&gt;H-&amp;gt;N at 35: 50% decrease in catalytic activity. No loss in substrate binding&lt;/li&gt;&lt;li&gt;H-&amp;gt;N at 96: Total loss of catalytic activity. No loss in substrate binding&lt;/li&gt;&lt;li&gt;Y-&amp;gt;F at 114: Loss of phosphorylation by SRC&lt;/li&gt;&lt;li&gt;H-&amp;gt;N at 94: 75% decrease in catalytic activity. No loss in substrate binding&lt;/li&gt;&lt;li&gt;H-&amp;gt;N at 98: 99% decrease in catalytic activity. No loss in substrate binding&lt;/li&gt;&lt;/ul&gt;"/>
    <att type="string" name="omim" value="-"/>
    <att type="string" name="pdb" value="&lt;ul&gt;&lt;li&gt;5FIT&lt;/li&gt;&lt;li&gt;1FIT&lt;/li&gt;&lt;li&gt;4FIT&lt;/li&gt;&lt;li&gt;2FIT&lt;/li&gt;&lt;li&gt;1FHI&lt;/li&gt;&lt;li&gt;2FHI&lt;/li&gt;&lt;li&gt;6FIT&lt;/li&gt;&lt;li&gt;3FIT&lt;/li&gt;&lt;/ul&gt;"/>
    <att type="string" name="pfam" value="PF01230"/>
    <att type="string" name="polymorphism" value="-"/>
    <att type="string" name="prosite" value="&lt;ul&gt;&lt;li&gt;PS00892&lt;/li&gt;&lt;li&gt;PS51084&lt;/li&gt;&lt;/ul&gt;"/>
    <att type="string" name="reactome" value="-"/>
    <att type="string" name="type" value="level_2"/>
    <att type="string" name="uniprot_accession" value="P49789"/>
    <att type="string" name="uniprot_entry" value="FHIT_HUMAN"/>
    <att type="string" name="user_entity_id" value="122901"/>
    <att type="string" name="vizmap:BIANA: @neurLink ppi network NODE_FILL_COLOR" value="java.awt.Color[r=0,g=255,b=0]"/>
    <att type="string" name="vizmap:BIANA: @neurLink ppi network_1 NODE_FILL_COLOR" value="java.awt.Color[r=0,g=255,b=0]"/>
    <att type="string" name="vizmap:BIANA: @neurLink ppi network_1--clustered NODE_FILL_COLOR" value="java.awt.Color[r=0,g=255,b=0]"/>
    <att type="string" name="vizmap:BIANA: @neurLink ppi network_1--clustered NODE_HEIGHT" value="35.0"/>
    <att type="string" name="vizmap:BIANA: @neurLink ppi network_1--clustered NODE_WIDTH" value="35.0"/>
    <att type="string" name="vizmap:DHN_Modular_Subnetworks NODE_FILL_COLOR" value="java.awt.Color[r=0,g=255,b=0]"/>
    <att type="string" name="vizmap:DHN_Modular_Subnetworks NODE_HEIGHT" value="35.0"/>
    <att type="string" name="vizmap:DHN_Modular_Subnetworks NODE_WIDTH" value="35.0"/>
    <att type="string" name="vizmap:GRC_human_BRAIN_interactome_txt NODE_HEIGHT" value="40.0"/>
    <att type="string" name="vizmap:GRC_human_BRAIN_interactome_txt NODE_WIDTH" value="40.0"/>
    <att type="string" name="vizmap:HormoneDementiaNetwork_filtered_final NODE_FILL_COLOR" value="java.awt.Color[r=0,g=255,b=0]"/>
    <graphics type="ELLIPSE" h="35.0" w="35.0" x="581.0592041015625" y="1398.7821044921875" fill="#00ff00" width="1" outline="#666666" cy:nodeTransparency="1.0" cy:nodeLabelFont="Default-0-12" cy:nodeLabel="" cy:borderLineType="solid"/>
  </node>
  <node label="WNK4" id="-6480">
    <att type="integer" name="0_GLay_cluster" value="20"/>
    <att type="string" name="additional_tags" value="&lt;ul&gt;&lt;li&gt;&lt;i&gt;ProDom&lt;/i&gt;: PD000001&lt;/li&gt;&lt;li&gt;&lt;i&gt;CTD&lt;/i&gt;: 65266&lt;/li&gt;&lt;li&gt;&lt;i&gt;EMBL&lt;/i&gt;: EU332870, BC136664, CH471152&lt;/li&gt;&lt;li&gt;&lt;i&gt;NextBio&lt;/i&gt;: 67398&lt;/li&gt;&lt;li&gt;&lt;i&gt;IPI&lt;/i&gt;: IPI00151141&lt;/li&gt;&lt;li&gt;&lt;i&gt;PRIDE&lt;/i&gt;: B0LPI0&lt;/li&gt;&lt;li&gt;&lt;i&gt;OMA&lt;/i&gt;: B0LPI0&lt;/li&gt;&lt;li&gt;&lt;i&gt;STRING&lt;/i&gt;: B0LPI0&lt;/li&gt;&lt;li&gt;&lt;i&gt;Bgee&lt;/i&gt;: B0LPI0&lt;/li&gt;&lt;li&gt;&lt;i&gt;RefSeq&lt;/i&gt;: NP_115763.2&lt;/li&gt;&lt;li&gt;&lt;i&gt;InterPro&lt;/i&gt;: IPR008271, IPR000719, IPR017442&lt;/li&gt;&lt;li&gt;&lt;i&gt;HGNC&lt;/i&gt;: HGNC:14544&lt;/li&gt;&lt;li&gt;&lt;i&gt;UniGene&lt;/i&gt;: Hs.105448&lt;/li&gt;&lt;/ul&gt;"/>
    <att type="string" name="alternative_genesymbol" value="-"/>
    <att type="string" name="alternative_uniprot_accession" value=""/>
    <att type="string" name="canonicalName" value="WNK4"/>
    <att type="string" name="db_snp" value="-"/>
    <att type="string" name="degree" value="67"/>
    <att type="string" name="ensembl" value="ENSG00000126562"/>
    <att type="string" name="entrez_geneid" value="-"/>
    <att type="string" name="genesymbol" value="WNK4"/>
    <att type="string" name="go_biol_process" value="-"/>
    <att type="string" name="go_biol_process_id" value="-"/>
    <att type="string" name="go_cell_component" value="-"/>
    <att type="string" name="go_cell_component_id" value="-"/>
    <att type="string" name="go_mol_function" value="-"/>
    <att type="string" name="go_mol_function_id" value="-"/>
    <att type="string" name="kegg" value="hsa:65266"/>
    <att type="string" name="label" value="WNK4"/>
    <att type="string" name="mut_poly_flag" value="-"/>
    <att type="string" name="mutagenesis" value="-"/>
    <att type="string" name="omim" value="-"/>
    <att type="string" name="pdb" value="-"/>
    <att type="string" name="pfam" value="PF00069"/>
    <att type="string" name="polymorphism" value="-"/>
    <att type="string" name="prosite" value="&lt;ul&gt;&lt;li&gt;PS50011&lt;/li&gt;&lt;li&gt;PS00108&lt;/li&gt;&lt;/ul&gt;"/>
    <att type="string" name="reactome" value="-"/>
    <att type="string" name="type" value="level_2"/>
    <att type="string" name="uniprot_accession" value="B0LPI0"/>
    <att type="string" name="uniprot_entry" value="B0LPI0_HUMAN"/>
    <att type="string" name="user_entity_id" value="349345"/>
    <att type="string" name="vizmap:BIANA: @neurLink ppi network NODE_FILL_COLOR" value="java.awt.Color[r=0,g=255,b=0]"/>
    <att type="string" name="vizmap:BIANA: @neurLink ppi network_1 NODE_FILL_COLOR" value="java.awt.Color[r=0,g=255,b=0]"/>
    <att type="string" name="vizmap:BIANA: @neurLink ppi network_1--clustered NODE_FILL_COLOR" value="java.awt.Color[r=0,g=255,b=0]"/>
    <att type="string" name="vizmap:BIANA: @neurLink ppi network_1--clustered NODE_HEIGHT" value="35.0"/>
    <att type="string" name="vizmap:BIANA: @neurLink ppi network_1--clustered NODE_WIDTH" value="35.0"/>
    <att type="string" name="vizmap:DHN_Modular_Subnetworks NODE_FILL_COLOR" value="java.awt.Color[r=0,g=255,b=0]"/>
    <att type="string" name="vizmap:DHN_Modular_Subnetworks NODE_HEIGHT" value="35.0"/>
    <att type="string" name="vizmap:DHN_Modular_Subnetworks NODE_WIDTH" value="35.0"/>
    <att type="string" name="vizmap:HormoneDementiaNetwork_filtered_final NODE_FILL_COLOR" value="java.awt.Color[r=0,g=255,b=0]"/>
    <graphics type="ELLIPSE" h="35.0" w="35.0" x="1074.594482421875" y="824.6112060546875" fill="#00ff00" width="1" outline="#666666" cy:nodeTransparency="1.0" cy:nodeLabelFont="Default-0-12" cy:nodeLabel="" cy:borderLineType="solid"/>
  </node>
  <node label="VEZT" id="-6478">
    <att type="integer" name="0_GLay_cluster" value="20"/>
    <att type="string" name="additional_tags" value="&lt;ul&gt;&lt;li&gt;&lt;i&gt;CTD&lt;/i&gt;: 55591&lt;/li&gt;&lt;li&gt;&lt;i&gt;ArrayExpress&lt;/i&gt;: Q9HBM0&lt;/li&gt;&lt;li&gt;&lt;i&gt;HPA&lt;/i&gt;: HPA004811, HPA017066&lt;/li&gt;&lt;li&gt;&lt;i&gt;NextBio&lt;/i&gt;: 60118&lt;/li&gt;&lt;li&gt;&lt;i&gt;GeneCards&lt;/i&gt;: GC12P094115&lt;/li&gt;&lt;li&gt;&lt;i&gt;IPI&lt;/i&gt;: IPI00794814, IPI00218140, IPI00218143, IPI00480160, IPI00029954, IPI00218141&lt;/li&gt;&lt;li&gt;&lt;i&gt;PhosphoSite&lt;/i&gt;: Q9HBM0&lt;/li&gt;&lt;li&gt;&lt;i&gt;STRING&lt;/i&gt;: Q9HBM0&lt;/li&gt;&lt;li&gt;&lt;i&gt;Bgee&lt;/i&gt;: Q9HBM0&lt;/li&gt;&lt;li&gt;&lt;i&gt;PIR&lt;/i&gt;: T46251&lt;/li&gt;&lt;li&gt;&lt;i&gt;CleanEx&lt;/i&gt;: HS_VEZT&lt;/li&gt;&lt;li&gt;&lt;i&gt;H-InvDB&lt;/i&gt;: HIX0021238&lt;/li&gt;&lt;li&gt;&lt;i&gt;HOGENOM&lt;/i&gt;: Q9HBM0&lt;/li&gt;&lt;li&gt;&lt;i&gt;EMBL&lt;/i&gt;: AC084879, AC127165, AF216644, AL137497, AL133113, BC064939, AF225417, AF277625, AK001338&lt;/li&gt;&lt;li&gt;&lt;i&gt;HOVERGEN&lt;/i&gt;: Q9HBM0&lt;/li&gt;&lt;li&gt;&lt;i&gt;GermOnline&lt;/i&gt;: ENSG00000028203&lt;/li&gt;&lt;li&gt;&lt;i&gt;UCSC&lt;/i&gt;: uc001tdz.2&lt;/li&gt;&lt;li&gt;&lt;i&gt;RefSeq&lt;/i&gt;: NP_060069.3&lt;/li&gt;&lt;li&gt;&lt;i&gt;HGNC&lt;/i&gt;: HGNC:18258&lt;/li&gt;&lt;li&gt;&lt;i&gt;UniGene&lt;/i&gt;: Hs.24135&lt;/li&gt;&lt;/ul&gt;"/>
    <att type="string" name="alternative_genesymbol" value="-"/>
    <att type="string" name="alternative_uniprot_accession" value="&lt;ul&gt;&lt;li&gt;Q6P1Q3&lt;/li&gt;&lt;li&gt;Q9H2F4&lt;/li&gt;&lt;li&gt;Q9H2U5&lt;/li&gt;&lt;li&gt;Q9NVW0&lt;/li&gt;&lt;li&gt;Q9UF91&lt;/li&gt;&lt;li&gt;Q9NT70&lt;/li&gt;&lt;/ul&gt;"/>
    <att type="string" name="canonicalName" value="VEZT"/>
    <att type="string" name="db_snp" value="&lt;ul&gt;&lt;li&gt;rs17855934&lt;/li&gt;&lt;li&gt;rs14121&lt;/li&gt;&lt;li&gt;rs10507051&lt;/li&gt;&lt;li&gt;rs17855933&lt;/li&gt;&lt;li&gt;rs17344738&lt;/li&gt;&lt;/ul&gt;"/>
    <att type="string" name="degree" value="6"/>
    <att type="string" name="ensembl" value="ENSG00000028203"/>
    <att type="string" name="entrez_geneid" value="55591"/>
    <att type="string" name="genesymbol" value="VEZT"/>
    <att type="string" name="go_biol_process" value="-"/>
    <att type="string" name="go_biol_process_id" value="-"/>
    <att type="string" name="go_cell_component" value="-"/>
    <att type="string" name="go_cell_component_id" value="-"/>
    <att type="string" name="go_mol_function" value="-"/>
    <att type="string" name="go_mol_function_id" value="-"/>
    <att type="string" name="kegg" value="hsa:55591"/>
    <att type="string" name="label" value="VEZT"/>
    <att type="string" name="mut_poly_flag" value="2"/>
    <att type="string" name="mutagenesis" value="-"/>
    <att type="string" name="omim" value="-"/>
    <att type="string" name="pdb" value="-"/>
    <att type="string" name="pfam" value="-"/>
    <att type="string" name="polymorphism" value="&lt;ul&gt;&lt;li&gt;S-&amp;gt;A at 668: in dbSNP:rs17855934&lt;/li&gt;&lt;li&gt;G-&amp;gt;D at 762: in dbSNP:rs14121&lt;/li&gt;&lt;li&gt;T-&amp;gt;A at 162: in dbSNP:rs17855933&lt;/li&gt;&lt;li&gt;V-&amp;gt;I at 496: in dbSNP:rs10507051&lt;/li&gt;&lt;li&gt;V-&amp;gt;M at 612: in dbSNP:rs17344738&lt;/li&gt;&lt;/ul&gt;"/>
    <att type="string" name="prosite" value="-"/>
    <att type="string" name="reactome" value="-"/>
    <att type="string" name="type" value="level_2"/>
    <att type="string" name="uniprot_accession" value="Q9HBM0"/>
    <att type="string" name="uniprot_entry" value="VEZA_HUMAN"/>
    <att type="string" name="user_entity_id" value="348180"/>
    <att type="string" name="vizmap:BIANA: @neurLink ppi network NODE_FILL_COLOR" value="java.awt.Color[r=0,g=255,b=0]"/>
    <att type="string" name="vizmap:BIANA: @neurLink ppi network_1 NODE_FILL_COLOR" value="java.awt.Color[r=0,g=255,b=0]"/>
    <att type="string" name="vizmap:BIANA: @neurLink ppi network_1--clustered NODE_FILL_COLOR" value="java.awt.Color[r=0,g=255,b=0]"/>
    <att type="string" name="vizmap:BIANA: @neurLink ppi network_1--clustered NODE_HEIGHT" value="35.0"/>
    <att type="string" name="vizmap:BIANA: @neurLink ppi network_1--clustered NODE_WIDTH" value="35.0"/>
    <att type="string" name="vizmap:DHN_Modular_Subnetworks NODE_FILL_COLOR" value="java.awt.Color[r=0,g=255,b=0]"/>
    <att type="string" name="vizmap:DHN_Modular_Subnetworks NODE_HEIGHT" value="35.0"/>
    <att type="string" name="vizmap:DHN_Modular_Subnetworks NODE_WIDTH" value="35.0"/>
    <att type="string" name="vizmap:GRC_human_BRAIN_interactome_txt NODE_HEIGHT" value="40.0"/>
    <att type="string" name="vizmap:GRC_human_BRAIN_interactome_txt NODE_WIDTH" value="40.0"/>
    <att type="string" name="vizmap:HormoneDementiaNetwork_filtered_final NODE_FILL_COLOR" value="java.awt.Color[r=0,g=255,b=0]"/>
    <graphics type="ELLIPSE" h="35.0" w="35.0" x="355.7474365234375" y="1456.810791015625" fill="#00ff00" width="1" outline="#666666" cy:nodeTransparency="1.0" cy:nodeLabelFont="Default-0-12" cy:nodeLabel="" cy:borderLineType="solid"/>
  </node>
  <node label="DNMT3A" id="-6475">
    <att type="integer" name="0_GLay_cluster" value="20"/>
    <att type="string" name="additional_tags" value="&lt;ul&gt;&lt;li&gt;&lt;i&gt;REBASE&lt;/i&gt;: 4119&lt;/li&gt;&lt;li&gt;&lt;i&gt;ArrayExpress&lt;/i&gt;: Q6PJ37&lt;/li&gt;&lt;li&gt;&lt;i&gt;EMBL&lt;/i&gt;: BC023612&lt;/li&gt;&lt;li&gt;&lt;i&gt;IPI&lt;/i&gt;: IPI00893229&lt;/li&gt;&lt;li&gt;&lt;i&gt;STRING&lt;/i&gt;: Q6PJ37&lt;/li&gt;&lt;li&gt;&lt;i&gt;HOVERGEN&lt;/i&gt;: Q6PJ37&lt;/li&gt;&lt;li&gt;&lt;i&gt;Bgee&lt;/i&gt;: Q6PJ37&lt;/li&gt;&lt;li&gt;&lt;i&gt;InterPro&lt;/i&gt;: IPR018117, IPR001525&lt;/li&gt;&lt;li&gt;&lt;i&gt;HGNC&lt;/i&gt;: HGNC:2978&lt;/li&gt;&lt;li&gt;&lt;i&gt;UniGene&lt;/i&gt;: Hs.515840&lt;/li&gt;&lt;/ul&gt;"/>
    <att type="string" name="alternative_genesymbol" value="-"/>
    <att type="string" name="alternative_uniprot_accession" value=""/>
    <att type="string" name="canonicalName" value="DNMT3A"/>
    <att type="string" name="db_snp" value="-"/>
    <att type="string" name="degree" value="19"/>
    <att type="string" name="ensembl" value="ENSG00000119772"/>
    <att type="string" name="entrez_geneid" value="-"/>
    <att type="string" name="genesymbol" value="DNMT3A"/>
    <att type="string" name="go_biol_process" value="-"/>
    <att type="string" name="go_biol_process_id" value="-"/>
    <att type="string" name="go_cell_component" value="-"/>
    <att type="string" name="go_cell_component_id" value="-"/>
    <att type="string" name="go_mol_function" value="-"/>
    <att type="string" name="go_mol_function_id" value="-"/>
    <att type="string" name="kegg" value="-"/>
    <att type="string" name="label" value="DNMT3A"/>
    <att type="string" name="mut_poly_flag" value="-"/>
    <att type="string" name="mutagenesis" value="-"/>
    <att type="string" name="omim" value="-"/>
    <att type="string" name="pdb" value="-"/>
    <att type="string" name="pfam" value="PF00145"/>
    <att type="string" name="polymorphism" value="-"/>
    <att type="string" name="prosite" value="PS00094"/>
    <att type="string" name="reactome" value="-"/>
    <att type="string" name="type" value="level_2"/>
    <att type="string" name="uniprot_accession" value="Q6PJ37"/>
    <att type="string" name="uniprot_entry" value="Q6PJ37_HUMAN"/>
    <att type="string" name="user_entity_id" value="99731"/>
    <att type="string" name="vizmap:BIANA: @neurLink ppi network NODE_FILL_COLOR" value="java.awt.Color[r=0,g=255,b=0]"/>
    <att type="string" name="vizmap:BIANA: @neurLink ppi network_1 NODE_FILL_COLOR" value="java.awt.Color[r=0,g=255,b=0]"/>
    <att type="string" name="vizmap:BIANA: @neurLink ppi network_1--clustered NODE_FILL_COLOR" value="java.awt.Color[r=0,g=255,b=0]"/>
    <att type="string" name="vizmap:BIANA: @neurLink ppi network_1--clustered NODE_HEIGHT" value="35.0"/>
    <att type="string" name="vizmap:BIANA: @neurLink ppi network_1--clustered NODE_WIDTH" value="35.0"/>
    <att type="string" name="vizmap:DHN_Modular_Subnetworks NODE_FILL_COLOR" value="java.awt.Color[r=0,g=255,b=0]"/>
    <att type="string" name="vizmap:DHN_Modular_Subnetworks NODE_HEIGHT" value="35.0"/>
    <att type="string" name="vizmap:DHN_Modular_Subnetworks NODE_WIDTH" value="35.0"/>
    <att type="string" name="vizmap:GRC_human_BRAIN_interactome_txt NODE_HEIGHT" value="40.0"/>
    <att type="string" name="vizmap:GRC_human_BRAIN_interactome_txt NODE_WIDTH" value="40.0"/>
    <att type="string" name="vizmap:HormoneDementiaNetwork_filtered_final NODE_FILL_COLOR" value="java.awt.Color[r=0,g=255,b=0]"/>
    <graphics type="ELLIPSE" h="35.0" w="35.0" x="1032.947998046875" y="1100.6033935546875" fill="#00ff00" width="1" outline="#666666" cy:nodeTransparency="1.0" cy:nodeLabelFont="Default-0-12" cy:nodeLabel="" cy:borderLineType="solid"/>
  </node>
  <node label="TGIF2" id="-6472">
    <att type="integer" name="0_GLay_cluster" value="20"/>
    <att type="string" name="additional_tags" value="&lt;ul&gt;&lt;li&gt;&lt;i&gt;CTD&lt;/i&gt;: 60436&lt;/li&gt;&lt;li&gt;&lt;i&gt;EMBL&lt;/i&gt;: AK313919, CH471077&lt;/li&gt;&lt;li&gt;&lt;i&gt;Gene3D&lt;/i&gt;: G3DSA:1.10.10.60&lt;/li&gt;&lt;li&gt;&lt;i&gt;NextBio&lt;/i&gt;: 65328&lt;/li&gt;&lt;li&gt;&lt;i&gt;IPI&lt;/i&gt;: IPI00029174&lt;/li&gt;&lt;li&gt;&lt;i&gt;PRIDE&lt;/i&gt;: B2R9U3&lt;/li&gt;&lt;li&gt;&lt;i&gt;OMA&lt;/i&gt;: B2R9U3&lt;/li&gt;&lt;li&gt;&lt;i&gt;STRING&lt;/i&gt;: B2R9U3&lt;/li&gt;&lt;li&gt;&lt;i&gt;Bgee&lt;/i&gt;: B2R9U3&lt;/li&gt;&lt;li&gt;&lt;i&gt;RefSeq&lt;/i&gt;: NP_068581.1&lt;/li&gt;&lt;li&gt;&lt;i&gt;InterPro&lt;/i&gt;: IPR012287, IPR001356&lt;/li&gt;&lt;li&gt;&lt;i&gt;SMART&lt;/i&gt;: SM00389&lt;/li&gt;&lt;li&gt;&lt;i&gt;HGNC&lt;/i&gt;: HGNC:15764&lt;/li&gt;&lt;li&gt;&lt;i&gt;UniGene&lt;/i&gt;: Hs.632264&lt;/li&gt;&lt;/ul&gt;"/>
    <att type="string" name="alternative_genesymbol" value="-"/>
    <att type="string" name="alternative_uniprot_accession" value=""/>
    <att type="string" name="canonicalName" value="TGIF2"/>
    <att type="string" name="db_snp" value="-"/>
    <att type="string" name="degree" value="3"/>
    <att type="string" name="ensembl" value="ENSG00000118707"/>
    <att type="string" name="entrez_geneid" value="-"/>
    <att type="string" name="genesymbol" value="TGIF2"/>
    <att type="string" name="go_biol_process" value="-"/>
    <att type="string" name="go_biol_process_id" value="-"/>
    <att type="string" name="go_cell_component" value="-"/>
    <att type="string" name="go_cell_component_id" value="-"/>
    <att type="string" name="go_mol_function" value="-"/>
    <att type="string" name="go_mol_function_id" value="-"/>
    <att type="string" name="kegg" value="hsa:60436"/>
    <att type="string" name="label" value="TGIF2"/>
    <att type="string" name="mut_poly_flag" value="-"/>
    <att type="string" name="mutagenesis" value="-"/>
    <att type="string" name="omim" value="-"/>
    <att type="string" name="pdb" value="-"/>
    <att type="string" name="pfam" value="PF00046"/>
    <att type="string" name="polymorphism" value="-"/>
    <att type="string" name="prosite" value="PS50071"/>
    <att type="string" name="reactome" value="-"/>
    <att type="string" name="type" value="level_2"/>
    <att type="string" name="uniprot_accession" value="B2R9U3"/>
    <att type="string" name="uniprot_entry" value="B2R9U3_HUMAN"/>
    <att type="string" name="user_entity_id" value="320789"/>
    <att type="string" name="vizmap:BIANA: @neurLink ppi network NODE_FILL_COLOR" value="java.awt.Color[r=0,g=255,b=0]"/>
    <att type="string" name="vizmap:BIANA: @neurLink ppi network_1 NODE_FILL_COLOR" value="java.awt.Color[r=0,g=255,b=0]"/>
    <att type="string" name="vizmap:BIANA: @neurLink ppi network_1--clustered NODE_FILL_COLOR" value="java.awt.Color[r=0,g=255,b=0]"/>
    <att type="string" name="vizmap:BIANA: @neurLink ppi network_1--clustered NODE_HEIGHT" value="35.0"/>
    <att type="string" name="vizmap:BIANA: @neurLink ppi network_1--clustered NODE_WIDTH" value="35.0"/>
    <att type="string" name="vizmap:DHN_Modular_Subnetworks NODE_FILL_COLOR" value="java.awt.Color[r=0,g=255,b=0]"/>
    <att type="string" name="vizmap:DHN_Modular_Subnetworks NODE_HEIGHT" value="35.0"/>
    <att type="string" name="vizmap:DHN_Modular_Subnetworks NODE_WIDTH" value="35.0"/>
    <att type="string" name="vizmap:GRC_human_BRAIN_interactome_txt NODE_HEIGHT" value="40.0"/>
    <att type="string" name="vizmap:GRC_human_BRAIN_interactome_txt NODE_WIDTH" value="40.0"/>
    <att type="string" name="vizmap:HormoneDementiaNetwork_filtered_final NODE_FILL_COLOR" value="java.awt.Color[r=0,g=255,b=0]"/>
    <graphics type="ELLIPSE" h="35.0" w="35.0" x="829.4720458984375" y="1423.630615234375" fill="#00ff00" width="1" outline="#666666" cy:nodeTransparency="1.0" cy:nodeLabelFont="Default-0-12" cy:nodeLabel="" cy:borderLineType="solid"/>
  </node>
  <node label="ZNF362" id="-6470">
    <att type="integer" name="0_GLay_cluster" value="20"/>
    <att type="string" name="additional_tags" value="&lt;ul&gt;&lt;li&gt;&lt;i&gt;ProDom&lt;/i&gt;: PD000003&lt;/li&gt;&lt;li&gt;&lt;i&gt;CTD&lt;/i&gt;: 149076&lt;/li&gt;&lt;li&gt;&lt;i&gt;ArrayExpress&lt;/i&gt;: Q5T0B9&lt;/li&gt;&lt;li&gt;&lt;i&gt;NextBio&lt;/i&gt;: 86073&lt;/li&gt;&lt;li&gt;&lt;i&gt;Gene3D&lt;/i&gt;: G3DSA:3.30.160.60&lt;/li&gt;&lt;li&gt;&lt;i&gt;PRIDE&lt;/i&gt;: Q5T0B9&lt;/li&gt;&lt;li&gt;&lt;i&gt;IPI&lt;/i&gt;: IPI00292433&lt;/li&gt;&lt;li&gt;&lt;i&gt;GeneCards&lt;/i&gt;: GC01P033494&lt;/li&gt;&lt;li&gt;&lt;i&gt;STRING&lt;/i&gt;: Q5T0B9&lt;/li&gt;&lt;li&gt;&lt;i&gt;PhosphoSite&lt;/i&gt;: Q5T0B9&lt;/li&gt;&lt;li&gt;&lt;i&gt;Bgee&lt;/i&gt;: Q5T0B9&lt;/li&gt;&lt;li&gt;&lt;i&gt;CleanEx&lt;/i&gt;: HS_ZNF362&lt;/li&gt;&lt;li&gt;&lt;i&gt;SMART&lt;/i&gt;: SM00355&lt;/li&gt;&lt;li&gt;&lt;i&gt;HOGENOM&lt;/i&gt;: Q5T0B9&lt;/li&gt;&lt;li&gt;&lt;i&gt;EMBL&lt;/i&gt;: AL513327, AF318356, CH471059, BC104779, BC112113&lt;/li&gt;&lt;li&gt;&lt;i&gt;OMA&lt;/i&gt;: Q5T0B9&lt;/li&gt;&lt;li&gt;&lt;i&gt;UCSC&lt;/i&gt;: uc001bxc.1&lt;/li&gt;&lt;li&gt;&lt;i&gt;HOVERGEN&lt;/i&gt;: Q5T0B9&lt;/li&gt;&lt;li&gt;&lt;i&gt;RefSeq&lt;/i&gt;: NP_689706.2&lt;/li&gt;&lt;li&gt;&lt;i&gt;InterPro&lt;/i&gt;: IPR007087, IPR013087, IPR015880&lt;/li&gt;&lt;li&gt;&lt;i&gt;HGNC&lt;/i&gt;: HGNC:18079&lt;/li&gt;&lt;li&gt;&lt;i&gt;UniGene&lt;/i&gt;: Hs.524248&lt;/li&gt;&lt;/ul&gt;"/>
    <att type="string" name="alternative_genesymbol" value="-"/>
    <att type="string" name="alternative_uniprot_accession" value="Q8WYU4"/>
    <att type="string" name="canonicalName" value="ZNF362"/>
    <att type="string" name="db_snp" value="-"/>
    <att type="string" name="degree" value="32"/>
    <att type="string" name="ensembl" value="ENSG00000160094"/>
    <att type="string" name="entrez_geneid" value="-"/>
    <att type="string" name="genesymbol" value="ZNF362"/>
    <att type="string" name="go_biol_process" value="-"/>
    <att type="string" name="go_biol_process_id" value="-"/>
    <att type="string" name="go_cell_component" value="-"/>
    <att type="string" name="go_cell_component_id" value="-"/>
    <att type="string" name="go_mol_function" value="-"/>
    <att type="string" name="go_mol_function_id" value="-"/>
    <att type="string" name="kegg" value="hsa:149076"/>
    <att type="string" name="label" value="ZNF362"/>
    <att type="string" name="mut_poly_flag" value="-"/>
    <att type="string" name="mutagenesis" value="-"/>
    <att type="string" name="omim" value="-"/>
    <att type="string" name="pdb" value="-"/>
    <att type="string" name="pfam" value="PF00096"/>
    <att type="string" name="polymorphism" value="-"/>
    <att type="string" name="prosite" value="&lt;ul&gt;&lt;li&gt;PS00028&lt;/li&gt;&lt;li&gt;PS50157&lt;/li&gt;&lt;/ul&gt;"/>
    <att type="string" name="reactome" value="-"/>
    <att type="string" name="type" value="level_2"/>
    <att type="string" name="uniprot_accession" value="Q5T0B9"/>
    <att type="string" name="uniprot_entry" value="ZN362_HUMAN"/>
    <att type="string" name="user_entity_id" value="369415"/>
    <att type="string" name="vizmap:BIANA: @neurLink ppi network NODE_FILL_COLOR" value="java.awt.Color[r=0,g=255,b=0]"/>
    <att type="string" name="vizmap:BIANA: @neurLink ppi network_1 NODE_FILL_COLOR" value="java.awt.Color[r=0,g=255,b=0]"/>
    <att type="string" name="vizmap:BIANA: @neurLink ppi network_1--clustered NODE_FILL_COLOR" value="java.awt.Color[r=0,g=255,b=0]"/>
    <att type="string" name="vizmap:BIANA: @neurLink ppi network_1--clustered NODE_HEIGHT" value="35.0"/>
    <att type="string" name="vizmap:BIANA: @neurLink ppi network_1--clustered NODE_WIDTH" value="35.0"/>
    <att type="string" name="vizmap:DHN_Modular_Subnetworks NODE_FILL_COLOR" value="java.awt.Color[r=0,g=255,b=0]"/>
    <att type="string" name="vizmap:DHN_Modular_Subnetworks NODE_HEIGHT" value="35.0"/>
    <att type="string" name="vizmap:DHN_Modular_Subnetworks NODE_WIDTH" value="35.0"/>
    <att type="string" name="vizmap:HormoneDementiaNetwork_filtered_final NODE_FILL_COLOR" value="java.awt.Color[r=0,g=255,b=0]"/>
    <graphics type="ELLIPSE" h="35.0" w="35.0" x="536.19384765625" y="1218.9080810546875" fill="#00ff00" width="1" outline="#666666" cy:nodeTransparency="1.0" cy:nodeLabelFont="Default-0-12" cy:nodeLabel="" cy:borderLineType="solid"/>
  </node>
  <node label="ATXN7" id="-6469">
    <att type="integer" name="0_GLay_cluster" value="20"/>
    <att type="string" name="additional_tags" value="&lt;ul&gt;&lt;li&gt;&lt;i&gt;CTD&lt;/i&gt;: 6314&lt;/li&gt;&lt;li&gt;&lt;i&gt;ArrayExpress&lt;/i&gt;: O15265&lt;/li&gt;&lt;li&gt;&lt;i&gt;NextBio&lt;/i&gt;: 24505&lt;/li&gt;&lt;li&gt;&lt;i&gt;GeneCards&lt;/i&gt;: GC03P063825&lt;/li&gt;&lt;li&gt;&lt;i&gt;IPI&lt;/i&gt;: IPI00005743, IPI00332082&lt;/li&gt;&lt;li&gt;&lt;i&gt;IntAct&lt;/i&gt;: O15265&lt;/li&gt;&lt;li&gt;&lt;i&gt;PRIDE&lt;/i&gt;: O15265&lt;/li&gt;&lt;li&gt;&lt;i&gt;PhosphoSite&lt;/i&gt;: O15265&lt;/li&gt;&lt;li&gt;&lt;i&gt;STRING&lt;/i&gt;: O15265&lt;/li&gt;&lt;li&gt;&lt;i&gt;Bgee&lt;/i&gt;: O15265&lt;/li&gt;&lt;li&gt;&lt;i&gt;PIR&lt;/i&gt;: T09193&lt;/li&gt;&lt;li&gt;&lt;i&gt;CleanEx&lt;/i&gt;: HS_ATXN7&lt;/li&gt;&lt;li&gt;&lt;i&gt;MIM&lt;/i&gt;: 607640, 164500&lt;/li&gt;&lt;li&gt;&lt;i&gt;SMART&lt;/i&gt;: SM00355&lt;/li&gt;&lt;li&gt;&lt;i&gt;PMAP-CutDB&lt;/i&gt;: O15265&lt;/li&gt;&lt;li&gt;&lt;i&gt;H-InvDB&lt;/i&gt;: HIX0030703&lt;/li&gt;&lt;li&gt;&lt;i&gt;HOGENOM&lt;/i&gt;: O15265&lt;/li&gt;&lt;li&gt;&lt;i&gt;EMBL&lt;/i&gt;: AF032102, AJ000517, AF032105, AA398030, AF032103&lt;/li&gt;&lt;li&gt;&lt;i&gt;OMA&lt;/i&gt;: O15265&lt;/li&gt;&lt;li&gt;&lt;i&gt;HOVERGEN&lt;/i&gt;: O15265&lt;/li&gt;&lt;li&gt;&lt;i&gt;GermOnline&lt;/i&gt;: ENSG00000163635&lt;/li&gt;&lt;li&gt;&lt;i&gt;UCSC&lt;/i&gt;: uc010hnv.1, uc003dlv.2&lt;/li&gt;&lt;li&gt;&lt;i&gt;Orphanet&lt;/i&gt;: 99, 94147&lt;/li&gt;&lt;li&gt;&lt;i&gt;RefSeq&lt;/i&gt;: NP_001121621.1, NP_000324.1&lt;/li&gt;&lt;li&gt;&lt;i&gt;InterPro&lt;/i&gt;: IPR013243, IPR015880&lt;/li&gt;&lt;li&gt;&lt;i&gt;HGNC&lt;/i&gt;: HGNC:10560&lt;/li&gt;&lt;li&gt;&lt;i&gt;PharmGKB&lt;/i&gt;: PA34973&lt;/li&gt;&lt;li&gt;&lt;i&gt;UniGene&lt;/i&gt;: Hs.476595&lt;/li&gt;&lt;/ul&gt;"/>
    <att type="string" name="alternative_genesymbol" value="SCA7"/>
    <att type="string" name="alternative_uniprot_accession" value="&lt;ul&gt;&lt;li&gt;O75328&lt;/li&gt;&lt;li&gt;O75329&lt;/li&gt;&lt;li&gt;Q9Y6P8&lt;/li&gt;&lt;/ul&gt;"/>
    <att type="string" name="canonicalName" value="ATXN7"/>
    <att type="string" name="db_snp" value="&lt;ul&gt;&lt;li&gt;rs1053338&lt;/li&gt;&lt;li&gt;rs1053340&lt;/li&gt;&lt;li&gt;rs3774729&lt;/li&gt;&lt;li&gt;rs3733124&lt;/li&gt;&lt;/ul&gt;"/>
    <att type="string" name="degree" value="15"/>
    <att type="string" name="ensembl" value="ENSG00000163635"/>
    <att type="string" name="entrez_geneid" value="6314"/>
    <att type="string" name="genesymbol" value="ATXN7"/>
    <att type="string" name="go_biol_process" value="-"/>
    <att type="string" name="go_biol_process_id" value="-"/>
    <att type="string" name="go_cell_component" value="-"/>
    <att type="string" name="go_cell_component_id" value="-"/>
    <att type="string" name="go_mol_function" value="-"/>
    <att type="string" name="go_mol_function_id" value="-"/>
    <att type="string" name="kegg" value="hsa:6314"/>
    <att type="string" name="label" value="ATXN7"/>
    <att type="string" name="mut_poly_flag" value="2"/>
    <att type="string" name="mutagenesis" value="-"/>
    <att type="string" name="omim" value="-"/>
    <att type="string" name="pdb" value="-"/>
    <att type="string" name="pfam" value="PF08313"/>
    <att type="string" name="polymorphism" value="&lt;ul&gt;&lt;li&gt;K-&amp;gt;R at 264: in dbSNP:rs1053338&lt;/li&gt;&lt;li&gt;I-&amp;gt;V at 573: in dbSNP:rs3733124&lt;/li&gt;&lt;li&gt;V-&amp;gt;M at 862: in dbSNP:rs3774729&lt;/li&gt;&lt;li&gt;P-&amp;gt;S at 663: in dbSNP:rs1053340&lt;/li&gt;&lt;/ul&gt;"/>
    <att type="string" name="prosite" value="-"/>
    <att type="string" name="reactome" value="-"/>
    <att type="string" name="type" value="level_2"/>
    <att type="string" name="uniprot_accession" value="O15265"/>
    <att type="string" name="uniprot_entry" value="ATX7_HUMAN"/>
    <att type="string" name="user_entity_id" value="48535"/>
    <att type="string" name="vizmap:BIANA: @neurLink ppi network NODE_FILL_COLOR" value="java.awt.Color[r=0,g=255,b=0]"/>
    <att type="string" name="vizmap:BIANA: @neurLink ppi network_1 NODE_FILL_COLOR" value="java.awt.Color[r=0,g=255,b=0]"/>
    <att type="string" name="vizmap:BIANA: @neurLink ppi network_1--clustered NODE_FILL_COLOR" value="java.awt.Color[r=0,g=255,b=0]"/>
    <att type="string" name="vizmap:BIANA: @neurLink ppi network_1--clustered NODE_HEIGHT" value="35.0"/>
    <att type="string" name="vizmap:BIANA: @neurLink ppi network_1--clustered NODE_WIDTH" value="35.0"/>
    <att type="string" name="vizmap:DHN_Modular_Subnetworks NODE_FILL_COLOR" value="java.awt.Color[r=0,g=255,b=0]"/>
    <att type="string" name="vizmap:DHN_Modular_Subnetworks NODE_HEIGHT" value="35.0"/>
    <att type="string" name="vizmap:DHN_Modular_Subnetworks NODE_WIDTH" value="35.0"/>
    <att type="string" name="vizmap:GRC_human_BRAIN_interactome_txt NODE_HEIGHT" value="40.0"/>
    <att type="string" name="vizmap:GRC_human_BRAIN_interactome_txt NODE_WIDTH" value="40.0"/>
    <att type="string" name="vizmap:HormoneDementiaNetwork_filtered_final NODE_FILL_COLOR" value="java.awt.Color[r=0,g=255,b=0]"/>
    <graphics type="ELLIPSE" h="35.0" w="35.0" x="1406.6512451171875" y="717.5697021484375" fill="#00ff00" width="1" outline="#666666" cy:nodeTransparency="1.0" cy:nodeLabelFont="Default-0-12" cy:nodeLabel="" cy:borderLineType="solid"/>
  </node>
  <node label="ARD1B" id="-6468">
    <att type="integer" name="0_GLay_cluster" value="20"/>
    <att type="string" name="additional_tags" value="&lt;ul&gt;&lt;li&gt;&lt;i&gt;CTD&lt;/i&gt;: 84779&lt;/li&gt;&lt;li&gt;&lt;i&gt;ArrayExpress&lt;/i&gt;: Q9BSU3&lt;/li&gt;&lt;li&gt;&lt;i&gt;NextBio&lt;/i&gt;: 74933&lt;/li&gt;&lt;li&gt;&lt;i&gt;Gene3D&lt;/i&gt;: G3DSA:3.40.630.30&lt;/li&gt;&lt;li&gt;&lt;i&gt;PRIDE&lt;/i&gt;: Q9BSU3&lt;/li&gt;&lt;li&gt;&lt;i&gt;IPI&lt;/i&gt;: IPI00455623&lt;/li&gt;&lt;li&gt;&lt;i&gt;GeneCards&lt;/i&gt;: GC04M080456&lt;/li&gt;&lt;li&gt;&lt;i&gt;STRING&lt;/i&gt;: Q9BSU3&lt;/li&gt;&lt;li&gt;&lt;i&gt;BRENDA&lt;/i&gt;: 2.3.1.88&lt;/li&gt;&lt;li&gt;&lt;i&gt;Bgee&lt;/i&gt;: Q9BSU3&lt;/li&gt;&lt;li&gt;&lt;i&gt;CleanEx&lt;/i&gt;: HS_ARD1B&lt;/li&gt;&lt;li&gt;&lt;i&gt;EMBL&lt;/i&gt;: BC004552, BC063623, BC080651&lt;/li&gt;&lt;li&gt;&lt;i&gt;UCSC&lt;/i&gt;: uc003hlt.2&lt;/li&gt;&lt;li&gt;&lt;i&gt;HOVERGEN&lt;/i&gt;: Q9BSU3&lt;/li&gt;&lt;li&gt;&lt;i&gt;RefSeq&lt;/i&gt;: NP_116082.1&lt;/li&gt;&lt;li&gt;&lt;i&gt;InterPro&lt;/i&gt;: IPR000182, IPR016181&lt;/li&gt;&lt;li&gt;&lt;i&gt;HGNC&lt;/i&gt;: HGNC:28125&lt;/li&gt;&lt;li&gt;&lt;i&gt;PharmGKB&lt;/i&gt;: PA142672595&lt;/li&gt;&lt;li&gt;&lt;i&gt;UniGene&lt;/i&gt;: Hs.676048&lt;/li&gt;&lt;/ul&gt;"/>
    <att type="string" name="alternative_genesymbol" value="ARD2"/>
    <att type="string" name="alternative_uniprot_accession" value="&lt;ul&gt;&lt;li&gt;Q6P479&lt;/li&gt;&lt;li&gt;Q66K19&lt;/li&gt;&lt;/ul&gt;"/>
    <att type="string" name="canonicalName" value="ARD1B"/>
    <att type="string" name="db_snp" value="&lt;ul&gt;&lt;li&gt;rs17003712&lt;/li&gt;&lt;li&gt;rs3811765&lt;/li&gt;&lt;/ul&gt;"/>
    <att type="string" name="degree" value="2"/>
    <att type="string" name="ensembl" value="ENSG00000156269"/>
    <att type="string" name="entrez_geneid" value="84779"/>
    <att type="string" name="genesymbol" value="ARD1B"/>
    <att type="string" name="go_biol_process" value="-"/>
    <att type="string" name="go_biol_process_id" value="-"/>
    <att type="string" name="go_cell_component" value="-"/>
    <att type="string" name="go_cell_component_id" value="-"/>
    <att type="string" name="go_mol_function" value="-"/>
    <att type="string" name="go_mol_function_id" value="-"/>
    <att type="string" name="kegg" value="hsa:84779"/>
    <att type="string" name="label" value="ARD1B"/>
    <att type="string" name="mut_poly_flag" value="2"/>
    <att type="string" name="mutagenesis" value="-"/>
    <att type="string" name="omim" value="-"/>
    <att type="string" name="pdb" value="-"/>
    <att type="string" name="pfam" value="PF00583"/>
    <att type="string" name="polymorphism" value="&lt;ul&gt;&lt;li&gt;A-&amp;gt;T at 6: in dbSNP:rs3811765&lt;/li&gt;&lt;li&gt;L-&amp;gt;F at 19: in dbSNP:rs17003712&lt;/li&gt;&lt;/ul&gt;"/>
    <att type="string" name="prosite" value="PS51186"/>
    <att type="string" name="reactome" value="-"/>
    <att type="string" name="type" value="level_2"/>
    <att type="string" name="uniprot_accession" value="Q9BSU3"/>
    <att type="string" name="uniprot_entry" value="ARD1B_HUMAN"/>
    <att type="string" name="user_entity_id" value="34649"/>
    <att type="string" name="vizmap:BIANA: @neurLink ppi network NODE_FILL_COLOR" value="java.awt.Color[r=0,g=255,b=0]"/>
    <att type="string" name="vizmap:BIANA: @neurLink ppi network_1 NODE_FILL_COLOR" value="java.awt.Color[r=0,g=255,b=0]"/>
    <att type="string" name="vizmap:BIANA: @neurLink ppi network_1--clustered NODE_FILL_COLOR" value="java.awt.Color[r=0,g=255,b=0]"/>
    <att type="string" name="vizmap:BIANA: @neurLink ppi network_1--clustered NODE_HEIGHT" value="35.0"/>
    <att type="string" name="vizmap:BIANA: @neurLink ppi network_1--clustered NODE_WIDTH" value="35.0"/>
    <att type="string" name="vizmap:DHN_Modular_Subnetworks NODE_FILL_COLOR" value="java.awt.Color[r=0,g=255,b=0]"/>
    <att type="string" name="vizmap:DHN_Modular_Subnetworks NODE_HEIGHT" value="35.0"/>
    <att type="string" name="vizmap:DHN_Modular_Subnetworks NODE_WIDTH" value="35.0"/>
    <att type="string" name="vizmap:GRC_human_BRAIN_interactome_txt NODE_HEIGHT" value="40.0"/>
    <att type="string" name="vizmap:GRC_human_BRAIN_interactome_txt NODE_WIDTH" value="40.0"/>
    <att type="string" name="vizmap:HormoneDementiaNetwork_filtered_final NODE_FILL_COLOR" value="java.awt.Color[r=0,g=255,b=0]"/>
    <graphics type="ELLIPSE" h="35.0" w="35.0" x="1498.56494140625" y="1339.8094482421875" fill="#00ff00" width="1" outline="#666666" cy:nodeTransparency="1.0" cy:nodeLabelFont="Default-0-12" cy:nodeLabel="" cy:borderLineType="solid"/>
  </node>
  <node label="STK3" id="-6467">
    <att type="integer" name="0_GLay_cluster" value="20"/>
    <att type="string" name="additional_tags" value="&lt;ul&gt;&lt;li&gt;&lt;i&gt;ProDom&lt;/i&gt;: PD000001&lt;/li&gt;&lt;li&gt;&lt;i&gt;CTD&lt;/i&gt;: 6788&lt;/li&gt;&lt;li&gt;&lt;i&gt;ArrayExpress&lt;/i&gt;: Q13188&lt;/li&gt;&lt;li&gt;&lt;i&gt;NextBio&lt;/i&gt;: 26504&lt;/li&gt;&lt;li&gt;&lt;i&gt;PRIDE&lt;/i&gt;: Q13188&lt;/li&gt;&lt;li&gt;&lt;i&gt;IntAct&lt;/i&gt;: Q13188&lt;/li&gt;&lt;li&gt;&lt;i&gt;IPI&lt;/i&gt;: IPI00942120&lt;/li&gt;&lt;li&gt;&lt;i&gt;GeneCards&lt;/i&gt;: GC08M099536&lt;/li&gt;&lt;li&gt;&lt;i&gt;STRING&lt;/i&gt;: Q13188&lt;/li&gt;&lt;li&gt;&lt;i&gt;PhosphoSite&lt;/i&gt;: Q13188&lt;/li&gt;&lt;li&gt;&lt;i&gt;BRENDA&lt;/i&gt;: 2.7.11.1&lt;/li&gt;&lt;li&gt;&lt;i&gt;PIR&lt;/i&gt;: I38212&lt;/li&gt;&lt;li&gt;&lt;i&gt;Bgee&lt;/i&gt;: Q13188&lt;/li&gt;&lt;li&gt;&lt;i&gt;MIM&lt;/i&gt;: 605030&lt;/li&gt;&lt;li&gt;&lt;i&gt;CleanEx&lt;/i&gt;: HS_STK3&lt;/li&gt;&lt;li&gt;&lt;i&gt;SMART&lt;/i&gt;: SM00220&lt;/li&gt;&lt;li&gt;&lt;i&gt;PMAP-CutDB&lt;/i&gt;: Q13188&lt;/li&gt;&lt;li&gt;&lt;i&gt;H-InvDB&lt;/i&gt;: HIX0007678&lt;/li&gt;&lt;li&gt;&lt;i&gt;HOGENOM&lt;/i&gt;: Q13188&lt;/li&gt;&lt;li&gt;&lt;i&gt;EMBL&lt;/i&gt;: BC010640, Z25422, AP003467, U60206, U26424, AP002087, AP003355, AP003551&lt;/li&gt;&lt;li&gt;&lt;i&gt;UCSC&lt;/i&gt;: uc003yip.1&lt;/li&gt;&lt;li&gt;&lt;i&gt;GermOnline&lt;/i&gt;: ENSG00000104375&lt;/li&gt;&lt;li&gt;&lt;i&gt;HOVERGEN&lt;/i&gt;: Q13188&lt;/li&gt;&lt;li&gt;&lt;i&gt;RefSeq&lt;/i&gt;: NP_006272.2&lt;/li&gt;&lt;li&gt;&lt;i&gt;InterPro&lt;/i&gt;: IPR008271, IPR000719, IPR017442, IPR011524, IPR002290, IPR017441&lt;/li&gt;&lt;li&gt;&lt;i&gt;OGP&lt;/i&gt;: Q13188&lt;/li&gt;&lt;li&gt;&lt;i&gt;HSSP&lt;/i&gt;: P24941&lt;/li&gt;&lt;li&gt;&lt;i&gt;PharmGKB&lt;/i&gt;: PA36213&lt;/li&gt;&lt;li&gt;&lt;i&gt;HGNC&lt;/i&gt;: HGNC:11406&lt;/li&gt;&lt;li&gt;&lt;i&gt;UniGene&lt;/i&gt;: Hs.492333&lt;/li&gt;&lt;/ul&gt;"/>
    <att type="string" name="alternative_genesymbol" value="MST2"/>
    <att type="string" name="alternative_uniprot_accession" value="&lt;ul&gt;&lt;li&gt;Q96FM6&lt;/li&gt;&lt;li&gt;Q15445&lt;/li&gt;&lt;li&gt;Q15801&lt;/li&gt;&lt;/ul&gt;"/>
    <att type="string" name="canonicalName" value="STK3"/>
    <att type="string" name="db_snp" value="rs36047674"/>
    <att type="string" name="degree" value="6"/>
    <att type="string" name="ensembl" value="ENSG00000134602"/>
    <att type="string" name="entrez_geneid" value="6788"/>
    <att type="string" name="genesymbol" value="STK3"/>
    <att type="string" name="go_biol_process" value="-"/>
    <att type="string" name="go_biol_process_id" value="-"/>
    <att type="string" name="go_cell_component" value="-"/>
    <att type="string" name="go_cell_component_id" value="-"/>
    <att type="string" name="go_mol_function" value="-"/>
    <att type="string" name="go_mol_function_id" value="-"/>
    <att type="string" name="kegg" value="hsa:6788"/>
    <att type="string" name="label" value="STK3"/>
    <att type="string" name="mut_poly_flag" value="3"/>
    <att type="string" name="mutagenesis" value="K-&amp;gt;R at 56: Loss of activity"/>
    <att type="string" name="omim" value="-"/>
    <att type="string" name="pdb" value="-"/>
    <att type="string" name="pfam" value="PF00069"/>
    <att type="string" name="polymorphism" value="&lt;ul&gt;&lt;li&gt;F-&amp;gt;C at 418: in dbSNP:rs36047674&lt;/li&gt;&lt;li&gt;V-&amp;gt;L at 60: in an ovarian clear cell carcinoma sample; somatic mutation&lt;/li&gt;&lt;/ul&gt;"/>
    <att type="string" name="prosite" value="&lt;ul&gt;&lt;li&gt;PS00107&lt;/li&gt;&lt;li&gt;PS50011&lt;/li&gt;&lt;li&gt;PS50951&lt;/li&gt;&lt;li&gt;PS00108&lt;/li&gt;&lt;/ul&gt;"/>
    <att type="string" name="reactome" value="-"/>
    <att type="string" name="type" value="level_2"/>
    <att type="string" name="uniprot_accession" value="Q13188"/>
    <att type="string" name="uniprot_entry" value="STK3_HUMAN"/>
    <att type="string" name="user_entity_id" value="312599"/>
    <att type="string" name="vizmap:BIANA: @neurLink ppi network NODE_FILL_COLOR" value="java.awt.Color[r=0,g=255,b=0]"/>
    <att type="string" name="vizmap:BIANA: @neurLink ppi network_1 NODE_FILL_COLOR" value="java.awt.Color[r=0,g=255,b=0]"/>
    <att type="string" name="vizmap:BIANA: @neurLink ppi network_1--clustered NODE_FILL_COLOR" value="java.awt.Color[r=0,g=255,b=0]"/>
    <att type="string" name="vizmap:BIANA: @neurLink ppi network_1--clustered NODE_HEIGHT" value="35.0"/>
    <att type="string" name="vizmap:BIANA: @neurLink ppi network_1--clustered NODE_WIDTH" value="35.0"/>
    <att type="string" name="vizmap:DHN_Modular_Subnetworks NODE_FILL_COLOR" value="java.awt.Color[r=0,g=255,b=0]"/>
    <att type="string" name="vizmap:DHN_Modular_Subnetworks NODE_HEIGHT" value="35.0"/>
    <att type="string" name="vizmap:DHN_Modular_Subnetworks NODE_WIDTH" value="35.0"/>
    <att type="string" name="vizmap:HormoneDementiaNetwork_filtered_final NODE_FILL_COLOR" value="java.awt.Color[r=0,g=255,b=0]"/>
    <graphics type="ELLIPSE" h="35.0" w="35.0" x="694.288818359375" y="1466.5860595703125" fill="#00ff00" width="1" outline="#666666" cy:nodeTransparency="1.0" cy:nodeLabelFont="Default-0-12" cy:nodeLabel="" cy:borderLineType="solid"/>
  </node>
  <node label="WBP11" id="-6466">
    <att type="integer" name="0_GLay_cluster" value="20"/>
    <att type="string" name="additional_tags" value="&lt;ul&gt;&lt;li&gt;&lt;i&gt;CTD&lt;/i&gt;: 51729&lt;/li&gt;&lt;li&gt;&lt;i&gt;ArrayExpress&lt;/i&gt;: Q9Y2W2&lt;/li&gt;&lt;li&gt;&lt;i&gt;NextBio&lt;/i&gt;: 55792&lt;/li&gt;&lt;li&gt;&lt;i&gt;GeneCards&lt;/i&gt;: GC12M014830&lt;/li&gt;&lt;li&gt;&lt;i&gt;IPI&lt;/i&gt;: IPI00170786&lt;/li&gt;&lt;li&gt;&lt;i&gt;IntAct&lt;/i&gt;: Q9Y2W2&lt;/li&gt;&lt;li&gt;&lt;i&gt;PRIDE&lt;/i&gt;: Q9Y2W2&lt;/li&gt;&lt;li&gt;&lt;i&gt;PhosphoSite&lt;/i&gt;: Q9Y2W2&lt;/li&gt;&lt;li&gt;&lt;i&gt;STRING&lt;/i&gt;: Q9Y2W2&lt;/li&gt;&lt;li&gt;&lt;i&gt;Bgee&lt;/i&gt;: Q9Y2W2&lt;/li&gt;&lt;li&gt;&lt;i&gt;CleanEx&lt;/i&gt;: HS_WBP11&lt;/li&gt;&lt;li&gt;&lt;i&gt;H-InvDB&lt;/i&gt;: HIX0004727, HIX0020791, HIX0010456&lt;/li&gt;&lt;li&gt;&lt;i&gt;HOGENOM&lt;/i&gt;: Q9Y2W2&lt;/li&gt;&lt;li&gt;&lt;i&gt;EMBL&lt;/i&gt;: BC023532, AF118023, BC016441, AB029309, BC001621&lt;/li&gt;&lt;li&gt;&lt;i&gt;OMA&lt;/i&gt;: Q9Y2W2&lt;/li&gt;&lt;li&gt;&lt;i&gt;PeptideAtlas&lt;/i&gt;: Q9Y2W2&lt;/li&gt;&lt;li&gt;&lt;i&gt;HOVERGEN&lt;/i&gt;: Q9Y2W2&lt;/li&gt;&lt;li&gt;&lt;i&gt;GermOnline&lt;/i&gt;: ENSG00000084463&lt;/li&gt;&lt;li&gt;&lt;i&gt;UCSC&lt;/i&gt;: uc001rci.1&lt;/li&gt;&lt;li&gt;&lt;i&gt;RefSeq&lt;/i&gt;: NP_057396.1&lt;/li&gt;&lt;li&gt;&lt;i&gt;InterPro&lt;/i&gt;: IPR019007&lt;/li&gt;&lt;li&gt;&lt;i&gt;HGNC&lt;/i&gt;: HGNC:16461&lt;/li&gt;&lt;li&gt;&lt;i&gt;PharmGKB&lt;/i&gt;: PA38144&lt;/li&gt;&lt;li&gt;&lt;i&gt;UniGene&lt;/i&gt;: Hs.655138&lt;/li&gt;&lt;/ul&gt;"/>
    <att type="string" name="alternative_genesymbol" value="&lt;ul&gt;&lt;li&gt;NPWBP&lt;/li&gt;&lt;li&gt;SNP70&lt;/li&gt;&lt;/ul&gt;"/>
    <att type="string" name="alternative_uniprot_accession" value="Q96AY8"/>
    <att type="string" name="canonicalName" value="WBP11"/>
    <att type="string" name="db_snp" value="-"/>
    <att type="string" name="degree" value="18"/>
    <att type="string" name="ensembl" value="ENSG00000084463"/>
    <att type="string" name="entrez_geneid" value="51729"/>
    <att type="string" name="genesymbol" value="WBP11"/>
    <att type="string" name="go_biol_process" value="-"/>
    <att type="string" name="go_biol_process_id" value="-"/>
    <att type="string" name="go_cell_component" value="-"/>
    <att type="string" name="go_cell_component_id" value="-"/>
    <att type="string" name="go_mol_function" value="binding"/>
    <att type="string" name="go_mol_function_id" value="GO:0005488"/>
    <att type="string" name="kegg" value="hsa:51729"/>
    <att type="string" name="label" value="WBP11"/>
    <att type="string" name="mut_poly_flag" value="1"/>
    <att type="string" name="mutagenesis" value="&lt;ul&gt;&lt;li&gt;R-&amp;gt;A at 192: Loss of PQBP1-binding; when associated with A-197 and A-198&lt;/li&gt;&lt;li&gt;R-&amp;gt;A at 197: Loss of PQBP1-binding; when associated with A-192 and A-198&lt;/li&gt;&lt;li&gt;K-&amp;gt;A at 198: Loss of PQBP1-binding; when associated with A-192 and A-197&lt;/li&gt;&lt;/ul&gt;"/>
    <att type="string" name="omim" value="-"/>
    <att type="string" name="pdb" value="-"/>
    <att type="string" name="pfam" value="PF09429"/>
    <att type="string" name="polymorphism" value="-"/>
    <att type="string" name="prosite" value="-"/>
    <att type="string" name="reactome" value="-"/>
    <att type="string" name="type" value="level_2"/>
    <att type="string" name="uniprot_accession" value="Q9Y2W2"/>
    <att type="string" name="uniprot_entry" value="WBP11_HUMAN"/>
    <att type="string" name="user_entity_id" value="348991"/>
    <att type="string" name="vizmap:BIANA: @neurLink ppi network NODE_FILL_COLOR" value="java.awt.Color[r=0,g=255,b=0]"/>
    <att type="string" name="vizmap:BIANA: @neurLink ppi network_1 NODE_FILL_COLOR" value="java.awt.Color[r=0,g=255,b=0]"/>
    <att type="string" name="vizmap:BIANA: @neurLink ppi network_1--clustered NODE_FILL_COLOR" value="java.awt.Color[r=0,g=255,b=0]"/>
    <att type="string" name="vizmap:BIANA: @neurLink ppi network_1--clustered NODE_HEIGHT" value="35.0"/>
    <att type="string" name="vizmap:BIANA: @neurLink ppi network_1--clustered NODE_WIDTH" value="35.0"/>
    <att type="string" name="vizmap:DHN_Modular_Subnetworks NODE_FILL_COLOR" value="java.awt.Color[r=0,g=255,b=0]"/>
    <att type="string" name="vizmap:DHN_Modular_Subnetworks NODE_HEIGHT" value="35.0"/>
    <att type="string" name="vizmap:DHN_Modular_Subnetworks NODE_WIDTH" value="35.0"/>
    <att type="string" name="vizmap:GRC_human_BRAIN_interactome_txt NODE_HEIGHT" value="40.0"/>
    <att type="string" name="vizmap:GRC_human_BRAIN_interactome_txt NODE_WIDTH" value="40.0"/>
    <att type="string" name="vizmap:HormoneDementiaNetwork_filtered_final NODE_FILL_COLOR" value="java.awt.Color[r=0,g=255,b=0]"/>
    <graphics type="ELLIPSE" h="35.0" w="35.0" x="1496.843505859375" y="1051.4271240234375" fill="#00ff00" width="1" outline="#666666" cy:nodeTransparency="1.0" cy:nodeLabelFont="Default-0-12" cy:nodeLabel="" cy:borderLineType="solid"/>
  </node>
  <node label="NAV2" id="-6464">
    <att type="integer" name="0_GLay_cluster" value="20"/>
    <att type="string" name="additional_tags" value="&lt;ul&gt;&lt;li&gt;&lt;i&gt;CTD&lt;/i&gt;: 89797&lt;/li&gt;&lt;li&gt;&lt;i&gt;EMBL&lt;/i&gt;: AC009549&lt;/li&gt;&lt;li&gt;&lt;i&gt;NextBio&lt;/i&gt;: 76293&lt;/li&gt;&lt;li&gt;&lt;i&gt;IPI&lt;/i&gt;: IPI00815856&lt;/li&gt;&lt;li&gt;&lt;i&gt;STRING&lt;/i&gt;: A6NEC1&lt;/li&gt;&lt;li&gt;&lt;i&gt;NMPDR&lt;/i&gt;: fig|9606.3.peg.5370&lt;/li&gt;&lt;li&gt;&lt;i&gt;Bgee&lt;/i&gt;: A6NEC1&lt;/li&gt;&lt;li&gt;&lt;i&gt;RefSeq&lt;/i&gt;: NP_001104489.1&lt;/li&gt;&lt;li&gt;&lt;i&gt;InterPro&lt;/i&gt;: IPR003593&lt;/li&gt;&lt;li&gt;&lt;i&gt;SMART&lt;/i&gt;: SM00382&lt;/li&gt;&lt;li&gt;&lt;i&gt;HGNC&lt;/i&gt;: HGNC:15997&lt;/li&gt;&lt;li&gt;&lt;i&gt;UniGene&lt;/i&gt;: Hs.502116, Hs.639428, Hs.639427, Hs.709888, Hs.551898&lt;/li&gt;&lt;/ul&gt;"/>
    <att type="string" name="alternative_genesymbol" value="-"/>
    <att type="string" name="alternative_uniprot_accession" value=""/>
    <att type="string" name="canonicalName" value="NAV2"/>
    <att type="string" name="db_snp" value="-"/>
    <att type="string" name="degree" value="3"/>
    <att type="string" name="ensembl" value="ENSG00000166833"/>
    <att type="string" name="entrez_geneid" value="-"/>
    <att type="string" name="genesymbol" value="NAV2"/>
    <att type="string" name="go_biol_process" value="-"/>
    <att type="string" name="go_biol_process_id" value="-"/>
    <att type="string" name="go_cell_component" value="-"/>
    <att type="string" name="go_cell_component_id" value="-"/>
    <att type="string" name="go_mol_function" value="-"/>
    <att type="string" name="go_mol_function_id" value="-"/>
    <att type="string" name="kegg" value="-"/>
    <att type="string" name="label" value="NAV2"/>
    <att type="string" name="mut_poly_flag" value="-"/>
    <att type="string" name="mutagenesis" value="-"/>
    <att type="string" name="omim" value="-"/>
    <att type="string" name="pdb" value="-"/>
    <att type="string" name="pfam" value="-"/>
    <att type="string" name="polymorphism" value="-"/>
    <att type="string" name="prosite" value="-"/>
    <att type="string" name="reactome" value="-"/>
    <att type="string" name="type" value="level_2"/>
    <att type="string" name="uniprot_accession" value="A6NEC1"/>
    <att type="string" name="uniprot_entry" value="A6NEC1_HUMAN"/>
    <att type="string" name="user_entity_id" value="242524"/>
    <att type="string" name="vizmap:BIANA: @neurLink ppi network NODE_FILL_COLOR" value="java.awt.Color[r=0,g=255,b=0]"/>
    <att type="string" name="vizmap:BIANA: @neurLink ppi network_1 NODE_FILL_COLOR" value="java.awt.Color[r=0,g=255,b=0]"/>
    <att type="string" name="vizmap:BIANA: @neurLink ppi network_1--clustered NODE_FILL_COLOR" value="java.awt.Color[r=0,g=255,b=0]"/>
    <att type="string" name="vizmap:BIANA: @neurLink ppi network_1--clustered NODE_HEIGHT" value="35.00006103515625"/>
    <att type="string" name="vizmap:BIANA: @neurLink ppi network_1--clustered NODE_WIDTH" value="35.0"/>
    <att type="string" name="vizmap:DHN_Modular_Subnetworks NODE_FILL_COLOR" value="java.awt.Color[r=0,g=255,b=0]"/>
    <att type="string" name="vizmap:DHN_Modular_Subnetworks NODE_HEIGHT" value="35.00006103515625"/>
    <att type="string" name="vizmap:DHN_Modular_Subnetworks NODE_WIDTH" value="35.0"/>
    <att type="string" name="vizmap:GRC_human_BRAIN_interactome_txt NODE_HEIGHT" value="40.0"/>
    <att type="string" name="vizmap:GRC_human_BRAIN_interactome_txt NODE_WIDTH" value="40.0"/>
    <att type="string" name="vizmap:HormoneDementiaNetwork_filtered_final NODE_FILL_COLOR" value="java.awt.Color[r=0,g=255,b=0]"/>
    <graphics type="ELLIPSE" h="35.00006103515625" w="35.0" x="485.42431640625" y="514.4428405761719" fill="#00ff00" width="1" outline="#666666" cy:nodeTransparency="1.0" cy:nodeLabelFont="Default-0-12" cy:nodeLabel="" cy:borderLineType="solid"/>
  </node>
  <node label="PTGS2" id="-6462">
    <att type="integer" name="0_GLay_cluster" value="20"/>
    <att type="string" name="Column 1" value="PTGS2"/>
    <att type="integer" name="Degree" value="6"/>
    <att type="string" name="Matching.Attribute" value="PTGS2"/>
    <att type="string" name="additional_tags" value="&lt;ul&gt;&lt;li&gt;&lt;i&gt;CTD&lt;/i&gt;: 5743&lt;/li&gt;&lt;li&gt;&lt;i&gt;ArrayExpress&lt;/i&gt;: P35354&lt;/li&gt;&lt;li&gt;&lt;i&gt;HPA&lt;/i&gt;: CAB000113, HPA001335&lt;/li&gt;&lt;li&gt;&lt;i&gt;DIP&lt;/i&gt;: DIP:28131N&lt;/li&gt;&lt;li&gt;&lt;i&gt;Gene3D&lt;/i&gt;: G3DSA:1.10.640.10&lt;/li&gt;&lt;li&gt;&lt;i&gt;NextBio&lt;/i&gt;: 22358&lt;/li&gt;&lt;li&gt;&lt;i&gt;GeneCards&lt;/i&gt;: GC01M184907&lt;/li&gt;&lt;li&gt;&lt;i&gt;IPI&lt;/i&gt;: IPI00018109&lt;/li&gt;&lt;li&gt;&lt;i&gt;BRENDA&lt;/i&gt;: 1.14.99.1&lt;/li&gt;&lt;li&gt;&lt;i&gt;Pathway_Interaction_DB&lt;/i&gt;: nfat_tfpathway, s1p_s1p1_pathway, p38alphabetadownstreampathway, tcrcalciumpathway&lt;/li&gt;&lt;li&gt;&lt;i&gt;Bgee&lt;/i&gt;: P35354&lt;/li&gt;&lt;li&gt;&lt;i&gt;SMART&lt;/i&gt;: SM00181&lt;/li&gt;&lt;li&gt;&lt;i&gt;HOGENOM&lt;/i&gt;: P35354&lt;/li&gt;&lt;li&gt;&lt;i&gt;EMBL&lt;/i&gt;: L15326, AY382629, U04636, AY229989, D28235, AY462100, M90100, AL033533, BC013734&lt;/li&gt;&lt;li&gt;&lt;i&gt;OMA&lt;/i&gt;: P35354&lt;/li&gt;&lt;li&gt;&lt;i&gt;GermOnline&lt;/i&gt;: ENSG00000073756&lt;/li&gt;&lt;li&gt;&lt;i&gt;DrugBank&lt;/i&gt;: DB00328, DB00936, DB00244, DB00821, DB00533, DB00712, DB01014, DB00154, DB00461, DB00500, DB00480, DB00784, DB00159, DB00469, DB00482, DB00870, DB01009, DB00939, DB00814, DB01283, DB01404, DB01240, DB00580, DB00963, DB00991, DB01041, DB00573, DB01399, DB00861, DB00605, DB00945, DB00316, DB00465, DB01628, DB01050, DB01600, DB00788, DB01188, DB00812, DB00749, DB00586&lt;/li&gt;&lt;li&gt;&lt;i&gt;PeroxiBase&lt;/i&gt;: 3321&lt;/li&gt;&lt;li&gt;&lt;i&gt;HGNC&lt;/i&gt;: HGNC:9605&lt;/li&gt;&lt;li&gt;&lt;i&gt;PharmGKB&lt;/i&gt;: PA293&lt;/li&gt;&lt;li&gt;&lt;i&gt;PRIDE&lt;/i&gt;: P35354&lt;/li&gt;&lt;li&gt;&lt;i&gt;STRING&lt;/i&gt;: P35354&lt;/li&gt;&lt;li&gt;&lt;i&gt;PhosphoSite&lt;/i&gt;: P35354&lt;/li&gt;&lt;li&gt;&lt;i&gt;PIR&lt;/i&gt;: A46150&lt;/li&gt;&lt;li&gt;&lt;i&gt;MIM&lt;/i&gt;: 600262&lt;/li&gt;&lt;li&gt;&lt;i&gt;CleanEx&lt;/i&gt;: HS_PTGS2&lt;/li&gt;&lt;li&gt;&lt;i&gt;PRINTS&lt;/i&gt;: PR00457&lt;/li&gt;&lt;li&gt;&lt;i&gt;H-InvDB&lt;/i&gt;: HIX0001429&lt;/li&gt;&lt;li&gt;&lt;i&gt;UCSC&lt;/i&gt;: uc001gsb.1&lt;/li&gt;&lt;li&gt;&lt;i&gt;HOVERGEN&lt;/i&gt;: P35354&lt;/li&gt;&lt;li&gt;&lt;i&gt;RefSeq&lt;/i&gt;: NP_000954.1&lt;/li&gt;&lt;li&gt;&lt;i&gt;InterPro&lt;/i&gt;: IPR006210, IPR013032, IPR000742, IPR002007, IPR006209, IPR019791&lt;/li&gt;&lt;li&gt;&lt;i&gt;UniGene&lt;/i&gt;: Hs.196384&lt;/li&gt;&lt;/ul&gt;"/>
    <att type="string" name="alternative_genesymbol" value="COX2"/>
    <att type="string" name="alternative_uniprot_accession" value="Q16876"/>
    <att type="string" name="canonicalName" value="PTGS2"/>
    <att type="list" name="cytoscape.alias.list">
      <att type="string" name="cytoscape.alias.list" value="PTGS2"/>
    </att>
    <att type="string" name="db_snp" value="&lt;ul&gt;&lt;li&gt;rs5273&lt;/li&gt;&lt;li&gt;rs3218622&lt;/li&gt;&lt;li&gt;rs5272&lt;/li&gt;&lt;li&gt;rs4648279&lt;/li&gt;&lt;li&gt;rs3218625&lt;/li&gt;&lt;/ul&gt;"/>
    <att type="string" name="degree" value="7"/>
    <att type="string" name="drugORgene" value="GENE"/>
    <att type="string" name="ensembl" value="ENSG00000073756"/>
    <att type="string" name="entrez_geneid" value="5743"/>
    <att type="string" name="family" value="Enzyme"/>
    <att type="string" name="genesymbol" value="PTGS2"/>
    <att type="string" name="go_biol_process" value="-"/>
    <att type="string" name="go_biol_process_id" value="-"/>
    <att type="string" name="go_cell_component" value="-"/>
    <att type="string" name="go_cell_component_id" value="-"/>
    <att type="string" name="go_mol_function" value="-"/>
    <att type="string" name="go_mol_function_id" value="-"/>
    <att type="string" name="kegg" value="hsa:5743"/>
    <att type="string" name="label" value="PTGS2"/>
    <att type="string" name="mut_poly_flag" value="2"/>
    <att type="string" name="mutagenesis" value="-"/>
    <att type="string" name="ndd_dt_network.txt.canonicalName" value="PTGS2"/>
    <att type="string" name="ndd_dt_stitch_network_top10.txt.canonicalName" value="PTGS2"/>
    <att type="string" name="omim" value="-"/>
    <att type="string" name="pdb" value="1V0X"/>
    <att type="string" name="pfam" value="&lt;ul&gt;&lt;li&gt;PF03098&lt;/li&gt;&lt;li&gt;PF00008&lt;/li&gt;&lt;/ul&gt;"/>
    <att type="string" name="polymorphism" value="&lt;ul&gt;&lt;li&gt;G-&amp;gt;R at 587: in dbSNP:rs3218625&lt;/li&gt;&lt;li&gt;R-&amp;gt;H at 228: in dbSNP:rs3218622&lt;/li&gt;&lt;li&gt;E-&amp;gt;G at 488: in dbSNP:rs5272&lt;/li&gt;&lt;li&gt;P-&amp;gt;A at 428: in dbSNP:rs4648279&lt;/li&gt;&lt;li&gt;V-&amp;gt;A at 511: in dbSNP:rs5273&lt;/li&gt;&lt;/ul&gt;"/>
    <att type="string" name="prosite" value="&lt;ul&gt;&lt;li&gt;PS50026&lt;/li&gt;&lt;li&gt;PS50292&lt;/li&gt;&lt;li&gt;PS00022&lt;/li&gt;&lt;li&gt;PS01186&lt;/li&gt;&lt;/ul&gt;"/>
    <att type="string" name="reactome" value="&lt;ul&gt;&lt;li&gt;REACT_13433&lt;/li&gt;&lt;li&gt;REACT_15314&lt;/li&gt;&lt;li&gt;REACT_649&lt;/li&gt;&lt;/ul&gt;"/>
    <att type="string" name="smap_sim_network_uniq.txt.canonicalName" value="PTGS2"/>
    <att type="string" name="type" value="level_2"/>
    <att type="string" name="uniprot_accession" value="P35354"/>
    <att type="string" name="uniprot_entry" value="PGH2_HUMAN"/>
    <att type="string" name="user_entity_id" value="260897"/>
    <att type="string" name="vizmap:BIANA: @neurLink ppi network NODE_FILL_COLOR" value="java.awt.Color[r=0,g=255,b=0]"/>
    <att type="string" name="vizmap:BIANA: @neurLink ppi network_1 NODE_FILL_COLOR" value="java.awt.Color[r=0,g=255,b=0]"/>
    <att type="string" name="vizmap:BIANA: @neurLink ppi network_1--clustered NODE_FILL_COLOR" value="java.awt.Color[r=0,g=255,b=0]"/>
    <att type="string" name="vizmap:BIANA: @neurLink ppi network_1--clustered NODE_HEIGHT" value="35.0"/>
    <att type="string" name="vizmap:BIANA: @neurLink ppi network_1--clustered NODE_WIDTH" value="35.0"/>
    <att type="string" name="vizmap:DHN_Modular_Subnetworks NODE_FILL_COLOR" value="java.awt.Color[r=0,g=255,b=0]"/>
    <att type="string" name="vizmap:DHN_Modular_Subnetworks NODE_HEIGHT" value="35.0"/>
    <att type="string" name="vizmap:DHN_Modular_Subnetworks NODE_WIDTH" value="35.0"/>
    <att type="string" name="vizmap:GRC_human_BRAIN_interactome_txt NODE_HEIGHT" value="40.0"/>
    <att type="string" name="vizmap:GRC_human_BRAIN_interactome_txt NODE_WIDTH" value="40.0"/>
    <att type="string" name="vizmap:HormoneDementiaNetwork_filtered_final NODE_FILL_COLOR" value="java.awt.Color[r=0,g=255,b=0]"/>
    <att type="string" name="vizmap:Intersection NODE_FILL_COLOR" value="java.awt.Color[r=0,g=255,b=0]"/>
    <att type="string" name="vizmap:Merged_Network NODE_FILL_COLOR" value="java.awt.Color[r=0,g=102,b=0]"/>
    <att type="string" name="vizmap:Merged_Network NODE_SHAPE" value="ELLIPSE"/>
    <att type="string" name="vizmap:Merged_Network NODE_SIZE" value="30.0"/>
    <att type="string" name="vizmap:ndd_dt_network_txt NODE_FILL_COLOR" value="java.awt.Color[r=0,g=102,b=102]"/>
    <att type="string" name="vizmap:ndd_dt_network_txt NODE_SHAPE" value="ELLIPSE"/>
    <att type="string" name="vizmap:ndd_dt_network_txt NODE_SIZE" value="38.0537109375"/>
    <att type="string" name="vizmap:ndd_dt_stitch_network_top10_txt NODE_SIZE" value="40.0"/>
    <att type="string" name="vizmap:smap_sim_network_uniq_txt NODE_FILL_COLOR" value="java.awt.Color[r=255,g=204,b=51]"/>
    <att type="string" name="vizmap:smap_sim_network_uniq_txt NODE_SIZE" value="30.0"/>
    <graphics type="ELLIPSE" h="35.0" w="35.0" x="1550.599365234375" y="647.9400634765625" fill="#00ff00" width="1" outline="#666666" cy:nodeTransparency="1.0" cy:nodeLabelFont="Default-0-12" cy:nodeLabel="" cy:borderLineType="solid"/>
  </node>
  <node label="CCDC90B" id="-6460">
    <att type="integer" name="0_GLay_cluster" value="20"/>
    <att type="string" name="additional_tags" value="&lt;ul&gt;&lt;li&gt;&lt;i&gt;CTD&lt;/i&gt;: 60492&lt;/li&gt;&lt;li&gt;&lt;i&gt;HPA&lt;/i&gt;: HPA011130, HPA011931&lt;/li&gt;&lt;li&gt;&lt;i&gt;ArrayExpress&lt;/i&gt;: Q9GZT6&lt;/li&gt;&lt;li&gt;&lt;i&gt;NextBio&lt;/i&gt;: 65387&lt;/li&gt;&lt;li&gt;&lt;i&gt;PRIDE&lt;/i&gt;: Q9GZT6&lt;/li&gt;&lt;li&gt;&lt;i&gt;IntAct&lt;/i&gt;: Q9GZT6&lt;/li&gt;&lt;li&gt;&lt;i&gt;IPI&lt;/i&gt;: IPI00549236, IPI00854851&lt;/li&gt;&lt;li&gt;&lt;i&gt;GeneCards&lt;/i&gt;: GC11M082651&lt;/li&gt;&lt;li&gt;&lt;i&gt;PhosphoSite&lt;/i&gt;: Q9GZT6&lt;/li&gt;&lt;li&gt;&lt;i&gt;Bgee&lt;/i&gt;: Q9GZT6&lt;/li&gt;&lt;li&gt;&lt;i&gt;CleanEx&lt;/i&gt;: HS_CCDC90B&lt;/li&gt;&lt;li&gt;&lt;i&gt;PANTHER&lt;/i&gt;: PTHR14360:SF1&lt;/li&gt;&lt;li&gt;&lt;i&gt;HOGENOM&lt;/i&gt;: Q9GZT6&lt;/li&gt;&lt;li&gt;&lt;i&gt;EMBL&lt;/i&gt;: AF271782, BC014573, AK304769, AL136791, AF182412, BC020783, AF182424, AK292349, BC107755&lt;/li&gt;&lt;li&gt;&lt;i&gt;UCSC&lt;/i&gt;: uc001pac.1&lt;/li&gt;&lt;li&gt;&lt;i&gt;HOVERGEN&lt;/i&gt;: Q9GZT6&lt;/li&gt;&lt;li&gt;&lt;i&gt;RefSeq&lt;/i&gt;: NP_068597.2&lt;/li&gt;&lt;li&gt;&lt;i&gt;InterPro&lt;/i&gt;: IPR012439&lt;/li&gt;&lt;li&gt;&lt;i&gt;HGNC&lt;/i&gt;: HGNC:28108&lt;/li&gt;&lt;li&gt;&lt;i&gt;UniGene&lt;/i&gt;: Hs.368866&lt;/li&gt;&lt;/ul&gt;"/>
    <att type="string" name="alternative_genesymbol" value="-"/>
    <att type="string" name="alternative_uniprot_accession" value="&lt;ul&gt;&lt;li&gt;A8K8I4&lt;/li&gt;&lt;li&gt;Q9GZU6&lt;/li&gt;&lt;li&gt;B4E3L2&lt;/li&gt;&lt;li&gt;Q3B781&lt;/li&gt;&lt;/ul&gt;"/>
    <att type="string" name="canonicalName" value="CCDC90B"/>
    <att type="string" name="db_snp" value="rs494791"/>
    <att type="string" name="degree" value="26"/>
    <att type="string" name="ensembl" value="ENSG00000137500"/>
    <att type="string" name="entrez_geneid" value="60492"/>
    <att type="string" name="genesymbol" value="CCDC90B"/>
    <att type="string" name="go_biol_process" value="-"/>
    <att type="string" name="go_biol_process_id" value="-"/>
    <att type="string" name="go_cell_component" value="-"/>
    <att type="string" name="go_cell_component_id" value="-"/>
    <att type="string" name="go_mol_function" value="-"/>
    <att type="string" name="go_mol_function_id" value="-"/>
    <att type="string" name="kegg" value="hsa:60492"/>
    <att type="string" name="label" value="CCDC90B"/>
    <att type="string" name="mut_poly_flag" value="2"/>
    <att type="string" name="mutagenesis" value="-"/>
    <att type="string" name="omim" value="-"/>
    <att type="string" name="pdb" value="-"/>
    <att type="string" name="pfam" value="PF07798"/>
    <att type="string" name="polymorphism" value="L-&amp;gt;F at 10: in dbSNP:rs494791"/>
    <att type="string" name="prosite" value="-"/>
    <att type="string" name="reactome" value="-"/>
    <att type="string" name="type" value="level_2"/>
    <att type="string" name="uniprot_accession" value="Q9GZT6"/>
    <att type="string" name="uniprot_entry" value="CC90B_HUMAN"/>
    <att type="string" name="user_entity_id" value="57712"/>
    <att type="string" name="vizmap:BIANA: @neurLink ppi network NODE_FILL_COLOR" value="java.awt.Color[r=0,g=255,b=0]"/>
    <att type="string" name="vizmap:BIANA: @neurLink ppi network_1 NODE_FILL_COLOR" value="java.awt.Color[r=0,g=255,b=0]"/>
    <att type="string" name="vizmap:BIANA: @neurLink ppi network_1--clustered NODE_FILL_COLOR" value="java.awt.Color[r=0,g=255,b=0]"/>
    <att type="string" name="vizmap:BIANA: @neurLink ppi network_1--clustered NODE_HEIGHT" value="35.0"/>
    <att type="string" name="vizmap:BIANA: @neurLink ppi network_1--clustered NODE_WIDTH" value="35.0"/>
    <att type="string" name="vizmap:DHN_Modular_Subnetworks NODE_FILL_COLOR" value="java.awt.Color[r=0,g=255,b=0]"/>
    <att type="string" name="vizmap:DHN_Modular_Subnetworks NODE_HEIGHT" value="35.0"/>
    <att type="string" name="vizmap:DHN_Modular_Subnetworks NODE_WIDTH" value="35.0"/>
    <att type="string" name="vizmap:GRC_human_BRAIN_interactome_txt NODE_HEIGHT" value="40.0"/>
    <att type="string" name="vizmap:GRC_human_BRAIN_interactome_txt NODE_WIDTH" value="40.0"/>
    <att type="string" name="vizmap:HormoneDementiaNetwork_filtered_final NODE_FILL_COLOR" value="java.awt.Color[r=0,g=255,b=0]"/>
    <graphics type="ELLIPSE" h="35.0" w="35.0" x="1053.69580078125" y="1725.39697265625" fill="#00ff00" width="1" outline="#666666" cy:nodeTransparency="1.0" cy:nodeLabelFont="Default-0-12" cy:nodeLabel="" cy:borderLineType="solid"/>
  </node>
  <node label="CBX1" id="-6455">
    <att type="integer" name="0_GLay_cluster" value="20"/>
    <att type="string" name="additional_tags" value="&lt;ul&gt;&lt;li&gt;&lt;i&gt;CTD&lt;/i&gt;: 10951&lt;/li&gt;&lt;li&gt;&lt;i&gt;ArrayExpress&lt;/i&gt;: P83916&lt;/li&gt;&lt;li&gt;&lt;i&gt;HPA&lt;/i&gt;: CAB012265&lt;/li&gt;&lt;li&gt;&lt;i&gt;DIP&lt;/i&gt;: DIP:28135N&lt;/li&gt;&lt;li&gt;&lt;i&gt;NextBio&lt;/i&gt;: 41609&lt;/li&gt;&lt;li&gt;&lt;i&gt;GeneCards&lt;/i&gt;: GC17M043502&lt;/li&gt;&lt;li&gt;&lt;i&gt;IPI&lt;/i&gt;: IPI00010320&lt;/li&gt;&lt;li&gt;&lt;i&gt;IntAct&lt;/i&gt;: P83916&lt;/li&gt;&lt;li&gt;&lt;i&gt;PRIDE&lt;/i&gt;: P83916&lt;/li&gt;&lt;li&gt;&lt;i&gt;PhosphoSite&lt;/i&gt;: P83916&lt;/li&gt;&lt;li&gt;&lt;i&gt;STRING&lt;/i&gt;: P83916&lt;/li&gt;&lt;li&gt;&lt;i&gt;Bgee&lt;/i&gt;: P83916&lt;/li&gt;&lt;li&gt;&lt;i&gt;PIR&lt;/i&gt;: G02080&lt;/li&gt;&lt;li&gt;&lt;i&gt;CleanEx&lt;/i&gt;: HS_CBX1&lt;/li&gt;&lt;li&gt;&lt;i&gt;MIM&lt;/i&gt;: 604511&lt;/li&gt;&lt;li&gt;&lt;i&gt;SMR&lt;/i&gt;: P83916&lt;/li&gt;&lt;li&gt;&lt;i&gt;SMART&lt;/i&gt;: SM00298, SM00300&lt;/li&gt;&lt;li&gt;&lt;i&gt;PRINTS&lt;/i&gt;: PR00504&lt;/li&gt;&lt;li&gt;&lt;i&gt;H-InvDB&lt;/i&gt;: HIX0057273, HIX0077195, HIX0013936&lt;/li&gt;&lt;li&gt;&lt;i&gt;HOGENOM&lt;/i&gt;: P83916&lt;/li&gt;&lt;li&gt;&lt;i&gt;EMBL&lt;/i&gt;: BC021302, U35451, BC002609&lt;/li&gt;&lt;li&gt;&lt;i&gt;OMA&lt;/i&gt;: P83916&lt;/li&gt;&lt;li&gt;&lt;i&gt;PeptideAtlas&lt;/i&gt;: P83916&lt;/li&gt;&lt;li&gt;&lt;i&gt;HOVERGEN&lt;/i&gt;: P83916&lt;/li&gt;&lt;li&gt;&lt;i&gt;GermOnline&lt;/i&gt;: ENSG00000108468&lt;/li&gt;&lt;li&gt;&lt;i&gt;UCSC&lt;/i&gt;: uc002ind.2&lt;/li&gt;&lt;li&gt;&lt;i&gt;RefSeq&lt;/i&gt;: NP_001120700.1, NP_006798.1&lt;/li&gt;&lt;li&gt;&lt;i&gt;InterPro&lt;/i&gt;: IPR000953, IPR017984, IPR018125, IPR008251&lt;/li&gt;&lt;li&gt;&lt;i&gt;HGNC&lt;/i&gt;: HGNC:1551&lt;/li&gt;&lt;li&gt;&lt;i&gt;PharmGKB&lt;/i&gt;: PA26126&lt;/li&gt;&lt;li&gt;&lt;i&gt;UniGene&lt;/i&gt;: Hs.77254&lt;/li&gt;&lt;/ul&gt;"/>
    <att type="string" name="alternative_genesymbol" value="CBX"/>
    <att type="string" name="alternative_uniprot_accession" value="P23197"/>
    <att type="string" name="canonicalName" value="CBX1"/>
    <att type="string" name="db_snp" value="-"/>
    <att type="string" name="degree" value="23"/>
    <att type="string" name="ensembl" value="ENSG00000108468"/>
    <att type="string" name="entrez_geneid" value="10951"/>
    <att type="string" name="genesymbol" value="CBX1"/>
    <att type="string" name="go_biol_process" value="-"/>
    <att type="string" name="go_biol_process_id" value="-"/>
    <att type="string" name="go_cell_component" value="-"/>
    <att type="string" name="go_cell_component_id" value="-"/>
    <att type="string" name="go_mol_function" value="binding"/>
    <att type="string" name="go_mol_function_id" value="GO:0005488"/>
    <att type="string" name="kegg" value="hsa:10951"/>
    <att type="string" name="label" value="CBX1"/>
    <att type="string" name="mut_poly_flag" value="1"/>
    <att type="string" name="mutagenesis" value="I-&amp;gt;E at 161: Abolishes homodimer formation and binding to EMSY"/>
    <att type="string" name="omim" value="-"/>
    <att type="string" name="pdb" value="&lt;ul&gt;&lt;li&gt;2FMM&lt;/li&gt;&lt;li&gt;3F2U&lt;/li&gt;&lt;/ul&gt;"/>
    <att type="string" name="pfam" value="&lt;ul&gt;&lt;li&gt;PF00385&lt;/li&gt;&lt;li&gt;PF01393&lt;/li&gt;&lt;/ul&gt;"/>
    <att type="string" name="polymorphism" value="-"/>
    <att type="string" name="prosite" value="&lt;ul&gt;&lt;li&gt;PS50013&lt;/li&gt;&lt;li&gt;PS00598&lt;/li&gt;&lt;/ul&gt;"/>
    <att type="string" name="reactome" value="-"/>
    <att type="string" name="type" value="level_2"/>
    <att type="string" name="uniprot_accession" value="P83916"/>
    <att type="string" name="uniprot_entry" value="CBX1_HUMAN"/>
    <att type="string" name="user_entity_id" value="57408"/>
    <att type="string" name="vizmap:BIANA: @neurLink ppi network NODE_FILL_COLOR" value="java.awt.Color[r=0,g=255,b=0]"/>
    <att type="string" name="vizmap:BIANA: @neurLink ppi network_1 NODE_FILL_COLOR" value="java.awt.Color[r=0,g=255,b=0]"/>
    <att type="string" name="vizmap:BIANA: @neurLink ppi network_1--clustered NODE_FILL_COLOR" value="java.awt.Color[r=0,g=255,b=0]"/>
    <att type="string" name="vizmap:BIANA: @neurLink ppi network_1--clustered NODE_HEIGHT" value="35.0"/>
    <att type="string" name="vizmap:BIANA: @neurLink ppi network_1--clustered NODE_WIDTH" value="35.0"/>
    <att type="string" name="vizmap:DHN_Modular_Subnetworks NODE_FILL_COLOR" value="java.awt.Color[r=0,g=255,b=0]"/>
    <att type="string" name="vizmap:DHN_Modular_Subnetworks NODE_HEIGHT" value="35.0"/>
    <att type="string" name="vizmap:DHN_Modular_Subnetworks NODE_WIDTH" value="35.0"/>
    <att type="string" name="vizmap:HormoneDementiaNetwork_filtered_final NODE_FILL_COLOR" value="java.awt.Color[r=0,g=255,b=0]"/>
    <graphics type="ELLIPSE" h="35.0" w="35.0" x="955.4989624023438" y="1283.628662109375" fill="#00ff00" width="1" outline="#666666" cy:nodeTransparency="1.0" cy:nodeLabelFont="Default-0-12" cy:nodeLabel="" cy:borderLineType="solid"/>
  </node>
  <node label="MEIS1" id="-6453">
    <att type="integer" name="0_GLay_cluster" value="20"/>
    <att type="string" name="additional_tags" value="&lt;ul&gt;&lt;li&gt;&lt;i&gt;ProDom&lt;/i&gt;: PD000010&lt;/li&gt;&lt;li&gt;&lt;i&gt;CTD&lt;/i&gt;: 4211&lt;/li&gt;&lt;li&gt;&lt;i&gt;HPA&lt;/i&gt;: CAB011521&lt;/li&gt;&lt;li&gt;&lt;i&gt;ArrayExpress&lt;/i&gt;: Q53R57, O00470&lt;/li&gt;&lt;li&gt;&lt;i&gt;NextBio&lt;/i&gt;: 16590&lt;/li&gt;&lt;li&gt;&lt;i&gt;Gene3D&lt;/i&gt;: G3DSA:1.10.10.60&lt;/li&gt;&lt;li&gt;&lt;i&gt;PRIDE&lt;/i&gt;: O00470&lt;/li&gt;&lt;li&gt;&lt;i&gt;IPI&lt;/i&gt;: IPI00917897, IPI00011756, IPI00877788&lt;/li&gt;&lt;li&gt;&lt;i&gt;GeneCards&lt;/i&gt;: GC02P066574&lt;/li&gt;&lt;li&gt;&lt;i&gt;STRING&lt;/i&gt;: Q53R57, O00470&lt;/li&gt;&lt;li&gt;&lt;i&gt;Bgee&lt;/i&gt;: Q53R57, O00470&lt;/li&gt;&lt;li&gt;&lt;i&gt;SMR&lt;/i&gt;: O00470&lt;/li&gt;&lt;li&gt;&lt;i&gt;MIM&lt;/i&gt;: 601739&lt;/li&gt;&lt;li&gt;&lt;i&gt;CleanEx&lt;/i&gt;: HS_MEIS1&lt;/li&gt;&lt;li&gt;&lt;i&gt;SMART&lt;/i&gt;: SM00389&lt;/li&gt;&lt;li&gt;&lt;i&gt;H-InvDB&lt;/i&gt;: HIX0002114&lt;/li&gt;&lt;li&gt;&lt;i&gt;HOGENOM&lt;/i&gt;: O00470&lt;/li&gt;&lt;li&gt;&lt;i&gt;EMBL&lt;/i&gt;: AC007392, U85707, CR612956, BC043503, AC092669, AC093641&lt;/li&gt;&lt;li&gt;&lt;i&gt;OMA&lt;/i&gt;: O00470&lt;/li&gt;&lt;li&gt;&lt;i&gt;UCSC&lt;/i&gt;: uc002sdu.1&lt;/li&gt;&lt;li&gt;&lt;i&gt;GermOnline&lt;/i&gt;: ENSG00000143995&lt;/li&gt;&lt;li&gt;&lt;i&gt;HOVERGEN&lt;/i&gt;: Q53R57, O00470&lt;/li&gt;&lt;li&gt;&lt;i&gt;RefSeq&lt;/i&gt;: NP_002389.1&lt;/li&gt;&lt;li&gt;&lt;i&gt;InterPro&lt;/i&gt;: IPR012287, IPR017970, IPR001356&lt;/li&gt;&lt;li&gt;&lt;i&gt;HSSP&lt;/i&gt;: P40427&lt;/li&gt;&lt;li&gt;&lt;i&gt;PharmGKB&lt;/i&gt;: PA30740&lt;/li&gt;&lt;li&gt;&lt;i&gt;HGNC&lt;/i&gt;: HGNC:7000&lt;/li&gt;&lt;li&gt;&lt;i&gt;UniGene&lt;/i&gt;: Hs.526754, Hs.603755&lt;/li&gt;&lt;/ul&gt;"/>
    <att type="string" name="alternative_genesymbol" value="-"/>
    <att type="string" name="alternative_uniprot_accession" value="A8MV50"/>
    <att type="string" name="canonicalName" value="MEIS1"/>
    <att type="string" name="db_snp" value="-"/>
    <att type="string" name="degree" value="55"/>
    <att type="string" name="ensembl" value="ENSG00000143995"/>
    <att type="string" name="entrez_geneid" value="-"/>
    <att type="string" name="genesymbol" value="MEIS1"/>
    <att type="string" name="go_biol_process" value="-"/>
    <att type="string" name="go_biol_process_id" value="-"/>
    <att type="string" name="go_cell_component" value="-"/>
    <att type="string" name="go_cell_component_id" value="-"/>
    <att type="string" name="go_mol_function" value="-"/>
    <att type="string" name="go_mol_function_id" value="-"/>
    <att type="string" name="kegg" value="hsa:4211"/>
    <att type="string" name="label" value="MEIS1"/>
    <att type="string" name="mut_poly_flag" value="-"/>
    <att type="string" name="mutagenesis" value="-"/>
    <att type="string" name="omim" value="-"/>
    <att type="string" name="pdb" value="-"/>
    <att type="string" name="pfam" value="PF00046"/>
    <att type="string" name="polymorphism" value="-"/>
    <att type="string" name="prosite" value="&lt;ul&gt;&lt;li&gt;PS00027&lt;/li&gt;&lt;li&gt;PS50071&lt;/li&gt;&lt;/ul&gt;"/>
    <att type="string" name="reactome" value="-"/>
    <att type="string" name="type" value="level_2"/>
    <att type="string" name="uniprot_accession" value="&lt;ul&gt;&lt;li&gt;Q53R57&lt;/li&gt;&lt;li&gt;O00470&lt;/li&gt;&lt;/ul&gt;"/>
    <att type="string" name="uniprot_entry" value="&lt;ul&gt;&lt;li&gt;Q53R57_HUMAN&lt;/li&gt;&lt;li&gt;MEIS1_HUMAN&lt;/li&gt;&lt;/ul&gt;"/>
    <att type="string" name="user_entity_id" value="&lt;ul&gt;&lt;li&gt;227770&lt;/li&gt;&lt;li&gt;451907&lt;/li&gt;&lt;/ul&gt;"/>
    <att type="string" name="vizmap:BIANA: @neurLink ppi network NODE_FILL_COLOR" value="java.awt.Color[r=0,g=255,b=0]"/>
    <att type="string" name="vizmap:BIANA: @neurLink ppi network_1 NODE_FILL_COLOR" value="java.awt.Color[r=0,g=255,b=0]"/>
    <att type="string" name="vizmap:BIANA: @neurLink ppi network_1--clustered NODE_FILL_COLOR" value="java.awt.Color[r=0,g=255,b=0]"/>
    <att type="string" name="vizmap:BIANA: @neurLink ppi network_1--clustered NODE_HEIGHT" value="35.0"/>
    <att type="string" name="vizmap:BIANA: @neurLink ppi network_1--clustered NODE_WIDTH" value="35.0"/>
    <att type="string" name="vizmap:DHN_Modular_Subnetworks NODE_FILL_COLOR" value="java.awt.Color[r=0,g=255,b=0]"/>
    <att type="string" name="vizmap:DHN_Modular_Subnetworks NODE_HEIGHT" value="35.0"/>
    <att type="string" name="vizmap:DHN_Modular_Subnetworks NODE_WIDTH" value="35.0"/>
    <att type="string" name="vizmap:HormoneDementiaNetwork_filtered_final NODE_FILL_COLOR" value="java.awt.Color[r=0,g=255,b=0]"/>
    <graphics type="ELLIPSE" h="35.0" w="35.0" x="657.2968139648438" y="1000.6778564453125" fill="#00ff00" width="1" outline="#666666" cy:nodeTransparency="1.0" cy:nodeLabelFont="Default-0-12" cy:nodeLabel="" cy:borderLineType="solid"/>
  </node>
  <node label="SIRT2" id="-6448">
    <att type="integer" name="0_GLay_cluster" value="20"/>
    <att type="string" name="additional_tags" value="&lt;ul&gt;&lt;li&gt;&lt;i&gt;PANTHER&lt;/i&gt;: PTHR11085&lt;/li&gt;&lt;li&gt;&lt;i&gt;CTD&lt;/i&gt;: 22933&lt;/li&gt;&lt;li&gt;&lt;i&gt;EMBL&lt;/i&gt;: CH471126, AK290716&lt;/li&gt;&lt;li&gt;&lt;i&gt;NextBio&lt;/i&gt;: 43669&lt;/li&gt;&lt;li&gt;&lt;i&gt;IPI&lt;/i&gt;: IPI00382551&lt;/li&gt;&lt;li&gt;&lt;i&gt;PIRSF&lt;/i&gt;: PIRSF037938&lt;/li&gt;&lt;li&gt;&lt;i&gt;PRIDE&lt;/i&gt;: A8K3V1&lt;/li&gt;&lt;li&gt;&lt;i&gt;STRING&lt;/i&gt;: A8K3V1&lt;/li&gt;&lt;li&gt;&lt;i&gt;Bgee&lt;/i&gt;: A8K3V1&lt;/li&gt;&lt;li&gt;&lt;i&gt;RefSeq&lt;/i&gt;: NP_085096.1&lt;/li&gt;&lt;li&gt;&lt;i&gt;InterPro&lt;/i&gt;: IPR017328, IPR003000&lt;/li&gt;&lt;li&gt;&lt;i&gt;HGNC&lt;/i&gt;: HGNC:10886&lt;/li&gt;&lt;li&gt;&lt;i&gt;UniGene&lt;/i&gt;: Hs.466693&lt;/li&gt;&lt;/ul&gt;"/>
    <att type="string" name="alternative_genesymbol" value="-"/>
    <att type="string" name="alternative_uniprot_accession" value=""/>
    <att type="string" name="canonicalName" value="SIRT2"/>
    <att type="string" name="db_snp" value="-"/>
    <att type="string" name="degree" value="17"/>
    <att type="string" name="ensembl" value="ENSG00000068903"/>
    <att type="string" name="entrez_geneid" value="-"/>
    <att type="string" name="genesymbol" value="SIRT2"/>
    <att type="string" name="go_biol_process" value="-"/>
    <att type="string" name="go_biol_process_id" value="-"/>
    <att type="string" name="go_cell_component" value="-"/>
    <att type="string" name="go_cell_component_id" value="-"/>
    <att type="string" name="go_mol_function" value="-"/>
    <att type="string" name="go_mol_function_id" value="-"/>
    <att type="string" name="kegg" value="-"/>
    <att type="string" name="label" value="SIRT2"/>
    <att type="string" name="mut_poly_flag" value="-"/>
    <att type="string" name="mutagenesis" value="-"/>
    <att type="string" name="omim" value="-"/>
    <att type="string" name="pdb" value="-"/>
    <att type="string" name="pfam" value="PF02146"/>
    <att type="string" name="polymorphism" value="-"/>
    <att type="string" name="prosite" value="PS50305"/>
    <att type="string" name="reactome" value="-"/>
    <att type="string" name="type" value="level_2"/>
    <att type="string" name="uniprot_accession" value="A8K3V1"/>
    <att type="string" name="uniprot_entry" value="A8K3V1_HUMAN"/>
    <att type="string" name="user_entity_id" value="309980"/>
    <att type="string" name="vizmap:BIANA: @neurLink ppi network NODE_FILL_COLOR" value="java.awt.Color[r=0,g=255,b=0]"/>
    <att type="string" name="vizmap:BIANA: @neurLink ppi network_1 NODE_FILL_COLOR" value="java.awt.Color[r=0,g=255,b=0]"/>
    <att type="string" name="vizmap:BIANA: @neurLink ppi network_1--clustered NODE_FILL_COLOR" value="java.awt.Color[r=0,g=255,b=0]"/>
    <att type="string" name="vizmap:BIANA: @neurLink ppi network_1--clustered NODE_HEIGHT" value="35.0"/>
    <att type="string" name="vizmap:BIANA: @neurLink ppi network_1--clustered NODE_WIDTH" value="35.0"/>
    <att type="string" name="vizmap:DHN_Modular_Subnetworks NODE_FILL_COLOR" value="java.awt.Color[r=0,g=255,b=0]"/>
    <att type="string" name="vizmap:DHN_Modular_Subnetworks NODE_HEIGHT" value="35.0"/>
    <att type="string" name="vizmap:DHN_Modular_Subnetworks NODE_WIDTH" value="35.0"/>
    <att type="string" name="vizmap:GRC_human_BRAIN_interactome_txt NODE_HEIGHT" value="40.0"/>
    <att type="string" name="vizmap:GRC_human_BRAIN_interactome_txt NODE_WIDTH" value="40.0"/>
    <att type="string" name="vizmap:HormoneDementiaNetwork_filtered_final NODE_FILL_COLOR" value="java.awt.Color[r=0,g=255,b=0]"/>
    <graphics type="ELLIPSE" h="35.0" w="35.0" x="1065.4818115234375" y="1403.5299072265625" fill="#00ff00" width="1" outline="#666666" cy:nodeTransparency="1.0" cy:nodeLabelFont="Default-0-12" cy:nodeLabel="" cy:borderLineType="solid"/>
  </node>
  <node label="MLL3" id="-6438">
    <att type="integer" name="0_GLay_cluster" value="20"/>
    <att type="string" name="additional_tags" value="&lt;ul&gt;&lt;li&gt;&lt;i&gt;EMBL&lt;/i&gt;: BC151837&lt;/li&gt;&lt;li&gt;&lt;i&gt;IPI&lt;/i&gt;: IPI00168806&lt;/li&gt;&lt;li&gt;&lt;i&gt;STRING&lt;/i&gt;: A7MBM6&lt;/li&gt;&lt;li&gt;&lt;i&gt;Bgee&lt;/i&gt;: A7MBM6&lt;/li&gt;&lt;li&gt;&lt;i&gt;InterPro&lt;/i&gt;: IPR019787, IPR000910, IPR020003, IPR001965&lt;/li&gt;&lt;li&gt;&lt;i&gt;SMART&lt;/i&gt;: SM00398, SM00249&lt;/li&gt;&lt;li&gt;&lt;i&gt;HGNC&lt;/i&gt;: HGNC:13726&lt;/li&gt;&lt;li&gt;&lt;i&gt;UniGene&lt;/i&gt;: Hs.647120&lt;/li&gt;&lt;/ul&gt;"/>
    <att type="string" name="alternative_genesymbol" value="-"/>
    <att type="string" name="alternative_uniprot_accession" value=""/>
    <att type="string" name="canonicalName" value="MLL3"/>
    <att type="string" name="db_snp" value="-"/>
    <att type="string" name="degree" value="15"/>
    <att type="string" name="ensembl" value="ENSG00000055609"/>
    <att type="string" name="entrez_geneid" value="-"/>
    <att type="string" name="genesymbol" value="MLL3"/>
    <att type="string" name="go_biol_process" value="-"/>
    <att type="string" name="go_biol_process_id" value="-"/>
    <att type="string" name="go_cell_component" value="-"/>
    <att type="string" name="go_cell_component_id" value="-"/>
    <att type="string" name="go_mol_function" value="-"/>
    <att type="string" name="go_mol_function_id" value="-"/>
    <att type="string" name="kegg" value="-"/>
    <att type="string" name="label" value="MLL3"/>
    <att type="string" name="mut_poly_flag" value="-"/>
    <att type="string" name="mutagenesis" value="-"/>
    <att type="string" name="omim" value="-"/>
    <att type="string" name="pdb" value="-"/>
    <att type="string" name="pfam" value="&lt;ul&gt;&lt;li&gt;PF00505&lt;/li&gt;&lt;li&gt;PF00628&lt;/li&gt;&lt;/ul&gt;"/>
    <att type="string" name="polymorphism" value="-"/>
    <att type="string" name="prosite" value="&lt;ul&gt;&lt;li&gt;PS00152&lt;/li&gt;&lt;li&gt;PS50016&lt;/li&gt;&lt;/ul&gt;"/>
    <att type="string" name="reactome" value="-"/>
    <att type="string" name="type" value="level_2"/>
    <att type="string" name="uniprot_accession" value="A7MBM6"/>
    <att type="string" name="uniprot_entry" value="A7MBM6_HUMAN"/>
    <att type="string" name="user_entity_id" value="231000"/>
    <att type="string" name="vizmap:BIANA: @neurLink ppi network NODE_FILL_COLOR" value="java.awt.Color[r=0,g=255,b=0]"/>
    <att type="string" name="vizmap:BIANA: @neurLink ppi network_1 NODE_FILL_COLOR" value="java.awt.Color[r=0,g=255,b=0]"/>
    <att type="string" name="vizmap:BIANA: @neurLink ppi network_1--clustered NODE_FILL_COLOR" value="java.awt.Color[r=0,g=255,b=0]"/>
    <att type="string" name="vizmap:BIANA: @neurLink ppi network_1--clustered NODE_HEIGHT" value="35.0"/>
    <att type="string" name="vizmap:BIANA: @neurLink ppi network_1--clustered NODE_WIDTH" value="35.0"/>
    <att type="string" name="vizmap:DHN_Modular_Subnetworks NODE_FILL_COLOR" value="java.awt.Color[r=0,g=255,b=0]"/>
    <att type="string" name="vizmap:DHN_Modular_Subnetworks NODE_HEIGHT" value="35.0"/>
    <att type="string" name="vizmap:DHN_Modular_Subnetworks NODE_WIDTH" value="35.0"/>
    <att type="string" name="vizmap:GRC_human_BRAIN_interactome_txt NODE_HEIGHT" value="40.0"/>
    <att type="string" name="vizmap:GRC_human_BRAIN_interactome_txt NODE_WIDTH" value="40.0"/>
    <att type="string" name="vizmap:HormoneDementiaNetwork_filtered_final NODE_FILL_COLOR" value="java.awt.Color[r=0,g=255,b=0]"/>
    <graphics type="ELLIPSE" h="35.0" w="35.0" x="738.7677612304688" y="1084.83740234375" fill="#00ff00" width="1" outline="#666666" cy:nodeTransparency="1.0" cy:nodeLabelFont="Default-0-12" cy:nodeLabel="" cy:borderLineType="solid"/>
  </node>
  <node label="BCKDK" id="-6435">
    <att type="integer" name="0_GLay_cluster" value="20"/>
    <att type="string" name="additional_tags" value="&lt;ul&gt;&lt;li&gt;&lt;i&gt;CTD&lt;/i&gt;: 10295&lt;/li&gt;&lt;li&gt;&lt;i&gt;HPA&lt;/i&gt;: HPA017995&lt;/li&gt;&lt;li&gt;&lt;i&gt;ArrayExpress&lt;/i&gt;: O14874&lt;/li&gt;&lt;li&gt;&lt;i&gt;NextBio&lt;/i&gt;: 39014&lt;/li&gt;&lt;li&gt;&lt;i&gt;Gene3D&lt;/i&gt;: G3DSA:3.30.565.10&lt;/li&gt;&lt;li&gt;&lt;i&gt;PRIDE&lt;/i&gt;: O14874&lt;/li&gt;&lt;li&gt;&lt;i&gt;IntAct&lt;/i&gt;: O14874&lt;/li&gt;&lt;li&gt;&lt;i&gt;IPI&lt;/i&gt;: IPI00298612&lt;/li&gt;&lt;li&gt;&lt;i&gt;GeneCards&lt;/i&gt;: GC16P031024&lt;/li&gt;&lt;li&gt;&lt;i&gt;STRING&lt;/i&gt;: O14874&lt;/li&gt;&lt;li&gt;&lt;i&gt;PhosphoSite&lt;/i&gt;: O14874&lt;/li&gt;&lt;li&gt;&lt;i&gt;BRENDA&lt;/i&gt;: 2.7.11.4&lt;/li&gt;&lt;li&gt;&lt;i&gt;Bgee&lt;/i&gt;: O14874&lt;/li&gt;&lt;li&gt;&lt;i&gt;SMR&lt;/i&gt;: O14874&lt;/li&gt;&lt;li&gt;&lt;i&gt;CleanEx&lt;/i&gt;: HS_BCKDK&lt;/li&gt;&lt;li&gt;&lt;i&gt;SMART&lt;/i&gt;: SM00387&lt;/li&gt;&lt;li&gt;&lt;i&gt;PRINTS&lt;/i&gt;: PR00344&lt;/li&gt;&lt;li&gt;&lt;i&gt;HOGENOM&lt;/i&gt;: O14874&lt;/li&gt;&lt;li&gt;&lt;i&gt;EMBL&lt;/i&gt;: BC007363, AF026548&lt;/li&gt;&lt;li&gt;&lt;i&gt;OMA&lt;/i&gt;: O14874&lt;/li&gt;&lt;li&gt;&lt;i&gt;UCSC&lt;/i&gt;: uc002eaw.2&lt;/li&gt;&lt;li&gt;&lt;i&gt;GermOnline&lt;/i&gt;: ENSG00000103507&lt;/li&gt;&lt;li&gt;&lt;i&gt;HOVERGEN&lt;/i&gt;: O14874&lt;/li&gt;&lt;li&gt;&lt;i&gt;RefSeq&lt;/i&gt;: NP_001116429.1, NP_005872.2&lt;/li&gt;&lt;li&gt;&lt;i&gt;InterPro&lt;/i&gt;: IPR005467, IPR003594, IPR004358, IPR018955&lt;/li&gt;&lt;li&gt;&lt;i&gt;HSSP&lt;/i&gt;: Q00972&lt;/li&gt;&lt;li&gt;&lt;i&gt;PharmGKB&lt;/i&gt;: PA134899581&lt;/li&gt;&lt;li&gt;&lt;i&gt;HGNC&lt;/i&gt;: HGNC:16902&lt;/li&gt;&lt;li&gt;&lt;i&gt;UniGene&lt;/i&gt;: Hs.513520&lt;/li&gt;&lt;/ul&gt;"/>
    <att type="string" name="alternative_genesymbol" value="-"/>
    <att type="string" name="alternative_uniprot_accession" value="Q96IN5"/>
    <att type="string" name="canonicalName" value="BCKDK"/>
    <att type="string" name="db_snp" value="-"/>
    <att type="string" name="degree" value="40"/>
    <att type="string" name="ensembl" value="ENSG00000103507"/>
    <att type="string" name="entrez_geneid" value="-"/>
    <att type="string" name="genesymbol" value="BCKDK"/>
    <att type="string" name="go_biol_process" value="-"/>
    <att type="string" name="go_biol_process_id" value="-"/>
    <att type="string" name="go_cell_component" value="-"/>
    <att type="string" name="go_cell_component_id" value="-"/>
    <att type="string" name="go_mol_function" value="-"/>
    <att type="string" name="go_mol_function_id" value="-"/>
    <att type="string" name="kegg" value="-"/>
    <att type="string" name="label" value="BCKDK"/>
    <att type="string" name="mut_poly_flag" value="-"/>
    <att type="string" name="mutagenesis" value="-"/>
    <att type="string" name="omim" value="-"/>
    <att type="string" name="pdb" value="-"/>
    <att type="string" name="pfam" value="&lt;ul&gt;&lt;li&gt;PF10436&lt;/li&gt;&lt;li&gt;PF02518&lt;/li&gt;&lt;/ul&gt;"/>
    <att type="string" name="polymorphism" value="-"/>
    <att type="string" name="prosite" value="PS50109"/>
    <att type="string" name="reactome" value="-"/>
    <att type="string" name="type" value="level_2"/>
    <att type="string" name="uniprot_accession" value="O14874"/>
    <att type="string" name="uniprot_entry" value="BCKD_HUMAN"/>
    <att type="string" name="user_entity_id" value="50691"/>
    <att type="string" name="vizmap:BIANA: @neurLink ppi network NODE_FILL_COLOR" value="java.awt.Color[r=0,g=255,b=0]"/>
    <att type="string" name="vizmap:BIANA: @neurLink ppi network_1 NODE_FILL_COLOR" value="java.awt.Color[r=0,g=255,b=0]"/>
    <att type="string" name="vizmap:BIANA: @neurLink ppi network_1--clustered NODE_FILL_COLOR" value="java.awt.Color[r=0,g=255,b=0]"/>
    <att type="string" name="vizmap:BIANA: @neurLink ppi network_1--clustered NODE_HEIGHT" value="35.0"/>
    <att type="string" name="vizmap:BIANA: @neurLink ppi network_1--clustered NODE_WIDTH" value="35.0"/>
    <att type="string" name="vizmap:DHN_Modular_Subnetworks NODE_FILL_COLOR" value="java.awt.Color[r=0,g=255,b=0]"/>
    <att type="string" name="vizmap:DHN_Modular_Subnetworks NODE_HEIGHT" value="35.0"/>
    <att type="string" name="vizmap:DHN_Modular_Subnetworks NODE_WIDTH" value="35.0"/>
    <att type="string" name="vizmap:GRC_human_BRAIN_interactome_txt NODE_HEIGHT" value="40.0"/>
    <att type="string" name="vizmap:GRC_human_BRAIN_interactome_txt NODE_WIDTH" value="40.0"/>
    <att type="string" name="vizmap:HormoneDementiaNetwork_filtered_final NODE_FILL_COLOR" value="java.awt.Color[r=0,g=255,b=0]"/>
    <graphics type="ELLIPSE" h="35.0" w="35.0" x="334.97900390625" y="1203.2725830078125" fill="#00ff00" width="1" outline="#666666" cy:nodeTransparency="1.0" cy:nodeLabelFont="Default-0-12" cy:nodeLabel="" cy:borderLineType="solid"/>
  </node>
  <node label="PAFAH1B3" id="-6429">
    <att type="integer" name="0_GLay_cluster" value="20"/>
    <att type="string" name="additional_tags" value="&lt;ul&gt;&lt;li&gt;&lt;i&gt;CTD&lt;/i&gt;: 5050&lt;/li&gt;&lt;li&gt;&lt;i&gt;ArrayExpress&lt;/i&gt;: Q15102&lt;/li&gt;&lt;li&gt;&lt;i&gt;Gene3D&lt;/i&gt;: G3DSA:3.40.50.1110&lt;/li&gt;&lt;li&gt;&lt;i&gt;NextBio&lt;/i&gt;: 19460&lt;/li&gt;&lt;li&gt;&lt;i&gt;GeneCards&lt;/i&gt;: GC19M047493&lt;/li&gt;&lt;li&gt;&lt;i&gt;IPI&lt;/i&gt;: IPI00014808&lt;/li&gt;&lt;li&gt;&lt;i&gt;IntAct&lt;/i&gt;: Q15102&lt;/li&gt;&lt;li&gt;&lt;i&gt;PRIDE&lt;/i&gt;: Q15102&lt;/li&gt;&lt;li&gt;&lt;i&gt;BRENDA&lt;/i&gt;: 3.1.1.47&lt;/li&gt;&lt;li&gt;&lt;i&gt;Pathway_Interaction_DB&lt;/i&gt;: lis1pathway&lt;/li&gt;&lt;li&gt;&lt;i&gt;STRING&lt;/i&gt;: Q15102&lt;/li&gt;&lt;li&gt;&lt;i&gt;Bgee&lt;/i&gt;: Q15102&lt;/li&gt;&lt;li&gt;&lt;i&gt;PIR&lt;/i&gt;: JC4246&lt;/li&gt;&lt;li&gt;&lt;i&gt;CleanEx&lt;/i&gt;: HS_PAFAH1B3&lt;/li&gt;&lt;li&gt;&lt;i&gt;MIM&lt;/i&gt;: 603074&lt;/li&gt;&lt;li&gt;&lt;i&gt;SMR&lt;/i&gt;: Q15102&lt;/li&gt;&lt;li&gt;&lt;i&gt;REPRODUCTION-2DPAGE&lt;/i&gt;: IPI00014808&lt;/li&gt;&lt;li&gt;&lt;i&gt;H-InvDB&lt;/i&gt;: HIX0027549, HIX0015176&lt;/li&gt;&lt;li&gt;&lt;i&gt;HOGENOM&lt;/i&gt;: Q15102&lt;/li&gt;&lt;li&gt;&lt;i&gt;EMBL&lt;/i&gt;: BC003016, D63391, BC007863, AC006486&lt;/li&gt;&lt;li&gt;&lt;i&gt;OMA&lt;/i&gt;: Q15102&lt;/li&gt;&lt;li&gt;&lt;i&gt;PeptideAtlas&lt;/i&gt;: Q15102&lt;/li&gt;&lt;li&gt;&lt;i&gt;HOVERGEN&lt;/i&gt;: Q15102&lt;/li&gt;&lt;li&gt;&lt;i&gt;GermOnline&lt;/i&gt;: ENSG00000079462&lt;/li&gt;&lt;li&gt;&lt;i&gt;UCSC&lt;/i&gt;: uc002otg.1&lt;/li&gt;&lt;li&gt;&lt;i&gt;RefSeq&lt;/i&gt;: NP_001139412.1, NP_002564.1, NP_001139411.1&lt;/li&gt;&lt;li&gt;&lt;i&gt;InterPro&lt;/i&gt;: IPR001087, IPR008265, IPR013831&lt;/li&gt;&lt;li&gt;&lt;i&gt;HSSP&lt;/i&gt;: Q29460&lt;/li&gt;&lt;li&gt;&lt;i&gt;HGNC&lt;/i&gt;: HGNC:8576&lt;/li&gt;&lt;li&gt;&lt;i&gt;PharmGKB&lt;/i&gt;: PA32907&lt;/li&gt;&lt;li&gt;&lt;i&gt;UniGene&lt;/i&gt;: Hs.466831&lt;/li&gt;&lt;/ul&gt;"/>
    <att type="string" name="alternative_genesymbol" value="PAFAHG"/>
    <att type="string" name="alternative_uniprot_accession" value=""/>
    <att type="string" name="canonicalName" value="PAFAH1B3"/>
    <att type="string" name="db_snp" value="rs1043818"/>
    <att type="string" name="degree" value="36"/>
    <att type="string" name="ensembl" value="ENSG00000079462"/>
    <att type="string" name="entrez_geneid" value="5050"/>
    <att type="string" name="genesymbol" value="PAFAH1B3"/>
    <att type="string" name="go_biol_process" value="-"/>
    <att type="string" name="go_biol_process_id" value="-"/>
    <att type="string" name="go_cell_component" value="-"/>
    <att type="string" name="go_cell_component_id" value="-"/>
    <att type="string" name="go_mol_function" value="-"/>
    <att type="string" name="go_mol_function_id" value="-"/>
    <att type="string" name="kegg" value="hsa:5050"/>
    <att type="string" name="label" value="PAFAH1B3"/>
    <att type="string" name="mut_poly_flag" value="2"/>
    <att type="string" name="mutagenesis" value="-"/>
    <att type="string" name="omim" value="-"/>
    <att type="string" name="pdb" value="-"/>
    <att type="string" name="pfam" value="PF00657"/>
    <att type="string" name="polymorphism" value="R-&amp;gt;G at 214: in dbSNP:rs1043818"/>
    <att type="string" name="prosite" value="PS01098"/>
    <att type="string" name="reactome" value="-"/>
    <att type="string" name="type" value="level_2"/>
    <att type="string" name="uniprot_accession" value="Q15102"/>
    <att type="string" name="uniprot_entry" value="PA1B3_HUMAN"/>
    <att type="string" name="user_entity_id" value="258234"/>
    <att type="string" name="vizmap:BIANA: @neurLink ppi network NODE_FILL_COLOR" value="java.awt.Color[r=0,g=255,b=0]"/>
    <att type="string" name="vizmap:BIANA: @neurLink ppi network_1 NODE_FILL_COLOR" value="java.awt.Color[r=0,g=255,b=0]"/>
    <att type="string" name="vizmap:BIANA: @neurLink ppi network_1--clustered NODE_FILL_COLOR" value="java.awt.Color[r=0,g=255,b=0]"/>
    <att type="string" name="vizmap:BIANA: @neurLink ppi network_1--clustered NODE_HEIGHT" value="35.0"/>
    <att type="string" name="vizmap:BIANA: @neurLink ppi network_1--clustered NODE_WIDTH" value="35.0"/>
    <att type="string" name="vizmap:DHN_Modular_Subnetworks NODE_FILL_COLOR" value="java.awt.Color[r=0,g=255,b=0]"/>
    <att type="string" name="vizmap:DHN_Modular_Subnetworks NODE_HEIGHT" value="35.0"/>
    <att type="string" name="vizmap:DHN_Modular_Subnetworks NODE_WIDTH" value="35.0"/>
    <att type="string" name="vizmap:GRC_human_BRAIN_interactome_txt NODE_HEIGHT" value="40.0"/>
    <att type="string" name="vizmap:GRC_human_BRAIN_interactome_txt NODE_WIDTH" value="40.0"/>
    <att type="string" name="vizmap:HormoneDementiaNetwork_filtered_final NODE_FILL_COLOR" value="java.awt.Color[r=0,g=255,b=0]"/>
    <graphics type="ELLIPSE" h="35.0" w="35.0" x="1453.3516845703125" y="714.1361083984375" fill="#00ff00" width="1" outline="#666666" cy:nodeTransparency="1.0" cy:nodeLabelFont="Default-0-12" cy:nodeLabel="" cy:borderLineType="solid"/>
  </node>
  <node label="CEBPD" id="-6428">
    <att type="integer" name="0_GLay_cluster" value="20"/>
    <att type="string" name="additional_tags" value="&lt;ul&gt;&lt;li&gt;&lt;i&gt;CTD&lt;/i&gt;: 1052&lt;/li&gt;&lt;li&gt;&lt;i&gt;DIP&lt;/i&gt;: DIP:146N&lt;/li&gt;&lt;li&gt;&lt;i&gt;NextBio&lt;/i&gt;: 4405&lt;/li&gt;&lt;li&gt;&lt;i&gt;GeneCards&lt;/i&gt;: GC08M048812&lt;/li&gt;&lt;li&gt;&lt;i&gt;IPI&lt;/i&gt;: IPI00845445, IPI00292026&lt;/li&gt;&lt;li&gt;&lt;i&gt;PIRSF&lt;/i&gt;: PIRSF005879&lt;/li&gt;&lt;li&gt;&lt;i&gt;PRIDE&lt;/i&gt;: P49716, Q504X4&lt;/li&gt;&lt;li&gt;&lt;i&gt;Pathway_Interaction_DB&lt;/i&gt;: il6_7pathway&lt;/li&gt;&lt;li&gt;&lt;i&gt;PhosphoSite&lt;/i&gt;: P49716&lt;/li&gt;&lt;li&gt;&lt;i&gt;STRING&lt;/i&gt;: P49716, Q504X4&lt;/li&gt;&lt;li&gt;&lt;i&gt;Bgee&lt;/i&gt;: P49716&lt;/li&gt;&lt;li&gt;&lt;i&gt;PIR&lt;/i&gt;: A47008&lt;/li&gt;&lt;li&gt;&lt;i&gt;CleanEx&lt;/i&gt;: HS_CEBPD&lt;/li&gt;&lt;li&gt;&lt;i&gt;MIM&lt;/i&gt;: 116898&lt;/li&gt;&lt;li&gt;&lt;i&gt;SMART&lt;/i&gt;: SM00338&lt;/li&gt;&lt;li&gt;&lt;i&gt;HOGENOM&lt;/i&gt;: Q504X4&lt;/li&gt;&lt;li&gt;&lt;i&gt;EMBL&lt;/i&gt;: CH471068, M83667, BC105109, S63168, BC094715&lt;/li&gt;&lt;li&gt;&lt;i&gt;OMA&lt;/i&gt;: P49716&lt;/li&gt;&lt;li&gt;&lt;i&gt;HOVERGEN&lt;/i&gt;: P49716, Q504X4&lt;/li&gt;&lt;li&gt;&lt;i&gt;UCSC&lt;/i&gt;: uc003xqh.1&lt;/li&gt;&lt;li&gt;&lt;i&gt;RefSeq&lt;/i&gt;: NP_005186.2&lt;/li&gt;&lt;li&gt;&lt;i&gt;InterPro&lt;/i&gt;: IPR016468, IPR004827, IPR011700&lt;/li&gt;&lt;li&gt;&lt;i&gt;HSSP&lt;/i&gt;: P17676&lt;/li&gt;&lt;li&gt;&lt;i&gt;HGNC&lt;/i&gt;: HGNC:1835&lt;/li&gt;&lt;li&gt;&lt;i&gt;PharmGKB&lt;/i&gt;: PA26378&lt;/li&gt;&lt;li&gt;&lt;i&gt;UniGene&lt;/i&gt;: Hs.440829&lt;/li&gt;&lt;/ul&gt;"/>
    <att type="string" name="alternative_genesymbol" value="-"/>
    <att type="string" name="alternative_uniprot_accession" value="&lt;ul&gt;&lt;li&gt;Q14937&lt;/li&gt;&lt;li&gt;Q2M2X9&lt;/li&gt;&lt;/ul&gt;"/>
    <att type="string" name="canonicalName" value="CEBPD"/>
    <att type="string" name="db_snp" value="rs34948549"/>
    <att type="string" name="degree" value="11"/>
    <att type="string" name="ensembl" value="ENSG00000221869"/>
    <att type="string" name="entrez_geneid" value="1052"/>
    <att type="string" name="genesymbol" value="CEBPD"/>
    <att type="string" name="go_biol_process" value="sumoylation"/>
    <att type="string" name="go_biol_process_id" value="GO:0016925"/>
    <att type="string" name="go_cell_component" value="-"/>
    <att type="string" name="go_cell_component_id" value="-"/>
    <att type="string" name="go_mol_function" value="-"/>
    <att type="string" name="go_mol_function_id" value="-"/>
    <att type="string" name="kegg" value="hsa:1052"/>
    <att type="string" name="label" value="CEBPD"/>
    <att type="string" name="mut_poly_flag" value="3"/>
    <att type="string" name="mutagenesis" value="K-&amp;gt;A at 120: Loss of sumoylation"/>
    <att type="string" name="omim" value="-"/>
    <att type="string" name="pdb" value="-"/>
    <att type="string" name="pfam" value="PF07716"/>
    <att type="string" name="polymorphism" value="R-&amp;gt;W at 248: in dbSNP:rs34948549"/>
    <att type="string" name="prosite" value="&lt;ul&gt;&lt;li&gt;PS50217&lt;/li&gt;&lt;li&gt;PS00036&lt;/li&gt;&lt;/ul&gt;"/>
    <att type="string" name="reactome" value="-"/>
    <att type="string" name="type" value="level_2"/>
    <att type="string" name="uniprot_accession" value="&lt;ul&gt;&lt;li&gt;P49716&lt;/li&gt;&lt;li&gt;Q504X4&lt;/li&gt;&lt;/ul&gt;"/>
    <att type="string" name="uniprot_entry" value="&lt;ul&gt;&lt;li&gt;Q504X4_HUMAN&lt;/li&gt;&lt;li&gt;CEBPD_HUMAN&lt;/li&gt;&lt;/ul&gt;"/>
    <att type="string" name="user_entity_id" value="&lt;ul&gt;&lt;li&gt;438098&lt;/li&gt;&lt;li&gt;61799&lt;/li&gt;&lt;/ul&gt;"/>
    <att type="string" name="vizmap:BIANA: @neurLink ppi network NODE_FILL_COLOR" value="java.awt.Color[r=0,g=255,b=0]"/>
    <att type="string" name="vizmap:BIANA: @neurLink ppi network_1 NODE_FILL_COLOR" value="java.awt.Color[r=0,g=255,b=0]"/>
    <att type="string" name="vizmap:BIANA: @neurLink ppi network_1--clustered NODE_FILL_COLOR" value="java.awt.Color[r=0,g=255,b=0]"/>
    <att type="string" name="vizmap:BIANA: @neurLink ppi network_1--clustered NODE_HEIGHT" value="35.0"/>
    <att type="string" name="vizmap:BIANA: @neurLink ppi network_1--clustered NODE_WIDTH" value="35.0"/>
    <att type="string" name="vizmap:DHN_Modular_Subnetworks NODE_FILL_COLOR" value="java.awt.Color[r=0,g=255,b=0]"/>
    <att type="string" name="vizmap:DHN_Modular_Subnetworks NODE_HEIGHT" value="35.0"/>
    <att type="string" name="vizmap:DHN_Modular_Subnetworks NODE_WIDTH" value="35.0"/>
    <att type="string" name="vizmap:HormoneDementiaNetwork_filtered_final NODE_FILL_COLOR" value="java.awt.Color[r=0,g=255,b=0]"/>
    <graphics type="ELLIPSE" h="35.0" w="35.0" x="932.1362915039062" y="762.6729736328125" fill="#00ff00" width="1" outline="#666666" cy:nodeTransparency="1.0" cy:nodeLabelFont="Default-0-12" cy:nodeLabel="" cy:borderLineType="solid"/>
  </node>
  <node label="MYST3" id="-6424">
    <att type="integer" name="0_GLay_cluster" value="20"/>
    <att type="string" name="additional_tags" value="&lt;ul&gt;&lt;li&gt;&lt;i&gt;CTD&lt;/i&gt;: 7994&lt;/li&gt;&lt;li&gt;&lt;i&gt;ArrayExpress&lt;/i&gt;: Q92794&lt;/li&gt;&lt;li&gt;&lt;i&gt;HPA&lt;/i&gt;: CAB017023&lt;/li&gt;&lt;li&gt;&lt;i&gt;Gene3D&lt;/i&gt;: G3DSA:1.10.10.10, G3DSA:3.40.630.30&lt;/li&gt;&lt;li&gt;&lt;i&gt;GeneCards&lt;/i&gt;: GC08M041907&lt;/li&gt;&lt;li&gt;&lt;i&gt;IPI&lt;/i&gt;: IPI00023340&lt;/li&gt;&lt;li&gt;&lt;i&gt;IntAct&lt;/i&gt;: Q92794&lt;/li&gt;&lt;li&gt;&lt;i&gt;PRIDE&lt;/i&gt;: Q92794&lt;/li&gt;&lt;li&gt;&lt;i&gt;BRENDA&lt;/i&gt;: 2.3.1.48&lt;/li&gt;&lt;li&gt;&lt;i&gt;PhosphoSite&lt;/i&gt;: Q92794&lt;/li&gt;&lt;li&gt;&lt;i&gt;STRING&lt;/i&gt;: Q92794&lt;/li&gt;&lt;li&gt;&lt;i&gt;Bgee&lt;/i&gt;: Q92794&lt;/li&gt;&lt;li&gt;&lt;i&gt;CleanEx&lt;/i&gt;: HS_MYST3&lt;/li&gt;&lt;li&gt;&lt;i&gt;MIM&lt;/i&gt;: 601408&lt;/li&gt;&lt;li&gt;&lt;i&gt;SMART&lt;/i&gt;: SM00184, SM00526, SM00249&lt;/li&gt;&lt;li&gt;&lt;i&gt;HOGENOM&lt;/i&gt;: Q92794&lt;/li&gt;&lt;li&gt;&lt;i&gt;EMBL&lt;/i&gt;: AB084281, U47742, AC090571&lt;/li&gt;&lt;li&gt;&lt;i&gt;OMA&lt;/i&gt;: Q92794&lt;/li&gt;&lt;li&gt;&lt;i&gt;HOVERGEN&lt;/i&gt;: Q92794&lt;/li&gt;&lt;li&gt;&lt;i&gt;GermOnline&lt;/i&gt;: ENSG00000083168&lt;/li&gt;&lt;li&gt;&lt;i&gt;UCSC&lt;/i&gt;: uc003xon.2&lt;/li&gt;&lt;li&gt;&lt;i&gt;Orphanet&lt;/i&gt;: 98277&lt;/li&gt;&lt;li&gt;&lt;i&gt;RefSeq&lt;/i&gt;: NP_001092883.1, NP_006757.2, NP_001092882.1&lt;/li&gt;&lt;li&gt;&lt;i&gt;InterPro&lt;/i&gt;: IPR016181, IPR005818, IPR019787, IPR019786, IPR011991, IPR002717, IPR001841, IPR001965&lt;/li&gt;&lt;li&gt;&lt;i&gt;HGNC&lt;/i&gt;: HGNC:13013&lt;/li&gt;&lt;li&gt;&lt;i&gt;PharmGKB&lt;/i&gt;: PA37592&lt;/li&gt;&lt;li&gt;&lt;i&gt;UniGene&lt;/i&gt;: Hs.491577&lt;/li&gt;&lt;/ul&gt;"/>
    <att type="string" name="alternative_genesymbol" value="&lt;ul&gt;&lt;li&gt;RUNXBP2&lt;/li&gt;&lt;li&gt;MOZ&lt;/li&gt;&lt;li&gt;ZNF220&lt;/li&gt;&lt;/ul&gt;"/>
    <att type="string" name="alternative_uniprot_accession" value="Q76L81"/>
    <att type="string" name="canonicalName" value="MYST3"/>
    <att type="string" name="db_snp" value="rs3824276"/>
    <att type="string" name="degree" value="5"/>
    <att type="string" name="ensembl" value="ENSG00000083168"/>
    <att type="string" name="entrez_geneid" value="7994"/>
    <att type="string" name="genesymbol" value="MYST3"/>
    <att type="string" name="go_biol_process" value="-"/>
    <att type="string" name="go_biol_process_id" value="-"/>
    <att type="string" name="go_cell_component" value="-"/>
    <att type="string" name="go_cell_component_id" value="-"/>
    <att type="string" name="go_mol_function" value="-"/>
    <att type="string" name="go_mol_function_id" value="-"/>
    <att type="string" name="kegg" value="hsa:7994"/>
    <att type="string" name="label" value="MYST3"/>
    <att type="string" name="mut_poly_flag" value="3"/>
    <att type="string" name="mutagenesis" value="&lt;ul&gt;&lt;li&gt;C-&amp;gt;G at 543: Abrogates HAT activity&lt;/li&gt;&lt;li&gt;G-&amp;gt;E at 657: Abrogates HAT activity&lt;/li&gt;&lt;/ul&gt;"/>
    <att type="string" name="omim" value="-"/>
    <att type="string" name="pdb" value="&lt;ul&gt;&lt;li&gt;2OZU&lt;/li&gt;&lt;li&gt;2RC4&lt;/li&gt;&lt;li&gt;1M36&lt;/li&gt;&lt;/ul&gt;"/>
    <att type="string" name="pfam" value="&lt;ul&gt;&lt;li&gt;PF01853&lt;/li&gt;&lt;li&gt;PF00628&lt;/li&gt;&lt;/ul&gt;"/>
    <att type="string" name="polymorphism" value="L-&amp;gt;S at 134: in dbSNP:rs3824276"/>
    <att type="string" name="prosite" value="&lt;ul&gt;&lt;li&gt;PS01359&lt;/li&gt;&lt;li&gt;PS50016&lt;/li&gt;&lt;/ul&gt;"/>
    <att type="string" name="reactome" value="-"/>
    <att type="string" name="type" value="level_2"/>
    <att type="string" name="uniprot_accession" value="Q92794"/>
    <att type="string" name="uniprot_entry" value="MYST3_HUMAN"/>
    <att type="string" name="user_entity_id" value="240986"/>
    <att type="string" name="vizmap:BIANA: @neurLink ppi network NODE_FILL_COLOR" value="java.awt.Color[r=0,g=255,b=0]"/>
    <att type="string" name="vizmap:BIANA: @neurLink ppi network_1 NODE_FILL_COLOR" value="java.awt.Color[r=0,g=255,b=0]"/>
    <att type="string" name="vizmap:BIANA: @neurLink ppi network_1--clustered NODE_FILL_COLOR" value="java.awt.Color[r=0,g=255,b=0]"/>
    <att type="string" name="vizmap:BIANA: @neurLink ppi network_1--clustered NODE_HEIGHT" value="35.0"/>
    <att type="string" name="vizmap:BIANA: @neurLink ppi network_1--clustered NODE_WIDTH" value="35.0"/>
    <att type="string" name="vizmap:DHN_Modular_Subnetworks NODE_FILL_COLOR" value="java.awt.Color[r=0,g=255,b=0]"/>
    <att type="string" name="vizmap:DHN_Modular_Subnetworks NODE_HEIGHT" value="35.0"/>
    <att type="string" name="vizmap:DHN_Modular_Subnetworks NODE_WIDTH" value="35.0"/>
    <att type="string" name="vizmap:GRC_human_BRAIN_interactome_txt NODE_HEIGHT" value="40.0"/>
    <att type="string" name="vizmap:GRC_human_BRAIN_interactome_txt NODE_WIDTH" value="40.0"/>
    <att type="string" name="vizmap:HormoneDementiaNetwork_filtered_final NODE_FILL_COLOR" value="java.awt.Color[r=0,g=255,b=0]"/>
    <graphics type="ELLIPSE" h="35.0" w="35.0" x="296.1551513671875" y="638.0010986328125" fill="#00ff00" width="1" outline="#666666" cy:nodeTransparency="1.0" cy:nodeLabelFont="Default-0-12" cy:nodeLabel="" cy:borderLineType="solid"/>
  </node>
  <node label="Nbla00360" id="-6422">
    <att type="integer" name="0_GLay_cluster" value="20"/>
    <att type="string" name="additional_tags" value="&lt;ul&gt;&lt;li&gt;&lt;i&gt;PANTHER&lt;/i&gt;: PTHR16290&lt;/li&gt;&lt;li&gt;&lt;i&gt;ArrayExpress&lt;/i&gt;: Q3LIB4&lt;/li&gt;&lt;li&gt;&lt;i&gt;EMBL&lt;/i&gt;: AB075507&lt;/li&gt;&lt;li&gt;&lt;i&gt;IPI&lt;/i&gt;: IPI00871439&lt;/li&gt;&lt;li&gt;&lt;i&gt;STRING&lt;/i&gt;: Q3LIB4&lt;/li&gt;&lt;li&gt;&lt;i&gt;HOVERGEN&lt;/i&gt;: Q3LIB4&lt;/li&gt;&lt;li&gt;&lt;i&gt;Bgee&lt;/i&gt;: Q3LIB4&lt;/li&gt;&lt;li&gt;&lt;i&gt;InterPro&lt;/i&gt;: IPR010334&lt;/li&gt;&lt;li&gt;&lt;i&gt;HGNC&lt;/i&gt;: HGNC:18714&lt;/li&gt;&lt;li&gt;&lt;i&gt;UniGene&lt;/i&gt;: Hs.476353&lt;/li&gt;&lt;/ul&gt;"/>
    <att type="string" name="alternative_genesymbol" value="-"/>
    <att type="string" name="alternative_uniprot_accession" value=""/>
    <att type="string" name="canonicalName" value="Nbla00360"/>
    <att type="string" name="db_snp" value="-"/>
    <att type="string" name="degree" value="23"/>
    <att type="string" name="ensembl" value="-"/>
    <att type="string" name="entrez_geneid" value="-"/>
    <att type="string" name="genesymbol" value="Nbla00360"/>
    <att type="string" name="go_biol_process" value="-"/>
    <att type="string" name="go_biol_process_id" value="-"/>
    <att type="string" name="go_cell_component" value="-"/>
    <att type="string" name="go_cell_component_id" value="-"/>
    <att type="string" name="go_mol_function" value="-"/>
    <att type="string" name="go_mol_function_id" value="-"/>
    <att type="string" name="kegg" value="-"/>
    <att type="string" name="label" value="Nbla00360"/>
    <att type="string" name="mut_poly_flag" value="-"/>
    <att type="string" name="mutagenesis" value="-"/>
    <att type="string" name="omim" value="-"/>
    <att type="string" name="pdb" value="-"/>
    <att type="string" name="pfam" value="PF06058"/>
    <att type="string" name="polymorphism" value="-"/>
    <att type="string" name="prosite" value="-"/>
    <att type="string" name="reactome" value="-"/>
    <att type="string" name="type" value="level_2"/>
    <att type="string" name="uniprot_accession" value="Q3LIB4"/>
    <att type="string" name="uniprot_entry" value="Q3LIB4_HUMAN"/>
    <att type="string" name="user_entity_id" value="90751"/>
    <att type="string" name="vizmap:BIANA: @neurLink ppi network NODE_FILL_COLOR" value="java.awt.Color[r=0,g=255,b=0]"/>
    <att type="string" name="vizmap:BIANA: @neurLink ppi network_1 NODE_FILL_COLOR" value="java.awt.Color[r=0,g=255,b=0]"/>
    <att type="string" name="vizmap:BIANA: @neurLink ppi network_1--clustered NODE_FILL_COLOR" value="java.awt.Color[r=0,g=255,b=0]"/>
    <att type="string" name="vizmap:BIANA: @neurLink ppi network_1--clustered NODE_HEIGHT" value="35.0"/>
    <att type="string" name="vizmap:BIANA: @neurLink ppi network_1--clustered NODE_WIDTH" value="35.0"/>
    <att type="string" name="vizmap:DHN_Modular_Subnetworks NODE_FILL_COLOR" value="java.awt.Color[r=0,g=255,b=0]"/>
    <att type="string" name="vizmap:DHN_Modular_Subnetworks NODE_HEIGHT" value="35.0"/>
    <att type="string" name="vizmap:DHN_Modular_Subnetworks NODE_WIDTH" value="35.0"/>
    <att type="string" name="vizmap:HormoneDementiaNetwork_filtered_final NODE_FILL_COLOR" value="java.awt.Color[r=0,g=255,b=0]"/>
    <graphics type="ELLIPSE" h="35.0" w="35.0" x="334.72882080078125" y="995.9228515625" fill="#00ff00" width="1" outline="#666666" cy:nodeTransparency="1.0" cy:nodeLabelFont="Default-0-12" cy:nodeLabel="" cy:borderLineType="solid"/>
  </node>
  <node label="FAM100A" id="-6420">
    <att type="integer" name="0_GLay_cluster" value="20"/>
    <att type="string" name="additional_tags" value="&lt;ul&gt;&lt;li&gt;&lt;i&gt;CTD&lt;/i&gt;: 124402&lt;/li&gt;&lt;li&gt;&lt;i&gt;ArrayExpress&lt;/i&gt;: Q8TB05&lt;/li&gt;&lt;li&gt;&lt;i&gt;NextBio&lt;/i&gt;: 81265&lt;/li&gt;&lt;li&gt;&lt;i&gt;IntAct&lt;/i&gt;: Q8TB05&lt;/li&gt;&lt;li&gt;&lt;i&gt;IPI&lt;/i&gt;: IPI00152091, IPI00434706&lt;/li&gt;&lt;li&gt;&lt;i&gt;GeneCards&lt;/i&gt;: GC16M004599&lt;/li&gt;&lt;li&gt;&lt;i&gt;Bgee&lt;/i&gt;: Q8TB05&lt;/li&gt;&lt;li&gt;&lt;i&gt;SMR&lt;/i&gt;: Q8TB05&lt;/li&gt;&lt;li&gt;&lt;i&gt;CleanEx&lt;/i&gt;: HS_FAM100A&lt;/li&gt;&lt;li&gt;&lt;i&gt;HOGENOM&lt;/i&gt;: Q8TB05&lt;/li&gt;&lt;li&gt;&lt;i&gt;EMBL&lt;/i&gt;: BC025327, BC012018, AF447881, BC062534&lt;/li&gt;&lt;li&gt;&lt;i&gt;OMA&lt;/i&gt;: Q8TB05&lt;/li&gt;&lt;li&gt;&lt;i&gt;UCSC&lt;/i&gt;: uc002cwx.2&lt;/li&gt;&lt;li&gt;&lt;i&gt;GermOnline&lt;/i&gt;: ENSG00000153443&lt;/li&gt;&lt;li&gt;&lt;i&gt;HOVERGEN&lt;/i&gt;: Q8TB05&lt;/li&gt;&lt;li&gt;&lt;i&gt;RefSeq&lt;/i&gt;: NP_660296.1&lt;/li&gt;&lt;li&gt;&lt;i&gt;HGNC&lt;/i&gt;: HGNC:29576&lt;/li&gt;&lt;li&gt;&lt;i&gt;PharmGKB&lt;/i&gt;: PA142671782&lt;/li&gt;&lt;li&gt;&lt;i&gt;UniGene&lt;/i&gt;: Hs.513313&lt;/li&gt;&lt;/ul&gt;"/>
    <att type="string" name="alternative_genesymbol" value="-"/>
    <att type="string" name="alternative_uniprot_accession" value="Q71MF6"/>
    <att type="string" name="canonicalName" value="FAM100A"/>
    <att type="string" name="db_snp" value="-"/>
    <att type="string" name="degree" value="2"/>
    <att type="string" name="ensembl" value="ENSG00000153443"/>
    <att type="string" name="entrez_geneid" value="-"/>
    <att type="string" name="genesymbol" value="FAM100A"/>
    <att type="string" name="go_biol_process" value="-"/>
    <att type="string" name="go_biol_process_id" value="-"/>
    <att type="string" name="go_cell_component" value="-"/>
    <att type="string" name="go_cell_component_id" value="-"/>
    <att type="string" name="go_mol_function" value="-"/>
    <att type="string" name="go_mol_function_id" value="-"/>
    <att type="string" name="kegg" value="hsa:124402"/>
    <att type="string" name="label" value="FAM100A"/>
    <att type="string" name="mut_poly_flag" value="-"/>
    <att type="string" name="mutagenesis" value="-"/>
    <att type="string" name="omim" value="-"/>
    <att type="string" name="pdb" value="-"/>
    <att type="string" name="pfam" value="-"/>
    <att type="string" name="polymorphism" value="-"/>
    <att type="string" name="prosite" value="-"/>
    <att type="string" name="reactome" value="-"/>
    <att type="string" name="type" value="level_2"/>
    <att type="string" name="uniprot_accession" value="Q8TB05"/>
    <att type="string" name="uniprot_entry" value="F100A_HUMAN"/>
    <att type="string" name="user_entity_id" value="115473"/>
    <att type="string" name="vizmap:BIANA: @neurLink ppi network NODE_FILL_COLOR" value="java.awt.Color[r=0,g=255,b=0]"/>
    <att type="string" name="vizmap:BIANA: @neurLink ppi network_1 NODE_FILL_COLOR" value="java.awt.Color[r=0,g=255,b=0]"/>
    <att type="string" name="vizmap:BIANA: @neurLink ppi network_1--clustered NODE_FILL_COLOR" value="java.awt.Color[r=0,g=255,b=0]"/>
    <att type="string" name="vizmap:BIANA: @neurLink ppi network_1--clustered NODE_HEIGHT" value="35.0"/>
    <att type="string" name="vizmap:BIANA: @neurLink ppi network_1--clustered NODE_WIDTH" value="35.0"/>
    <att type="string" name="vizmap:DHN_Modular_Subnetworks NODE_FILL_COLOR" value="java.awt.Color[r=0,g=255,b=0]"/>
    <att type="string" name="vizmap:DHN_Modular_Subnetworks NODE_HEIGHT" value="35.0"/>
    <att type="string" name="vizmap:DHN_Modular_Subnetworks NODE_WIDTH" value="35.0"/>
    <att type="string" name="vizmap:GRC_human_BRAIN_interactome_txt NODE_HEIGHT" value="40.0"/>
    <att type="string" name="vizmap:GRC_human_BRAIN_interactome_txt NODE_WIDTH" value="40.0"/>
    <att type="string" name="vizmap:HormoneDementiaNetwork_filtered_final NODE_FILL_COLOR" value="java.awt.Color[r=0,g=255,b=0]"/>
    <graphics type="ELLIPSE" h="35.0" w="35.0" x="1648.0390625" y="722.72216796875" fill="#00ff00" width="1" outline="#666666" cy:nodeTransparency="1.0" cy:nodeLabelFont="Default-0-12" cy:nodeLabel="" cy:borderLineType="solid"/>
  </node>
  <node label="PSMD8" id="-6417">
    <att type="integer" name="0_GLay_cluster" value="20"/>
    <att type="string" name="additional_tags" value="&lt;ul&gt;&lt;li&gt;&lt;i&gt;CTD&lt;/i&gt;: 5714&lt;/li&gt;&lt;li&gt;&lt;i&gt;ArrayExpress&lt;/i&gt;: P48556&lt;/li&gt;&lt;li&gt;&lt;i&gt;HPA&lt;/i&gt;: CAB021101, HPA006702&lt;/li&gt;&lt;li&gt;&lt;i&gt;NextBio&lt;/i&gt;: 22198&lt;/li&gt;&lt;li&gt;&lt;i&gt;GeneCards&lt;/i&gt;: GC19P043560&lt;/li&gt;&lt;li&gt;&lt;i&gt;IPI&lt;/i&gt;: IPI00937278&lt;/li&gt;&lt;li&gt;&lt;i&gt;IntAct&lt;/i&gt;: P48556&lt;/li&gt;&lt;li&gt;&lt;i&gt;PRIDE&lt;/i&gt;: P48556&lt;/li&gt;&lt;li&gt;&lt;i&gt;STRING&lt;/i&gt;: P48556&lt;/li&gt;&lt;li&gt;&lt;i&gt;Bgee&lt;/i&gt;: P48556&lt;/li&gt;&lt;li&gt;&lt;i&gt;PIR&lt;/i&gt;: S56108&lt;/li&gt;&lt;li&gt;&lt;i&gt;CleanEx&lt;/i&gt;: HS_PSMD8&lt;/li&gt;&lt;li&gt;&lt;i&gt;PANTHER&lt;/i&gt;: PTHR12387&lt;/li&gt;&lt;li&gt;&lt;i&gt;H-InvDB&lt;/i&gt;: HIX0040074&lt;/li&gt;&lt;li&gt;&lt;i&gt;EMBL&lt;/i&gt;: AC005789, D38047, BC065006, BC001164&lt;/li&gt;&lt;li&gt;&lt;i&gt;HOVERGEN&lt;/i&gt;: P48556&lt;/li&gt;&lt;li&gt;&lt;i&gt;GermOnline&lt;/i&gt;: ENSG00000099341&lt;/li&gt;&lt;li&gt;&lt;i&gt;UCSC&lt;/i&gt;: uc002oii.2&lt;/li&gt;&lt;li&gt;&lt;i&gt;RefSeq&lt;/i&gt;: NP_002803.2&lt;/li&gt;&lt;li&gt;&lt;i&gt;InterPro&lt;/i&gt;: IPR006746, IPR005062&lt;/li&gt;&lt;li&gt;&lt;i&gt;HGNC&lt;/i&gt;: HGNC:9566&lt;/li&gt;&lt;li&gt;&lt;i&gt;PharmGKB&lt;/i&gt;: PA33912&lt;/li&gt;&lt;li&gt;&lt;i&gt;UniGene&lt;/i&gt;: Hs.78466&lt;/li&gt;&lt;/ul&gt;"/>
    <att type="string" name="alternative_genesymbol" value="-"/>
    <att type="string" name="alternative_uniprot_accession" value="Q6P1L7"/>
    <att type="string" name="canonicalName" value="PSMD8"/>
    <att type="string" name="db_snp" value="-"/>
    <att type="string" name="degree" value="10"/>
    <att type="string" name="ensembl" value="ENSG00000099341"/>
    <att type="string" name="entrez_geneid" value="-"/>
    <att type="string" name="genesymbol" value="PSMD8"/>
    <att type="string" name="go_biol_process" value="-"/>
    <att type="string" name="go_biol_process_id" value="-"/>
    <att type="string" name="go_cell_component" value="-"/>
    <att type="string" name="go_cell_component_id" value="-"/>
    <att type="string" name="go_mol_function" value="-"/>
    <att type="string" name="go_mol_function_id" value="-"/>
    <att type="string" name="kegg" value="hsa:5714"/>
    <att type="string" name="label" value="PSMD8"/>
    <att type="string" name="mut_poly_flag" value="-"/>
    <att type="string" name="mutagenesis" value="-"/>
    <att type="string" name="omim" value="-"/>
    <att type="string" name="pdb" value="-"/>
    <att type="string" name="pfam" value="PF03399"/>
    <att type="string" name="polymorphism" value="-"/>
    <att type="string" name="prosite" value="-"/>
    <att type="string" name="reactome" value="&lt;ul&gt;&lt;li&gt;REACT_1538&lt;/li&gt;&lt;li&gt;REACT_9035&lt;/li&gt;&lt;li&gt;REACT_383&lt;/li&gt;&lt;li&gt;REACT_6185&lt;/li&gt;&lt;li&gt;REACT_13635&lt;/li&gt;&lt;li&gt;REACT_11045&lt;/li&gt;&lt;li&gt;REACT_578&lt;/li&gt;&lt;li&gt;REACT_152&lt;/li&gt;&lt;li&gt;REACT_6850&lt;/li&gt;&lt;li&gt;REACT_13&lt;/li&gt;&lt;/ul&gt;"/>
    <att type="string" name="type" value="level_2"/>
    <att type="string" name="uniprot_accession" value="P48556"/>
    <att type="string" name="uniprot_entry" value="PSMD8_HUMAN"/>
    <att type="string" name="user_entity_id" value="265180"/>
    <att type="string" name="vizmap:BIANA: @neurLink ppi network NODE_FILL_COLOR" value="java.awt.Color[r=0,g=255,b=0]"/>
    <att type="string" name="vizmap:BIANA: @neurLink ppi network_1 NODE_FILL_COLOR" value="java.awt.Color[r=0,g=255,b=0]"/>
    <att type="string" name="vizmap:BIANA: @neurLink ppi network_1--clustered NODE_FILL_COLOR" value="java.awt.Color[r=0,g=255,b=0]"/>
    <att type="string" name="vizmap:BIANA: @neurLink ppi network_1--clustered NODE_HEIGHT" value="35.0"/>
    <att type="string" name="vizmap:BIANA: @neurLink ppi network_1--clustered NODE_WIDTH" value="35.0"/>
    <att type="string" name="vizmap:DHN_Modular_Subnetworks NODE_FILL_COLOR" value="java.awt.Color[r=0,g=255,b=0]"/>
    <att type="string" name="vizmap:DHN_Modular_Subnetworks NODE_HEIGHT" value="35.0"/>
    <att type="string" name="vizmap:DHN_Modular_Subnetworks NODE_WIDTH" value="35.0"/>
    <att type="string" name="vizmap:GRC_human_BRAIN_interactome_txt NODE_HEIGHT" value="40.0"/>
    <att type="string" name="vizmap:GRC_human_BRAIN_interactome_txt NODE_WIDTH" value="40.0"/>
    <att type="string" name="vizmap:HormoneDementiaNetwork_filtered_final NODE_FILL_COLOR" value="java.awt.Color[r=0,g=255,b=0]"/>
    <graphics type="ELLIPSE" h="35.0" w="35.0" x="1906.1541748046875" y="1650.02587890625" fill="#00ff00" width="1" outline="#666666" cy:nodeTransparency="1.0" cy:nodeLabelFont="Default-0-12" cy:nodeLabel="" cy:borderLineType="solid"/>
  </node>
  <node label="SOX10" id="-6416">
    <att type="integer" name="0_GLay_cluster" value="20"/>
    <att type="string" name="Column 1" value="SOX10"/>
    <att type="integer" name="Degree" value="2"/>
    <att type="string" name="Matching.Attribute" value="SOX10"/>
    <att type="string" name="additional_tags" value="&lt;ul&gt;&lt;li&gt;&lt;i&gt;CTD&lt;/i&gt;: 6663&lt;/li&gt;&lt;li&gt;&lt;i&gt;HPA&lt;/i&gt;: CAB003171&lt;/li&gt;&lt;li&gt;&lt;i&gt;ArrayExpress&lt;/i&gt;: P56693&lt;/li&gt;&lt;li&gt;&lt;i&gt;NextBio&lt;/i&gt;: 25977&lt;/li&gt;&lt;li&gt;&lt;i&gt;Gene3D&lt;/i&gt;: G3DSA:1.10.30.10&lt;/li&gt;&lt;li&gt;&lt;i&gt;PRIDE&lt;/i&gt;: P56693&lt;/li&gt;&lt;li&gt;&lt;i&gt;IntAct&lt;/i&gt;: P56693&lt;/li&gt;&lt;li&gt;&lt;i&gt;IPI&lt;/i&gt;: IPI00010781&lt;/li&gt;&lt;li&gt;&lt;i&gt;GeneCards&lt;/i&gt;: GC22M036692&lt;/li&gt;&lt;li&gt;&lt;i&gt;STRING&lt;/i&gt;: P56693&lt;/li&gt;&lt;li&gt;&lt;i&gt;PhosphoSite&lt;/i&gt;: P56693&lt;/li&gt;&lt;li&gt;&lt;i&gt;Bgee&lt;/i&gt;: P56693&lt;/li&gt;&lt;li&gt;&lt;i&gt;MIM&lt;/i&gt;: 601706, 611584, 609136, 602229, 277580&lt;/li&gt;&lt;li&gt;&lt;i&gt;CleanEx&lt;/i&gt;: HS_SOX10&lt;/li&gt;&lt;li&gt;&lt;i&gt;SMART&lt;/i&gt;: SM00398&lt;/li&gt;&lt;li&gt;&lt;i&gt;H-InvDB&lt;/i&gt;: HIX0016460&lt;/li&gt;&lt;li&gt;&lt;i&gt;HOGENOM&lt;/i&gt;: P56693&lt;/li&gt;&lt;li&gt;&lt;i&gt;EMBL&lt;/i&gt;: BT020029, AJ001183, BC002824, BC007595, CR456584, AL031587&lt;/li&gt;&lt;li&gt;&lt;i&gt;OMA&lt;/i&gt;: P56693&lt;/li&gt;&lt;li&gt;&lt;i&gt;UCSC&lt;/i&gt;: uc003aun.1&lt;/li&gt;&lt;li&gt;&lt;i&gt;GermOnline&lt;/i&gt;: ENSG00000100146&lt;/li&gt;&lt;li&gt;&lt;i&gt;HOVERGEN&lt;/i&gt;: P56693&lt;/li&gt;&lt;li&gt;&lt;i&gt;RefSeq&lt;/i&gt;: NP_008872.1&lt;/li&gt;&lt;li&gt;&lt;i&gt;Orphanet&lt;/i&gt;: 897, 3440, 3214, 163746&lt;/li&gt;&lt;li&gt;&lt;i&gt;InterPro&lt;/i&gt;: IPR000910&lt;/li&gt;&lt;li&gt;&lt;i&gt;HSSP&lt;/i&gt;: P48432&lt;/li&gt;&lt;li&gt;&lt;i&gt;PharmGKB&lt;/i&gt;: PA36027&lt;/li&gt;&lt;li&gt;&lt;i&gt;HGNC&lt;/i&gt;: HGNC:11190&lt;/li&gt;&lt;li&gt;&lt;i&gt;UniGene&lt;/i&gt;: Hs.376984&lt;/li&gt;&lt;/ul&gt;"/>
    <att type="string" name="alternative_genesymbol" value="-"/>
    <att type="string" name="alternative_uniprot_accession" value=""/>
    <att type="string" name="canonicalName" value="SOX10"/>
    <att type="list" name="cytoscape.alias.list">
      <att type="string" name="cytoscape.alias.list" value="SOX10"/>
    </att>
    <att type="string" name="db_snp" value="-"/>
    <att type="string" name="degree" value="26"/>
    <att type="string" name="drugORgene" value="GENE"/>
    <att type="string" name="ensembl" value="ENSG00000100146"/>
    <att type="string" name="entrez_geneid" value="6663"/>
    <att type="string" name="genesymbol" value="SOX10"/>
    <att type="string" name="go_biol_process" value="-"/>
    <att type="string" name="go_biol_process_id" value="-"/>
    <att type="string" name="go_cell_component" value="-"/>
    <att type="string" name="go_cell_component_id" value="-"/>
    <att type="string" name="go_mol_function" value="-"/>
    <att type="string" name="go_mol_function_id" value="-"/>
    <att type="string" name="kegg" value="hsa:6663"/>
    <att type="string" name="label" value="SOX10"/>
    <att type="string" name="mut_poly_flag" value="2"/>
    <att type="string" name="mutagenesis" value="-"/>
    <att type="string" name="ndd_dt_network.txt.canonicalName" value="SOX10"/>
    <att type="string" name="ndd_dt_stitch_network_top10.txt.canonicalName" value="SOX10"/>
    <att type="string" name="omim" value="Yemenite deaf-blind hypopigmentation syndrome [MIM:601706]"/>
    <att type="string" name="pdb" value="-"/>
    <att type="string" name="pfam" value="PF00505"/>
    <att type="string" name="polymorphism" value="&lt;ul&gt;&lt;li&gt;MIM: 601706&lt;/li&gt;&lt;li&gt;R-&amp;gt;RLR at 161: in WS4&lt;/li&gt;&lt;li&gt;S-&amp;gt;T at 135: in Yemenite deaf-blind hypopigmentation syndrome&lt;/li&gt;&lt;/ul&gt;"/>
    <att type="string" name="prosite" value="PS50118"/>
    <att type="string" name="reactome" value="-"/>
    <att type="string" name="type" value="level_2"/>
    <att type="string" name="uniprot_accession" value="P56693"/>
    <att type="string" name="uniprot_entry" value="SOX10_HUMAN"/>
    <att type="string" name="user_entity_id" value="310960"/>
    <att type="string" name="vizmap:BIANA: @neurLink ppi network NODE_FILL_COLOR" value="java.awt.Color[r=0,g=255,b=0]"/>
    <att type="string" name="vizmap:BIANA: @neurLink ppi network_1 NODE_FILL_COLOR" value="java.awt.Color[r=0,g=255,b=0]"/>
    <att type="string" name="vizmap:BIANA: @neurLink ppi network_1--clustered NODE_FILL_COLOR" value="java.awt.Color[r=0,g=255,b=0]"/>
    <att type="string" name="vizmap:BIANA: @neurLink ppi network_1--clustered NODE_HEIGHT" value="35.0"/>
    <att type="string" name="vizmap:BIANA: @neurLink ppi network_1--clustered NODE_WIDTH" value="35.0"/>
    <att type="string" name="vizmap:DHN_Modular_Subnetworks NODE_FILL_COLOR" value="java.awt.Color[r=0,g=255,b=0]"/>
    <att type="string" name="vizmap:DHN_Modular_Subnetworks NODE_HEIGHT" value="35.0"/>
    <att type="string" name="vizmap:DHN_Modular_Subnetworks NODE_WIDTH" value="35.0"/>
    <att type="string" name="vizmap:GRC_human_BRAIN_interactome_txt NODE_HEIGHT" value="40.0"/>
    <att type="string" name="vizmap:GRC_human_BRAIN_interactome_txt NODE_WIDTH" value="40.0"/>
    <att type="string" name="vizmap:HormoneDementiaNetwork_filtered_final NODE_FILL_COLOR" value="java.awt.Color[r=0,g=255,b=0]"/>
    <att type="string" name="vizmap:Merged_Network NODE_FILL_COLOR" value="java.awt.Color[r=0,g=102,b=0]"/>
    <att type="string" name="vizmap:Merged_Network NODE_SHAPE" value="ELLIPSE"/>
    <att type="string" name="vizmap:Merged_Network NODE_SIZE" value="35.0"/>
    <att type="string" name="vizmap:ndd_dt_stitch_network_top10_txt NODE_SIZE" value="40.0"/>
    <graphics type="ELLIPSE" h="35.0" w="35.0" x="625.9271240234375" y="1050.0615234375" fill="#00ff00" width="1" outline="#666666" cy:nodeTransparency="1.0" cy:nodeLabelFont="Default-0-12" cy:nodeLabel="" cy:borderLineType="solid"/>
  </node>
  <node label="HTR1E" id="-6415">
    <att type="integer" name="0_GLay_cluster" value="20"/>
    <att type="string" name="Column 1" value="HTR1E"/>
    <att type="integer" name="Degree" value="3"/>
    <att type="string" name="Matching.Attribute" value="HTR1E"/>
    <att type="string" name="additional_tags" value="&lt;ul&gt;&lt;li&gt;&lt;i&gt;CTD&lt;/i&gt;: 3354&lt;/li&gt;&lt;li&gt;&lt;i&gt;HPA&lt;/i&gt;: HPA004931&lt;/li&gt;&lt;li&gt;&lt;i&gt;ArrayExpress&lt;/i&gt;: P28566&lt;/li&gt;&lt;li&gt;&lt;i&gt;NextBio&lt;/i&gt;: 13262&lt;/li&gt;&lt;li&gt;&lt;i&gt;PRIDE&lt;/i&gt;: P28566&lt;/li&gt;&lt;li&gt;&lt;i&gt;IntAct&lt;/i&gt;: P28566&lt;/li&gt;&lt;li&gt;&lt;i&gt;IPI&lt;/i&gt;: IPI00003932&lt;/li&gt;&lt;li&gt;&lt;i&gt;GeneCards&lt;/i&gt;: GC06P087704&lt;/li&gt;&lt;li&gt;&lt;i&gt;STRING&lt;/i&gt;: P28566&lt;/li&gt;&lt;li&gt;&lt;i&gt;PIR&lt;/i&gt;: S20579&lt;/li&gt;&lt;li&gt;&lt;i&gt;Bgee&lt;/i&gt;: P28566&lt;/li&gt;&lt;li&gt;&lt;i&gt;MIM&lt;/i&gt;: 182132&lt;/li&gt;&lt;li&gt;&lt;i&gt;CleanEx&lt;/i&gt;: HS_HTR1E&lt;/li&gt;&lt;li&gt;&lt;i&gt;PANTHER&lt;/i&gt;: PTHR19266:SF65&lt;/li&gt;&lt;li&gt;&lt;i&gt;PRINTS&lt;/i&gt;: PR00237, PR01101&lt;/li&gt;&lt;li&gt;&lt;i&gt;H-InvDB&lt;/i&gt;: HIX0032800&lt;/li&gt;&lt;li&gt;&lt;i&gt;HOGENOM&lt;/i&gt;: P28566&lt;/li&gt;&lt;li&gt;&lt;i&gt;EMBL&lt;/i&gt;: AL157777, M91467, M92826, Z11166, AB041373, AF498980, BC069751&lt;/li&gt;&lt;li&gt;&lt;i&gt;OMA&lt;/i&gt;: P28566&lt;/li&gt;&lt;li&gt;&lt;i&gt;UCSC&lt;/i&gt;: uc003plg.1&lt;/li&gt;&lt;li&gt;&lt;i&gt;GermOnline&lt;/i&gt;: ENSG00000168830&lt;/li&gt;&lt;li&gt;&lt;i&gt;HOVERGEN&lt;/i&gt;: P28566&lt;/li&gt;&lt;li&gt;&lt;i&gt;RefSeq&lt;/i&gt;: NP_000856.1&lt;/li&gt;&lt;li&gt;&lt;i&gt;DrugBank&lt;/i&gt;: DB00216&lt;/li&gt;&lt;li&gt;&lt;i&gt;InterPro&lt;/i&gt;: IPR000276, IPR002231, IPR000450, IPR017452&lt;/li&gt;&lt;li&gt;&lt;i&gt;HSSP&lt;/i&gt;: P08913&lt;/li&gt;&lt;li&gt;&lt;i&gt;PharmGKB&lt;/i&gt;: PA29552&lt;/li&gt;&lt;li&gt;&lt;i&gt;HGNC&lt;/i&gt;: HGNC:5291&lt;/li&gt;&lt;li&gt;&lt;i&gt;UniGene&lt;/i&gt;: Hs.1611&lt;/li&gt;&lt;/ul&gt;"/>
    <att type="string" name="alternative_genesymbol" value="-"/>
    <att type="string" name="alternative_uniprot_accession" value="Q9P1Y1"/>
    <att type="string" name="canonicalName" value="HTR1E"/>
    <att type="list" name="cytoscape.alias.list">
      <att type="string" name="cytoscape.alias.list" value="HTR1E"/>
    </att>
    <att type="string" name="db_snp" value="&lt;ul&gt;&lt;li&gt;rs6303&lt;/li&gt;&lt;li&gt;rs3828741&lt;/li&gt;&lt;/ul&gt;"/>
    <att type="string" name="degree" value="2"/>
    <att type="string" name="drugORgene" value="GENE"/>
    <att type="string" name="ensembl" value="ENSG00000168830"/>
    <att type="string" name="entrez_geneid" value="3354"/>
    <att type="string" name="genesymbol" value="HTR1E"/>
    <att type="string" name="go_biol_process" value="-"/>
    <att type="string" name="go_biol_process_id" value="-"/>
    <att type="string" name="go_cell_component" value="-"/>
    <att type="string" name="go_cell_component_id" value="-"/>
    <att type="string" name="go_mol_function" value="-"/>
    <att type="string" name="go_mol_function_id" value="-"/>
    <att type="string" name="kegg" value="hsa:3354"/>
    <att type="string" name="label" value="HTR1E"/>
    <att type="string" name="mut_poly_flag" value="2"/>
    <att type="string" name="mutagenesis" value="-"/>
    <att type="string" name="ndd_dt_network.txt.canonicalName" value="HTR1E"/>
    <att type="string" name="ndd_dt_stitch_network_top10.txt.canonicalName" value="HTR1E"/>
    <att type="string" name="omim" value="-"/>
    <att type="string" name="pdb" value="-"/>
    <att type="string" name="pfam" value="PF00001"/>
    <att type="string" name="polymorphism" value="&lt;ul&gt;&lt;li&gt;S-&amp;gt;F at 262: in dbSNP:rs6303&lt;/li&gt;&lt;li&gt;A-&amp;gt;T at 208: in dbSNP:rs3828741&lt;/li&gt;&lt;/ul&gt;"/>
    <att type="string" name="prosite" value="&lt;ul&gt;&lt;li&gt;PS50262&lt;/li&gt;&lt;li&gt;PS00237&lt;/li&gt;&lt;/ul&gt;"/>
    <att type="string" name="reactome" value="REACT_14797"/>
    <att type="string" name="type" value="level_2"/>
    <att type="string" name="uniprot_accession" value="P28566"/>
    <att type="string" name="uniprot_entry" value="5HT1E_HUMAN"/>
    <att type="string" name="user_entity_id" value="11229"/>
    <att type="string" name="vizmap:BIANA: @neurLink ppi network NODE_FILL_COLOR" value="java.awt.Color[r=0,g=255,b=0]"/>
    <att type="string" name="vizmap:BIANA: @neurLink ppi network_1 NODE_FILL_COLOR" value="java.awt.Color[r=0,g=255,b=0]"/>
    <att type="string" name="vizmap:BIANA: @neurLink ppi network_1--clustered NODE_FILL_COLOR" value="java.awt.Color[r=0,g=255,b=0]"/>
    <att type="string" name="vizmap:BIANA: @neurLink ppi network_1--clustered NODE_HEIGHT" value="35.0"/>
    <att type="string" name="vizmap:BIANA: @neurLink ppi network_1--clustered NODE_WIDTH" value="35.0"/>
    <att type="string" name="vizmap:DHN_Modular_Subnetworks NODE_FILL_COLOR" value="java.awt.Color[r=0,g=255,b=0]"/>
    <att type="string" name="vizmap:DHN_Modular_Subnetworks NODE_HEIGHT" value="35.0"/>
    <att type="string" name="vizmap:DHN_Modular_Subnetworks NODE_WIDTH" value="35.0"/>
    <att type="string" name="vizmap:GRC_human_BRAIN_interactome_txt NODE_HEIGHT" value="40.0"/>
    <att type="string" name="vizmap:GRC_human_BRAIN_interactome_txt NODE_WIDTH" value="40.0"/>
    <att type="string" name="vizmap:HormoneDementiaNetwork_filtered_final NODE_FILL_COLOR" value="java.awt.Color[r=0,g=255,b=0]"/>
    <att type="string" name="vizmap:Merged_Network NODE_FILL_COLOR" value="java.awt.Color[r=0,g=102,b=0]"/>
    <att type="string" name="vizmap:Merged_Network NODE_SHAPE" value="ELLIPSE"/>
    <att type="string" name="vizmap:Merged_Network NODE_SIZE" value="35.0"/>
    <att type="string" name="vizmap:ndd_dt_stitch_network_top10_txt NODE_SIZE" value="40.0"/>
    <graphics type="ELLIPSE" h="35.0" w="35.0" x="1574.549560546875" y="1502.148193359375" fill="#00ff00" width="1" outline="#666666" cy:nodeTransparency="1.0" cy:nodeLabelFont="Default-0-12" cy:nodeLabel="" cy:borderLineType="solid"/>
  </node>
  <node label="DSTYK" id="-6412">
    <att type="integer" name="0_GLay_cluster" value="20"/>
    <att type="string" name="additional_tags" value="&lt;ul&gt;&lt;li&gt;&lt;i&gt;ProDom&lt;/i&gt;: PD000001&lt;/li&gt;&lt;li&gt;&lt;i&gt;CTD&lt;/i&gt;: 25778&lt;/li&gt;&lt;li&gt;&lt;i&gt;ArrayExpress&lt;/i&gt;: Q6XUX3&lt;/li&gt;&lt;li&gt;&lt;i&gt;NextBio&lt;/i&gt;: 46924&lt;/li&gt;&lt;li&gt;&lt;i&gt;IntAct&lt;/i&gt;: Q6XUX3&lt;/li&gt;&lt;li&gt;&lt;i&gt;IPI&lt;/i&gt;: IPI00025976, IPI00396963, IPI00743336, IPI00465346&lt;/li&gt;&lt;li&gt;&lt;i&gt;GeneCards&lt;/i&gt;: GC01M203379&lt;/li&gt;&lt;li&gt;&lt;i&gt;STRING&lt;/i&gt;: Q6XUX3&lt;/li&gt;&lt;li&gt;&lt;i&gt;PhosphoSite&lt;/i&gt;: Q6XUX3&lt;/li&gt;&lt;li&gt;&lt;i&gt;BRENDA&lt;/i&gt;: 2.7.11.1&lt;/li&gt;&lt;li&gt;&lt;i&gt;Bgee&lt;/i&gt;: Q6XUX3&lt;/li&gt;&lt;li&gt;&lt;i&gt;CleanEx&lt;/i&gt;: HS_DSTYK&lt;/li&gt;&lt;li&gt;&lt;i&gt;H-InvDB&lt;/i&gt;: HIX0018906&lt;/li&gt;&lt;li&gt;&lt;i&gt;EMBL&lt;/i&gt;: BC053627, AY429674, BC060870, AF068286, AB007941, BC117411, BC048204, AY208850, BC072406&lt;/li&gt;&lt;li&gt;&lt;i&gt;UCSC&lt;/i&gt;: uc001hby.1, uc001hbx.1, uc001hbw.1&lt;/li&gt;&lt;li&gt;&lt;i&gt;GermOnline&lt;/i&gt;: ENSG00000133059&lt;/li&gt;&lt;li&gt;&lt;i&gt;HOVERGEN&lt;/i&gt;: Q6XUX3&lt;/li&gt;&lt;li&gt;&lt;i&gt;RefSeq&lt;/i&gt;: NP_056190.1, NP_955749.1&lt;/li&gt;&lt;li&gt;&lt;i&gt;InterPro&lt;/i&gt;: IPR008271, IPR000719, IPR017442, IPR017441&lt;/li&gt;&lt;li&gt;&lt;i&gt;HSSP&lt;/i&gt;: P35968&lt;/li&gt;&lt;li&gt;&lt;i&gt;PharmGKB&lt;/i&gt;: PA134878793&lt;/li&gt;&lt;li&gt;&lt;i&gt;HGNC&lt;/i&gt;: HGNC:29043&lt;/li&gt;&lt;li&gt;&lt;i&gt;UniGene&lt;/i&gt;: Hs.6874&lt;/li&gt;&lt;/ul&gt;"/>
    <att type="string" name="alternative_genesymbol" value="&lt;ul&gt;&lt;li&gt;KIAA0472&lt;/li&gt;&lt;li&gt;RIP5&lt;/li&gt;&lt;li&gt;RIPK5&lt;/li&gt;&lt;li&gt;SGK496&lt;/li&gt;&lt;/ul&gt;"/>
    <att type="string" name="alternative_uniprot_accession" value="&lt;ul&gt;&lt;li&gt;Q9P1S5&lt;/li&gt;&lt;li&gt;Q17R94&lt;/li&gt;&lt;li&gt;Q6IN87&lt;/li&gt;&lt;li&gt;O75060&lt;/li&gt;&lt;li&gt;Q5RKT0&lt;/li&gt;&lt;li&gt;Q6P997&lt;/li&gt;&lt;li&gt;Q86Y03&lt;/li&gt;&lt;/ul&gt;"/>
    <att type="string" name="canonicalName" value="DSTYK"/>
    <att type="string" name="db_snp" value="-"/>
    <att type="string" name="degree" value="14"/>
    <att type="string" name="ensembl" value="ENSG00000133059"/>
    <att type="string" name="entrez_geneid" value="25778"/>
    <att type="string" name="genesymbol" value="DSTYK"/>
    <att type="string" name="go_biol_process" value="-"/>
    <att type="string" name="go_biol_process_id" value="-"/>
    <att type="string" name="go_cell_component" value="-"/>
    <att type="string" name="go_cell_component_id" value="-"/>
    <att type="string" name="go_mol_function" value="-"/>
    <att type="string" name="go_mol_function_id" value="-"/>
    <att type="string" name="kegg" value="hsa:25778"/>
    <att type="string" name="label" value="DSTYK"/>
    <att type="string" name="mut_poly_flag" value="1"/>
    <att type="string" name="mutagenesis" value="K-&amp;gt;Q at 681: No change"/>
    <att type="string" name="omim" value="-"/>
    <att type="string" name="pdb" value="-"/>
    <att type="string" name="pfam" value="PF00069"/>
    <att type="string" name="polymorphism" value="-"/>
    <att type="string" name="prosite" value="&lt;ul&gt;&lt;li&gt;PS00107&lt;/li&gt;&lt;li&gt;PS50011&lt;/li&gt;&lt;li&gt;PS00108&lt;/li&gt;&lt;/ul&gt;"/>
    <att type="string" name="reactome" value="-"/>
    <att type="string" name="type" value="level_2"/>
    <att type="string" name="uniprot_accession" value="Q6XUX3"/>
    <att type="string" name="uniprot_entry" value="DUSTY_HUMAN"/>
    <att type="string" name="user_entity_id" value="285402"/>
    <att type="string" name="vizmap:BIANA: @neurLink ppi network NODE_FILL_COLOR" value="java.awt.Color[r=0,g=255,b=0]"/>
    <att type="string" name="vizmap:BIANA: @neurLink ppi network_1 NODE_FILL_COLOR" value="java.awt.Color[r=0,g=255,b=0]"/>
    <att type="string" name="vizmap:BIANA: @neurLink ppi network_1--clustered NODE_FILL_COLOR" value="java.awt.Color[r=0,g=255,b=0]"/>
    <att type="string" name="vizmap:BIANA: @neurLink ppi network_1--clustered NODE_HEIGHT" value="35.0"/>
    <att type="string" name="vizmap:BIANA: @neurLink ppi network_1--clustered NODE_WIDTH" value="35.0"/>
    <att type="string" name="vizmap:DHN_Modular_Subnetworks NODE_FILL_COLOR" value="java.awt.Color[r=0,g=255,b=0]"/>
    <att type="string" name="vizmap:DHN_Modular_Subnetworks NODE_HEIGHT" value="35.0"/>
    <att type="string" name="vizmap:DHN_Modular_Subnetworks NODE_WIDTH" value="35.0"/>
    <att type="string" name="vizmap:GRC_human_BRAIN_interactome_txt NODE_HEIGHT" value="40.0"/>
    <att type="string" name="vizmap:GRC_human_BRAIN_interactome_txt NODE_WIDTH" value="40.0"/>
    <att type="string" name="vizmap:HormoneDementiaNetwork_filtered_final NODE_FILL_COLOR" value="java.awt.Color[r=0,g=255,b=0]"/>
    <graphics type="ELLIPSE" h="35.0" w="35.0" x="1577.992919921875" y="1369.9100341796875" fill="#00ff00" width="1" outline="#666666" cy:nodeTransparency="1.0" cy:nodeLabelFont="Default-0-12" cy:nodeLabel="" cy:borderLineType="solid"/>
  </node>
  <node label="PSMC4" id="-6410">
    <att type="integer" name="0_GLay_cluster" value="20"/>
    <att type="string" name="additional_tags" value="&lt;ul&gt;&lt;li&gt;&lt;i&gt;CTD&lt;/i&gt;: 5704&lt;/li&gt;&lt;li&gt;&lt;i&gt;ArrayExpress&lt;/i&gt;: P43686&lt;/li&gt;&lt;li&gt;&lt;i&gt;HPA&lt;/i&gt;: HPA002044, HPA005471&lt;/li&gt;&lt;li&gt;&lt;i&gt;NextBio&lt;/i&gt;: 22160&lt;/li&gt;&lt;li&gt;&lt;i&gt;GeneCards&lt;/i&gt;: GC19P045168, GC19P045169&lt;/li&gt;&lt;li&gt;&lt;i&gt;IPI&lt;/i&gt;: IPI00216770, IPI00020042&lt;/li&gt;&lt;li&gt;&lt;i&gt;IntAct&lt;/i&gt;: P43686&lt;/li&gt;&lt;li&gt;&lt;i&gt;PRIDE&lt;/i&gt;: P43686&lt;/li&gt;&lt;li&gt;&lt;i&gt;PhosphoSite&lt;/i&gt;: P43686&lt;/li&gt;&lt;li&gt;&lt;i&gt;STRING&lt;/i&gt;: P43686&lt;/li&gt;&lt;li&gt;&lt;i&gt;Bgee&lt;/i&gt;: P43686&lt;/li&gt;&lt;li&gt;&lt;i&gt;TIGRFAMs&lt;/i&gt;: TIGR01242&lt;/li&gt;&lt;li&gt;&lt;i&gt;CleanEx&lt;/i&gt;: HS_PSMC4&lt;/li&gt;&lt;li&gt;&lt;i&gt;MIM&lt;/i&gt;: 602707&lt;/li&gt;&lt;li&gt;&lt;i&gt;SMART&lt;/i&gt;: SM00382&lt;/li&gt;&lt;li&gt;&lt;i&gt;H-InvDB&lt;/i&gt;: HIX0015127&lt;/li&gt;&lt;li&gt;&lt;i&gt;HOGENOM&lt;/i&gt;: P43686&lt;/li&gt;&lt;li&gt;&lt;i&gt;EMBL&lt;/i&gt;: BC010396, BC014488, U27515, AC007842, BC000343, BT007232, AF020736, AF038965&lt;/li&gt;&lt;li&gt;&lt;i&gt;OMA&lt;/i&gt;: P43686&lt;/li&gt;&lt;li&gt;&lt;i&gt;HOVERGEN&lt;/i&gt;: P43686&lt;/li&gt;&lt;li&gt;&lt;i&gt;GermOnline&lt;/i&gt;: ENSG00000013275&lt;/li&gt;&lt;li&gt;&lt;i&gt;UCSC&lt;/i&gt;: uc002omq.1, uc002omr.1&lt;/li&gt;&lt;li&gt;&lt;i&gt;RefSeq&lt;/i&gt;: NP_694546.1, NP_006494.1&lt;/li&gt;&lt;li&gt;&lt;i&gt;InterPro&lt;/i&gt;: IPR003593, IPR003960, IPR005937, IPR003959&lt;/li&gt;&lt;li&gt;&lt;i&gt;OGP&lt;/i&gt;: P43686&lt;/li&gt;&lt;li&gt;&lt;i&gt;HGNC&lt;/i&gt;: HGNC:9551&lt;/li&gt;&lt;li&gt;&lt;i&gt;PharmGKB&lt;/i&gt;: PA33896&lt;/li&gt;&lt;li&gt;&lt;i&gt;UniGene&lt;/i&gt;: Hs.211594&lt;/li&gt;&lt;/ul&gt;"/>
    <att type="string" name="alternative_genesymbol" value="&lt;ul&gt;&lt;li&gt;MIP224&lt;/li&gt;&lt;li&gt;TBP7&lt;/li&gt;&lt;/ul&gt;"/>
    <att type="string" name="alternative_uniprot_accession" value="&lt;ul&gt;&lt;li&gt;Q9UBM3&lt;/li&gt;&lt;li&gt;Q9UEX3&lt;/li&gt;&lt;li&gt;Q96FV5&lt;/li&gt;&lt;/ul&gt;"/>
    <att type="string" name="canonicalName" value="PSMC4"/>
    <att type="string" name="db_snp" value="-"/>
    <att type="string" name="degree" value="236"/>
    <att type="string" name="ensembl" value="ENSG00000013275"/>
    <att type="string" name="entrez_geneid" value="-"/>
    <att type="string" name="genesymbol" value="PSMC4"/>
    <att type="string" name="go_biol_process" value="-"/>
    <att type="string" name="go_biol_process_id" value="-"/>
    <att type="string" name="go_cell_component" value="-"/>
    <att type="string" name="go_cell_component_id" value="-"/>
    <att type="string" name="go_mol_function" value="-"/>
    <att type="string" name="go_mol_function_id" value="-"/>
    <att type="string" name="kegg" value="hsa:5704"/>
    <att type="string" name="label" value="PSMC4"/>
    <att type="string" name="mut_poly_flag" value="-"/>
    <att type="string" name="mutagenesis" value="-"/>
    <att type="string" name="omim" value="-"/>
    <att type="string" name="pdb" value="2DVW"/>
    <att type="string" name="pfam" value="PF00004"/>
    <att type="string" name="polymorphism" value="-"/>
    <att type="string" name="prosite" value="PS00674"/>
    <att type="string" name="reactome" value="&lt;ul&gt;&lt;li&gt;REACT_1538&lt;/li&gt;&lt;li&gt;REACT_9035&lt;/li&gt;&lt;li&gt;REACT_383&lt;/li&gt;&lt;li&gt;REACT_6185&lt;/li&gt;&lt;li&gt;REACT_13635&lt;/li&gt;&lt;li&gt;REACT_11045&lt;/li&gt;&lt;li&gt;REACT_578&lt;/li&gt;&lt;li&gt;REACT_152&lt;/li&gt;&lt;li&gt;REACT_6850&lt;/li&gt;&lt;li&gt;REACT_13&lt;/li&gt;&lt;/ul&gt;"/>
    <att type="string" name="type" value="level_2"/>
    <att type="string" name="uniprot_accession" value="P43686"/>
    <att type="string" name="uniprot_entry" value="PRS6B_HUMAN"/>
    <att type="string" name="user_entity_id" value="264590"/>
    <att type="string" name="vizmap:BIANA: @neurLink ppi network NODE_FILL_COLOR" value="java.awt.Color[r=0,g=255,b=0]"/>
    <att type="string" name="vizmap:BIANA: @neurLink ppi network_1 NODE_FILL_COLOR" value="java.awt.Color[r=0,g=255,b=0]"/>
    <att type="string" name="vizmap:BIANA: @neurLink ppi network_1--clustered NODE_FILL_COLOR" value="java.awt.Color[r=0,g=255,b=0]"/>
    <att type="string" name="vizmap:BIANA: @neurLink ppi network_1--clustered NODE_HEIGHT" value="35.0"/>
    <att type="string" name="vizmap:BIANA: @neurLink ppi network_1--clustered NODE_WIDTH" value="35.0"/>
    <att type="string" name="vizmap:DHN_Modular_Subnetworks NODE_FILL_COLOR" value="java.awt.Color[r=0,g=255,b=0]"/>
    <att type="string" name="vizmap:DHN_Modular_Subnetworks NODE_HEIGHT" value="35.0"/>
    <att type="string" name="vizmap:DHN_Modular_Subnetworks NODE_WIDTH" value="35.0"/>
    <att type="string" name="vizmap:GRC_human_BRAIN_interactome_txt NODE_HEIGHT" value="40.0"/>
    <att type="string" name="vizmap:GRC_human_BRAIN_interactome_txt NODE_WIDTH" value="40.0"/>
    <att type="string" name="vizmap:HormoneDementiaNetwork_filtered_final NODE_FILL_COLOR" value="java.awt.Color[r=0,g=255,b=0]"/>
    <graphics type="ELLIPSE" h="35.0" w="35.0" x="1334.4388427734375" y="1282.8568115234375" fill="#00ff00" width="1" outline="#666666" cy:nodeTransparency="1.0" cy:nodeLabelFont="Default-0-12" cy:nodeLabel="" cy:borderLineType="solid"/>
  </node>
  <node label="BRCC3" id="-6405">
    <att type="integer" name="0_GLay_cluster" value="20"/>
    <att type="string" name="additional_tags" value="&lt;ul&gt;&lt;li&gt;&lt;i&gt;CTD&lt;/i&gt;: 79184&lt;/li&gt;&lt;li&gt;&lt;i&gt;ArrayExpress&lt;/i&gt;: P46736&lt;/li&gt;&lt;li&gt;&lt;i&gt;NextBio&lt;/i&gt;: 68176&lt;/li&gt;&lt;li&gt;&lt;i&gt;GeneCards&lt;/i&gt;: GC0XP153952&lt;/li&gt;&lt;li&gt;&lt;i&gt;IPI&lt;/i&gt;: IPI00871617, IPI00939471, IPI00853631, IPI00929376, IPI00936224&lt;/li&gt;&lt;li&gt;&lt;i&gt;IntAct&lt;/i&gt;: P46736&lt;/li&gt;&lt;li&gt;&lt;i&gt;PhosphoSite&lt;/i&gt;: P46736&lt;/li&gt;&lt;li&gt;&lt;i&gt;STRING&lt;/i&gt;: P46736&lt;/li&gt;&lt;li&gt;&lt;i&gt;Bgee&lt;/i&gt;: P46736&lt;/li&gt;&lt;li&gt;&lt;i&gt;PIR&lt;/i&gt;: I38167&lt;/li&gt;&lt;li&gt;&lt;i&gt;CleanEx&lt;/i&gt;: HS_BRCC3&lt;/li&gt;&lt;li&gt;&lt;i&gt;MIM&lt;/i&gt;: 300617&lt;/li&gt;&lt;li&gt;&lt;i&gt;SMART&lt;/i&gt;: SM00232&lt;/li&gt;&lt;li&gt;&lt;i&gt;H-InvDB&lt;/i&gt;: HIX0018536&lt;/li&gt;&lt;li&gt;&lt;i&gt;EMBL&lt;/i&gt;: BC002999, S68015, AK298886, BX293995, AK313544, AY438030, BX470111, X64643, AK299194, BC006540&lt;/li&gt;&lt;li&gt;&lt;i&gt;HOVERGEN&lt;/i&gt;: P46736&lt;/li&gt;&lt;li&gt;&lt;i&gt;GermOnline&lt;/i&gt;: ENSG00000185515&lt;/li&gt;&lt;li&gt;&lt;i&gt;UCSC&lt;/i&gt;: uc004fnb.1, uc004fna.1&lt;/li&gt;&lt;li&gt;&lt;i&gt;RefSeq&lt;/i&gt;: NP_001018065.1, NP_077308.1&lt;/li&gt;&lt;li&gt;&lt;i&gt;InterPro&lt;/i&gt;: IPR000555&lt;/li&gt;&lt;li&gt;&lt;i&gt;HGNC&lt;/i&gt;: HGNC:24185&lt;/li&gt;&lt;li&gt;&lt;i&gt;PharmGKB&lt;/i&gt;: PA134922847&lt;/li&gt;&lt;li&gt;&lt;i&gt;UniGene&lt;/i&gt;: Hs.558537&lt;/li&gt;&lt;/ul&gt;"/>
    <att type="string" name="alternative_genesymbol" value="&lt;ul&gt;&lt;li&gt;BRCC36&lt;/li&gt;&lt;li&gt;C6.1A&lt;/li&gt;&lt;li&gt;CXorf53&lt;/li&gt;&lt;/ul&gt;"/>
    <att type="string" name="alternative_uniprot_accession" value="&lt;ul&gt;&lt;li&gt;B4DQN7&lt;/li&gt;&lt;li&gt;A8MWH0&lt;/li&gt;&lt;li&gt;A6QRF8&lt;/li&gt;&lt;li&gt;A6QRF9&lt;/li&gt;&lt;li&gt;B1B062&lt;/li&gt;&lt;li&gt;A9Z1Y0&lt;/li&gt;&lt;li&gt;Q9BTZ6&lt;/li&gt;&lt;li&gt;Q16107&lt;/li&gt;&lt;li&gt;A9Z1Y5&lt;/li&gt;&lt;li&gt;A8MUX5&lt;/li&gt;&lt;li&gt;Q53YX5&lt;/li&gt;&lt;/ul&gt;"/>
    <att type="string" name="canonicalName" value="BRCC3"/>
    <att type="string" name="db_snp" value="rs28997578"/>
    <att type="string" name="degree" value="7"/>
    <att type="string" name="ensembl" value="ENSG00000185515"/>
    <att type="string" name="entrez_geneid" value="79184"/>
    <att type="string" name="genesymbol" value="BRCC3"/>
    <att type="string" name="go_biol_process" value="DNA repair"/>
    <att type="string" name="go_biol_process_id" value="GO:0006281"/>
    <att type="string" name="go_cell_component" value="-"/>
    <att type="string" name="go_cell_component_id" value="-"/>
    <att type="string" name="go_mol_function" value="-"/>
    <att type="string" name="go_mol_function_id" value="-"/>
    <att type="string" name="kegg" value="hsa:79184"/>
    <att type="string" name="label" value="BRCC3"/>
    <att type="string" name="mut_poly_flag" value="3"/>
    <att type="string" name="mutagenesis" value="&lt;ul&gt;&lt;li&gt;HSH-&amp;gt;QSQ at 122-124: Abolishes metalloprotease activity and function in DNA repair&lt;/li&gt;&lt;li&gt;H-&amp;gt;Q at 122: Loss of deubiquitinase activity&lt;/li&gt;&lt;/ul&gt;"/>
    <att type="string" name="omim" value="-"/>
    <att type="string" name="pdb" value="-"/>
    <att type="string" name="pfam" value="PF01398"/>
    <att type="string" name="polymorphism" value="I-&amp;gt;V at 74: in dbSNP:rs28997578"/>
    <att type="string" name="prosite" value="-"/>
    <att type="string" name="reactome" value="-"/>
    <att type="string" name="type" value="level_2"/>
    <att type="string" name="uniprot_accession" value="P46736"/>
    <att type="string" name="uniprot_entry" value="BRCC3_HUMAN"/>
    <att type="string" name="user_entity_id" value="52135"/>
    <att type="string" name="vizmap:BIANA: @neurLink ppi network NODE_FILL_COLOR" value="java.awt.Color[r=0,g=255,b=0]"/>
    <att type="string" name="vizmap:BIANA: @neurLink ppi network_1 NODE_FILL_COLOR" value="java.awt.Color[r=0,g=255,b=0]"/>
    <att type="string" name="vizmap:BIANA: @neurLink ppi network_1--clustered NODE_FILL_COLOR" value="java.awt.Color[r=0,g=255,b=0]"/>
    <att type="string" name="vizmap:BIANA: @neurLink ppi network_1--clustered NODE_HEIGHT" value="35.0"/>
    <att type="string" name="vizmap:BIANA: @neurLink ppi network_1--clustered NODE_WIDTH" value="35.0"/>
    <att type="string" name="vizmap:DHN_Modular_Subnetworks NODE_FILL_COLOR" value="java.awt.Color[r=0,g=255,b=0]"/>
    <att type="string" name="vizmap:DHN_Modular_Subnetworks NODE_HEIGHT" value="35.0"/>
    <att type="string" name="vizmap:DHN_Modular_Subnetworks NODE_WIDTH" value="35.0"/>
    <att type="string" name="vizmap:GRC_human_BRAIN_interactome_txt NODE_HEIGHT" value="40.0"/>
    <att type="string" name="vizmap:GRC_human_BRAIN_interactome_txt NODE_WIDTH" value="40.0"/>
    <att type="string" name="vizmap:HormoneDementiaNetwork_filtered_final NODE_FILL_COLOR" value="java.awt.Color[r=0,g=255,b=0]"/>
    <graphics type="ELLIPSE" h="35.0" w="35.0" x="1488.932861328125" y="699.534912109375" fill="#00ff00" width="1" outline="#666666" cy:nodeTransparency="1.0" cy:nodeLabelFont="Default-0-12" cy:nodeLabel="" cy:borderLineType="solid"/>
  </node>
  <node label="GTF3C5" id="-6401">
    <att type="integer" name="0_GLay_cluster" value="20"/>
    <att type="string" name="additional_tags" value="&lt;ul&gt;&lt;li&gt;&lt;i&gt;CTD&lt;/i&gt;: 9328&lt;/li&gt;&lt;li&gt;&lt;i&gt;ArrayExpress&lt;/i&gt;: Q9Y5Q8&lt;/li&gt;&lt;li&gt;&lt;i&gt;NextBio&lt;/i&gt;: 34939&lt;/li&gt;&lt;li&gt;&lt;i&gt;PRIDE&lt;/i&gt;: Q9Y5Q8&lt;/li&gt;&lt;li&gt;&lt;i&gt;IntAct&lt;/i&gt;: Q9Y5Q8&lt;/li&gt;&lt;li&gt;&lt;i&gt;IPI&lt;/i&gt;: IPI00411531, IPI00844182, IPI00879210&lt;/li&gt;&lt;li&gt;&lt;i&gt;GeneCards&lt;/i&gt;: GC09P134895&lt;/li&gt;&lt;li&gt;&lt;i&gt;STRING&lt;/i&gt;: Q9Y5Q8&lt;/li&gt;&lt;li&gt;&lt;i&gt;PhosphoSite&lt;/i&gt;: Q9Y5Q8&lt;/li&gt;&lt;li&gt;&lt;i&gt;Bgee&lt;/i&gt;: Q9Y5Q8&lt;/li&gt;&lt;li&gt;&lt;i&gt;MIM&lt;/i&gt;: 604890&lt;/li&gt;&lt;li&gt;&lt;i&gt;H-InvDB&lt;/i&gt;: HIX0008498&lt;/li&gt;&lt;li&gt;&lt;i&gt;EMBL&lt;/i&gt;: BC030157, CH471090, AK097295, BC009741, AK055092, BC017337, AL162417, AF133124, BC011355, AY007123&lt;/li&gt;&lt;li&gt;&lt;i&gt;OMA&lt;/i&gt;: Q9Y5Q8&lt;/li&gt;&lt;li&gt;&lt;i&gt;UCSC&lt;/i&gt;: uc004cci.2, uc004ccj.2&lt;/li&gt;&lt;li&gt;&lt;i&gt;GermOnline&lt;/i&gt;: ENSG00000148308&lt;/li&gt;&lt;li&gt;&lt;i&gt;HOVERGEN&lt;/i&gt;: Q9Y5Q8&lt;/li&gt;&lt;li&gt;&lt;i&gt;NMPDR&lt;/i&gt;: fig|9606.3.peg.32134&lt;/li&gt;&lt;li&gt;&lt;i&gt;RefSeq&lt;/i&gt;: NP_036219.2, NP_001116295.1&lt;/li&gt;&lt;li&gt;&lt;i&gt;InterPro&lt;/i&gt;: IPR019136&lt;/li&gt;&lt;li&gt;&lt;i&gt;PharmGKB&lt;/i&gt;: PA29056&lt;/li&gt;&lt;li&gt;&lt;i&gt;HGNC&lt;/i&gt;: HGNC:4668&lt;/li&gt;&lt;li&gt;&lt;i&gt;UniGene&lt;/i&gt;: Hs.495417&lt;/li&gt;&lt;/ul&gt;"/>
    <att type="string" name="alternative_genesymbol" value="-"/>
    <att type="string" name="alternative_uniprot_accession" value="&lt;ul&gt;&lt;li&gt;Q8N857&lt;/li&gt;&lt;li&gt;Q5T7U2&lt;/li&gt;&lt;li&gt;A6NI44&lt;/li&gt;&lt;li&gt;Q9H4P2&lt;/li&gt;&lt;li&gt;Q5T7U3&lt;/li&gt;&lt;li&gt;A6NJB9&lt;/li&gt;&lt;li&gt;Q96GD9&lt;/li&gt;&lt;li&gt;Q8N2U7&lt;/li&gt;&lt;/ul&gt;"/>
    <att type="string" name="canonicalName" value="GTF3C5"/>
    <att type="string" name="db_snp" value="rs637435"/>
    <att type="string" name="degree" value="8"/>
    <att type="string" name="ensembl" value="ENSG00000148308"/>
    <att type="string" name="entrez_geneid" value="9328"/>
    <att type="string" name="genesymbol" value="GTF3C5"/>
    <att type="string" name="go_biol_process" value="-"/>
    <att type="string" name="go_biol_process_id" value="-"/>
    <att type="string" name="go_cell_component" value="-"/>
    <att type="string" name="go_cell_component_id" value="-"/>
    <att type="string" name="go_mol_function" value="-"/>
    <att type="string" name="go_mol_function_id" value="-"/>
    <att type="string" name="kegg" value="-"/>
    <att type="string" name="label" value="GTF3C5"/>
    <att type="string" name="mut_poly_flag" value="2"/>
    <att type="string" name="mutagenesis" value="-"/>
    <att type="string" name="omim" value="-"/>
    <att type="string" name="pdb" value="-"/>
    <att type="string" name="pfam" value="PF09734"/>
    <att type="string" name="polymorphism" value="D-&amp;gt;N at 445: in dbSNP:rs637435"/>
    <att type="string" name="prosite" value="-"/>
    <att type="string" name="reactome" value="REACT_1788"/>
    <att type="string" name="type" value="level_2"/>
    <att type="string" name="uniprot_accession" value="Q9Y5Q8"/>
    <att type="string" name="uniprot_entry" value="TF3C5_HUMAN"/>
    <att type="string" name="user_entity_id" value="319796"/>
    <att type="string" name="vizmap:BIANA: @neurLink ppi network NODE_FILL_COLOR" value="java.awt.Color[r=0,g=255,b=0]"/>
    <att type="string" name="vizmap:BIANA: @neurLink ppi network_1 NODE_FILL_COLOR" value="java.awt.Color[r=0,g=255,b=0]"/>
    <att type="string" name="vizmap:BIANA: @neurLink ppi network_1--clustered NODE_FILL_COLOR" value="java.awt.Color[r=0,g=255,b=0]"/>
    <att type="string" name="vizmap:BIANA: @neurLink ppi network_1--clustered NODE_HEIGHT" value="35.0"/>
    <att type="string" name="vizmap:BIANA: @neurLink ppi network_1--clustered NODE_WIDTH" value="35.0"/>
    <att type="string" name="vizmap:DHN_Modular_Subnetworks NODE_FILL_COLOR" value="java.awt.Color[r=0,g=255,b=0]"/>
    <att type="string" name="vizmap:DHN_Modular_Subnetworks NODE_HEIGHT" value="35.0"/>
    <att type="string" name="vizmap:DHN_Modular_Subnetworks NODE_WIDTH" value="35.0"/>
    <att type="string" name="vizmap:HormoneDementiaNetwork_filtered_final NODE_FILL_COLOR" value="java.awt.Color[r=0,g=255,b=0]"/>
    <graphics type="ELLIPSE" h="35.0" w="35.0" x="1472.8406982421875" y="380.7532958984375" fill="#00ff00" width="1" outline="#666666" cy:nodeTransparency="1.0" cy:nodeLabelFont="Default-0-12" cy:nodeLabel="" cy:borderLineType="solid"/>
  </node>
  <node label="ALPP" id="-6391">
    <att type="integer" name="0_GLay_cluster" value="20"/>
    <att type="string" name="additional_tags" value="&lt;ul&gt;&lt;li&gt;&lt;i&gt;CTD&lt;/i&gt;: 250&lt;/li&gt;&lt;li&gt;&lt;i&gt;ArrayExpress&lt;/i&gt;: P05187&lt;/li&gt;&lt;li&gt;&lt;i&gt;NextBio&lt;/i&gt;: 1001&lt;/li&gt;&lt;li&gt;&lt;i&gt;Gene3D&lt;/i&gt;: G3DSA:3.40.720.10&lt;/li&gt;&lt;li&gt;&lt;i&gt;PRIDE&lt;/i&gt;: P05187&lt;/li&gt;&lt;li&gt;&lt;i&gt;IPI&lt;/i&gt;: IPI00007289&lt;/li&gt;&lt;li&gt;&lt;i&gt;GeneCards&lt;/i&gt;: GC02P232951&lt;/li&gt;&lt;li&gt;&lt;i&gt;STRING&lt;/i&gt;: P05187&lt;/li&gt;&lt;li&gt;&lt;i&gt;PhosphoSite&lt;/i&gt;: P05187&lt;/li&gt;&lt;li&gt;&lt;i&gt;BRENDA&lt;/i&gt;: 3.1.3.1&lt;/li&gt;&lt;li&gt;&lt;i&gt;PIR&lt;/i&gt;: A31074&lt;/li&gt;&lt;li&gt;&lt;i&gt;Bgee&lt;/i&gt;: P05187&lt;/li&gt;&lt;li&gt;&lt;i&gt;MIM&lt;/i&gt;: 171800&lt;/li&gt;&lt;li&gt;&lt;i&gt;CleanEx&lt;/i&gt;: HS_ALPP&lt;/li&gt;&lt;li&gt;&lt;i&gt;SMART&lt;/i&gt;: SM00098&lt;/li&gt;&lt;li&gt;&lt;i&gt;PRINTS&lt;/i&gt;: PR00113&lt;/li&gt;&lt;li&gt;&lt;i&gt;H-InvDB&lt;/i&gt;: HIX0002924&lt;/li&gt;&lt;li&gt;&lt;i&gt;HOGENOM&lt;/i&gt;: P05187&lt;/li&gt;&lt;li&gt;&lt;i&gt;EMBL&lt;/i&gt;: M12551, BC094743, M14169, M19159, M13077, M14170, AC068134, BC009647, BC068501&lt;/li&gt;&lt;li&gt;&lt;i&gt;OMA&lt;/i&gt;: P05187&lt;/li&gt;&lt;li&gt;&lt;i&gt;UCSC&lt;/i&gt;: uc002vsq.1&lt;/li&gt;&lt;li&gt;&lt;i&gt;NMPDR&lt;/i&gt;: fig|9606.3.peg.19512&lt;/li&gt;&lt;li&gt;&lt;i&gt;GermOnline&lt;/i&gt;: ENSG00000163283&lt;/li&gt;&lt;li&gt;&lt;i&gt;HOVERGEN&lt;/i&gt;: P05187&lt;/li&gt;&lt;li&gt;&lt;i&gt;RefSeq&lt;/i&gt;: NP_001623.3&lt;/li&gt;&lt;li&gt;&lt;i&gt;InterPro&lt;/i&gt;: IPR001952, IPR017849, IPR018299&lt;/li&gt;&lt;li&gt;&lt;i&gt;PharmGKB&lt;/i&gt;: PA24730&lt;/li&gt;&lt;li&gt;&lt;i&gt;HGNC&lt;/i&gt;: HGNC:439&lt;/li&gt;&lt;li&gt;&lt;i&gt;UniGene&lt;/i&gt;: Hs.284255&lt;/li&gt;&lt;/ul&gt;"/>
    <att type="string" name="alternative_genesymbol" value="PLAP"/>
    <att type="string" name="alternative_uniprot_accession" value="&lt;ul&gt;&lt;li&gt;P06861&lt;/li&gt;&lt;li&gt;Q53S78&lt;/li&gt;&lt;li&gt;P05188&lt;/li&gt;&lt;li&gt;Q96DB7&lt;/li&gt;&lt;/ul&gt;"/>
    <att type="string" name="canonicalName" value="ALPP"/>
    <att type="string" name="db_snp" value="&lt;ul&gt;&lt;li&gt;rs2853378&lt;/li&gt;&lt;li&gt;rs1048994&lt;/li&gt;&lt;li&gt;rs13026692&lt;/li&gt;&lt;li&gt;rs1048988&lt;/li&gt;&lt;li&gt;rs1130335&lt;/li&gt;&lt;/ul&gt;"/>
    <att type="string" name="degree" value="54"/>
    <att type="string" name="ensembl" value="ENSG00000163283"/>
    <att type="string" name="entrez_geneid" value="250"/>
    <att type="string" name="genesymbol" value="ALPP"/>
    <att type="string" name="go_biol_process" value="-"/>
    <att type="string" name="go_biol_process_id" value="-"/>
    <att type="string" name="go_cell_component" value="-"/>
    <att type="string" name="go_cell_component_id" value="-"/>
    <att type="string" name="go_mol_function" value="-"/>
    <att type="string" name="go_mol_function_id" value="-"/>
    <att type="string" name="kegg" value="hsa:250"/>
    <att type="string" name="label" value="ALPP"/>
    <att type="string" name="mut_poly_flag" value="2"/>
    <att type="string" name="mutagenesis" value="-"/>
    <att type="string" name="omim" value="-"/>
    <att type="string" name="pdb" value="&lt;ul&gt;&lt;li&gt;1ZED&lt;/li&gt;&lt;li&gt;1ZEB&lt;/li&gt;&lt;li&gt;1ZEF&lt;/li&gt;&lt;li&gt;1EW2&lt;/li&gt;&lt;li&gt;2GLQ&lt;/li&gt;&lt;/ul&gt;"/>
    <att type="string" name="pfam" value="PF00245"/>
    <att type="string" name="polymorphism" value="&lt;ul&gt;&lt;li&gt;P-&amp;gt;L at 25: in dbSNP:rs1130335&lt;/li&gt;&lt;li&gt;I-&amp;gt;L at 89: in dbSNP:rs13026692&lt;/li&gt;&lt;li&gt;R-&amp;gt;P at 231: in dbSNP:rs1048988&lt;/li&gt;&lt;li&gt;E-&amp;gt;G at 451: in dbSNP:rs1048994&lt;/li&gt;&lt;li&gt;R-&amp;gt;H at 263: in dbSNP:rs2853378&lt;/li&gt;&lt;/ul&gt;"/>
    <att type="string" name="prosite" value="PS00123"/>
    <att type="string" name="reactome" value="-"/>
    <att type="string" name="type" value="level_2"/>
    <att type="string" name="uniprot_accession" value="P05187"/>
    <att type="string" name="uniprot_entry" value="PPB1_HUMAN"/>
    <att type="string" name="user_entity_id" value="263233"/>
    <att type="string" name="vizmap:BIANA: @neurLink ppi network NODE_FILL_COLOR" value="java.awt.Color[r=0,g=255,b=0]"/>
    <att type="string" name="vizmap:BIANA: @neurLink ppi network_1 NODE_FILL_COLOR" value="java.awt.Color[r=0,g=255,b=0]"/>
    <att type="string" name="vizmap:BIANA: @neurLink ppi network_1--clustered NODE_FILL_COLOR" value="java.awt.Color[r=0,g=255,b=0]"/>
    <att type="string" name="vizmap:BIANA: @neurLink ppi network_1--clustered NODE_HEIGHT" value="35.0"/>
    <att type="string" name="vizmap:BIANA: @neurLink ppi network_1--clustered NODE_WIDTH" value="35.0"/>
    <att type="string" name="vizmap:DHN_Modular_Subnetworks NODE_FILL_COLOR" value="java.awt.Color[r=0,g=255,b=0]"/>
    <att type="string" name="vizmap:DHN_Modular_Subnetworks NODE_HEIGHT" value="35.0"/>
    <att type="string" name="vizmap:DHN_Modular_Subnetworks NODE_WIDTH" value="35.0"/>
    <att type="string" name="vizmap:HormoneDementiaNetwork_filtered_final NODE_FILL_COLOR" value="java.awt.Color[r=0,g=255,b=0]"/>
    <graphics type="ELLIPSE" h="35.0" w="35.0" x="797.2859497070312" y="1295.3077392578125" fill="#00ff00" width="1" outline="#666666" cy:nodeTransparency="1.0" cy:nodeLabelFont="Default-0-12" cy:nodeLabel="" cy:borderLineType="solid"/>
  </node>
  <node label="MYOD1" id="-6390">
    <att type="integer" name="0_GLay_cluster" value="20"/>
    <att type="string" name="Column 1" value="MYOD1"/>
    <att type="integer" name="Degree" value="1"/>
    <att type="string" name="Matching.Attribute" value="MYOD1"/>
    <att type="string" name="additional_tags" value="&lt;ul&gt;&lt;li&gt;&lt;i&gt;CTD&lt;/i&gt;: 4654&lt;/li&gt;&lt;li&gt;&lt;i&gt;ArrayExpress&lt;/i&gt;: P15172&lt;/li&gt;&lt;li&gt;&lt;i&gt;Gene3D&lt;/i&gt;: G3DSA:4.10.280.10&lt;/li&gt;&lt;li&gt;&lt;i&gt;DIP&lt;/i&gt;: DIP:704N&lt;/li&gt;&lt;li&gt;&lt;i&gt;PRIDE&lt;/i&gt;: P15172&lt;/li&gt;&lt;li&gt;&lt;i&gt;IntAct&lt;/i&gt;: P15172&lt;/li&gt;&lt;li&gt;&lt;i&gt;IPI&lt;/i&gt;: IPI00102339&lt;/li&gt;&lt;li&gt;&lt;i&gt;GeneCards&lt;/i&gt;: GC11P017697&lt;/li&gt;&lt;li&gt;&lt;i&gt;STRING&lt;/i&gt;: P15172&lt;/li&gt;&lt;li&gt;&lt;i&gt;PhosphoSite&lt;/i&gt;: P15172&lt;/li&gt;&lt;li&gt;&lt;i&gt;Pathway_Interaction_DB&lt;/i&gt;: smad2_3nuclearpathway, hdac_classiii_pathway&lt;/li&gt;&lt;li&gt;&lt;i&gt;PIR&lt;/i&gt;: S26827&lt;/li&gt;&lt;li&gt;&lt;i&gt;Bgee&lt;/i&gt;: P15172&lt;/li&gt;&lt;li&gt;&lt;i&gt;SMR&lt;/i&gt;: P15172&lt;/li&gt;&lt;li&gt;&lt;i&gt;MIM&lt;/i&gt;: 159970&lt;/li&gt;&lt;li&gt;&lt;i&gt;CleanEx&lt;/i&gt;: HS_MYOD1&lt;/li&gt;&lt;li&gt;&lt;i&gt;SMART&lt;/i&gt;: SM00353, SM00520&lt;/li&gt;&lt;li&gt;&lt;i&gt;H-InvDB&lt;/i&gt;: HIX0035989&lt;/li&gt;&lt;li&gt;&lt;i&gt;EMBL&lt;/i&gt;: BC064493, X56677, AF027148, X17650, CH471064, BT007157&lt;/li&gt;&lt;li&gt;&lt;i&gt;OMA&lt;/i&gt;: P15172&lt;/li&gt;&lt;li&gt;&lt;i&gt;UCSC&lt;/i&gt;: uc001mni.1&lt;/li&gt;&lt;li&gt;&lt;i&gt;GermOnline&lt;/i&gt;: ENSG00000129152&lt;/li&gt;&lt;li&gt;&lt;i&gt;HOVERGEN&lt;/i&gt;: P15172&lt;/li&gt;&lt;li&gt;&lt;i&gt;RefSeq&lt;/i&gt;: NP_002469.2&lt;/li&gt;&lt;li&gt;&lt;i&gt;InterPro&lt;/i&gt;: IPR002546, IPR001092, IPR011598&lt;/li&gt;&lt;li&gt;&lt;i&gt;HSSP&lt;/i&gt;: P10085&lt;/li&gt;&lt;li&gt;&lt;i&gt;PharmGKB&lt;/i&gt;: PA31416&lt;/li&gt;&lt;li&gt;&lt;i&gt;HGNC&lt;/i&gt;: HGNC:7611&lt;/li&gt;&lt;li&gt;&lt;i&gt;UniGene&lt;/i&gt;: Hs.181768&lt;/li&gt;&lt;/ul&gt;"/>
    <att type="string" name="alternative_genesymbol" value="&lt;ul&gt;&lt;li&gt;MYF3&lt;/li&gt;&lt;li&gt;MYOD&lt;/li&gt;&lt;/ul&gt;"/>
    <att type="string" name="alternative_uniprot_accession" value="O75321"/>
    <att type="string" name="canonicalName" value="MYOD1"/>
    <att type="list" name="cytoscape.alias.list">
      <att type="string" name="cytoscape.alias.list" value="MYOD1"/>
    </att>
    <att type="string" name="db_snp" value="-"/>
    <att type="string" name="degree" value="57"/>
    <att type="string" name="drugORgene" value="GENE"/>
    <att type="string" name="ensembl" value="ENSG00000129152"/>
    <att type="string" name="entrez_geneid" value="4654"/>
    <att type="string" name="genesymbol" value="MYOD1"/>
    <att type="string" name="go_biol_process" value="-"/>
    <att type="string" name="go_biol_process_id" value="-"/>
    <att type="string" name="go_cell_component" value="-"/>
    <att type="string" name="go_cell_component_id" value="-"/>
    <att type="string" name="go_mol_function" value="-"/>
    <att type="string" name="go_mol_function_id" value="-"/>
    <att type="string" name="kegg" value="hsa:4654"/>
    <att type="string" name="label" value="MYOD1"/>
    <att type="string" name="mut_poly_flag" value="2"/>
    <att type="string" name="mutagenesis" value="-"/>
    <att type="string" name="ndd_dt_network.txt.canonicalName" value="MYOD1"/>
    <att type="string" name="ndd_dt_stitch_network_top10.txt.canonicalName" value="MYOD1"/>
    <att type="string" name="omim" value="-"/>
    <att type="string" name="pdb" value="-"/>
    <att type="string" name="pfam" value="&lt;ul&gt;&lt;li&gt;PF00010&lt;/li&gt;&lt;li&gt;PF01586&lt;/li&gt;&lt;/ul&gt;"/>
    <att type="string" name="polymorphism" value="&lt;ul&gt;&lt;li&gt;E-&amp;gt;K at 262: in a breast cancer sample; somatic mutation&lt;/li&gt;&lt;li&gt;A-&amp;gt;V at 309: in a breast cancer sample; somatic mutation&lt;/li&gt;&lt;/ul&gt;"/>
    <att type="string" name="prosite" value="PS50888"/>
    <att type="string" name="reactome" value="-"/>
    <att type="string" name="type" value="level_2"/>
    <att type="string" name="uniprot_accession" value="P15172"/>
    <att type="string" name="uniprot_entry" value="MYOD1_HUMAN"/>
    <att type="string" name="user_entity_id" value="240884"/>
    <att type="string" name="vizmap:BIANA: @neurLink ppi network NODE_FILL_COLOR" value="java.awt.Color[r=0,g=255,b=0]"/>
    <att type="string" name="vizmap:BIANA: @neurLink ppi network_1 NODE_FILL_COLOR" value="java.awt.Color[r=0,g=255,b=0]"/>
    <att type="string" name="vizmap:BIANA: @neurLink ppi network_1--clustered NODE_FILL_COLOR" value="java.awt.Color[r=0,g=255,b=0]"/>
    <att type="string" name="vizmap:BIANA: @neurLink ppi network_1--clustered NODE_HEIGHT" value="35.0"/>
    <att type="string" name="vizmap:BIANA: @neurLink ppi network_1--clustered NODE_WIDTH" value="35.0"/>
    <att type="string" name="vizmap:DHN_Modular_Subnetworks NODE_FILL_COLOR" value="java.awt.Color[r=0,g=255,b=0]"/>
    <att type="string" name="vizmap:DHN_Modular_Subnetworks NODE_HEIGHT" value="35.0"/>
    <att type="string" name="vizmap:DHN_Modular_Subnetworks NODE_WIDTH" value="35.0"/>
    <att type="string" name="vizmap:GRC_human_BRAIN_interactome_txt NODE_HEIGHT" value="40.0"/>
    <att type="string" name="vizmap:GRC_human_BRAIN_interactome_txt NODE_WIDTH" value="40.0"/>
    <att type="string" name="vizmap:HormoneDementiaNetwork_filtered_final NODE_FILL_COLOR" value="java.awt.Color[r=0,g=255,b=0]"/>
    <att type="string" name="vizmap:Merged_Network NODE_FILL_COLOR" value="java.awt.Color[r=0,g=102,b=0]"/>
    <att type="string" name="vizmap:Merged_Network NODE_SHAPE" value="ELLIPSE"/>
    <att type="string" name="vizmap:Merged_Network NODE_SIZE" value="35.0"/>
    <att type="string" name="vizmap:ndd_dt_stitch_network_top10_txt NODE_SIZE" value="40.0"/>
    <graphics type="ELLIPSE" h="35.0" w="35.0" x="857.0603637695312" y="943.5509643554688" fill="#00ff00" width="1" outline="#666666" cy:nodeTransparency="1.0" cy:nodeLabelFont="Default-0-12" cy:nodeLabel="" cy:borderLineType="solid"/>
  </node>
  <node label="NR1I3" id="-6389">
    <att type="integer" name="0_GLay_cluster" value="20"/>
    <att type="string" name="additional_tags" value="&lt;ul&gt;&lt;li&gt;&lt;i&gt;ProDom&lt;/i&gt;: PD000035&lt;/li&gt;&lt;li&gt;&lt;i&gt;CTD&lt;/i&gt;: 9970&lt;/li&gt;&lt;li&gt;&lt;i&gt;ArrayExpress&lt;/i&gt;: Q14994&lt;/li&gt;&lt;li&gt;&lt;i&gt;NextBio&lt;/i&gt;: 37626&lt;/li&gt;&lt;li&gt;&lt;i&gt;Gene3D&lt;/i&gt;: G3DSA:3.30.50.10, G3DSA:1.10.565.10&lt;/li&gt;&lt;li&gt;&lt;i&gt;IntAct&lt;/i&gt;: Q14994&lt;/li&gt;&lt;li&gt;&lt;i&gt;IPI&lt;/i&gt;: IPI00418379, IPI00001687&lt;/li&gt;&lt;li&gt;&lt;i&gt;GeneCards&lt;/i&gt;: GC01M159466&lt;/li&gt;&lt;li&gt;&lt;i&gt;STRING&lt;/i&gt;: Q14994&lt;/li&gt;&lt;li&gt;&lt;i&gt;PhosphoSite&lt;/i&gt;: Q14994&lt;/li&gt;&lt;li&gt;&lt;i&gt;PIR&lt;/i&gt;: A56197&lt;/li&gt;&lt;li&gt;&lt;i&gt;Bgee&lt;/i&gt;: Q14994&lt;/li&gt;&lt;li&gt;&lt;i&gt;MIM&lt;/i&gt;: 603881&lt;/li&gt;&lt;li&gt;&lt;i&gt;CleanEx&lt;/i&gt;: HS_NR1I3&lt;/li&gt;&lt;li&gt;&lt;i&gt;SMART&lt;/i&gt;: SM00399, SM00430&lt;/li&gt;&lt;li&gt;&lt;i&gt;PRINTS&lt;/i&gt;: PR00350, PR00398, PR00047&lt;/li&gt;&lt;li&gt;&lt;i&gt;H-InvDB&lt;/i&gt;: HIX0028695&lt;/li&gt;&lt;li&gt;&lt;i&gt;EMBL&lt;/i&gt;: Z30425, BC069626&lt;/li&gt;&lt;li&gt;&lt;i&gt;UCSC&lt;/i&gt;: uc001fzx.1&lt;/li&gt;&lt;li&gt;&lt;i&gt;GermOnline&lt;/i&gt;: ENSG00000143257&lt;/li&gt;&lt;li&gt;&lt;i&gt;HOVERGEN&lt;/i&gt;: Q14994&lt;/li&gt;&lt;li&gt;&lt;i&gt;RefSeq&lt;/i&gt;: NP_005113.1, NP_001070948.1&lt;/li&gt;&lt;li&gt;&lt;i&gt;InterPro&lt;/i&gt;: IPR000536, IPR013088, IPR001723, IPR008946, IPR001628, IPR000324&lt;/li&gt;&lt;li&gt;&lt;i&gt;PharmGKB&lt;/i&gt;: PA391&lt;/li&gt;&lt;li&gt;&lt;i&gt;HGNC&lt;/i&gt;: HGNC:7969&lt;/li&gt;&lt;li&gt;&lt;i&gt;UniGene&lt;/i&gt;: Hs.349642&lt;/li&gt;&lt;/ul&gt;"/>
    <att type="string" name="alternative_genesymbol" value="CAR"/>
    <att type="string" name="alternative_uniprot_accession" value=""/>
    <att type="string" name="canonicalName" value="NR1I3"/>
    <att type="string" name="db_snp" value="-"/>
    <att type="string" name="degree" value="8"/>
    <att type="string" name="ensembl" value="ENSG00000143257"/>
    <att type="string" name="entrez_geneid" value="9970"/>
    <att type="string" name="genesymbol" value="NR1I3"/>
    <att type="string" name="go_biol_process" value="-"/>
    <att type="string" name="go_biol_process_id" value="-"/>
    <att type="string" name="go_cell_component" value="-"/>
    <att type="string" name="go_cell_component_id" value="-"/>
    <att type="string" name="go_mol_function" value="-"/>
    <att type="string" name="go_mol_function_id" value="-"/>
    <att type="string" name="kegg" value="-"/>
    <att type="string" name="label" value="NR1I3"/>
    <att type="string" name="mut_poly_flag" value="2"/>
    <att type="string" name="mutagenesis" value="-"/>
    <att type="string" name="omim" value="-"/>
    <att type="string" name="pdb" value="&lt;ul&gt;&lt;li&gt;1XVP&lt;/li&gt;&lt;li&gt;1XV9&lt;/li&gt;&lt;/ul&gt;"/>
    <att type="string" name="pfam" value="&lt;ul&gt;&lt;li&gt;PF00104&lt;/li&gt;&lt;li&gt;PF00105&lt;/li&gt;&lt;/ul&gt;"/>
    <att type="string" name="polymorphism" value="V-&amp;gt;G at 133"/>
    <att type="string" name="prosite" value="&lt;ul&gt;&lt;li&gt;PS00031&lt;/li&gt;&lt;li&gt;PS51030&lt;/li&gt;&lt;/ul&gt;"/>
    <att type="string" name="reactome" value="-"/>
    <att type="string" name="type" value="level_2"/>
    <att type="string" name="uniprot_accession" value="Q14994"/>
    <att type="string" name="uniprot_entry" value="NR1I3_HUMAN"/>
    <att type="string" name="user_entity_id" value="247925"/>
    <att type="string" name="vizmap:BIANA: @neurLink ppi network NODE_FILL_COLOR" value="java.awt.Color[r=0,g=255,b=0]"/>
    <att type="string" name="vizmap:BIANA: @neurLink ppi network_1 NODE_FILL_COLOR" value="java.awt.Color[r=0,g=255,b=0]"/>
    <att type="string" name="vizmap:BIANA: @neurLink ppi network_1--clustered NODE_FILL_COLOR" value="java.awt.Color[r=0,g=255,b=0]"/>
    <att type="string" name="vizmap:BIANA: @neurLink ppi network_1--clustered NODE_HEIGHT" value="35.0"/>
    <att type="string" name="vizmap:BIANA: @neurLink ppi network_1--clustered NODE_WIDTH" value="35.0"/>
    <att type="string" name="vizmap:DHN_Modular_Subnetworks NODE_FILL_COLOR" value="java.awt.Color[r=0,g=255,b=0]"/>
    <att type="string" name="vizmap:DHN_Modular_Subnetworks NODE_HEIGHT" value="35.0"/>
    <att type="string" name="vizmap:DHN_Modular_Subnetworks NODE_WIDTH" value="35.0"/>
    <att type="string" name="vizmap:HormoneDementiaNetwork_filtered_final NODE_FILL_COLOR" value="java.awt.Color[r=0,g=255,b=0]"/>
    <graphics type="ELLIPSE" h="35.0" w="35.0" x="1170.32275390625" y="442.194091796875" fill="#00ff00" width="1" outline="#666666" cy:nodeTransparency="1.0" cy:nodeLabelFont="Default-0-12" cy:nodeLabel="" cy:borderLineType="solid"/>
  </node>
  <node label="PRIM2" id="-6386">
    <att type="integer" name="0_GLay_cluster" value="20"/>
    <att type="string" name="additional_tags" value="&lt;ul&gt;&lt;li&gt;&lt;i&gt;CTD&lt;/i&gt;: 5558&lt;/li&gt;&lt;li&gt;&lt;i&gt;ArrayExpress&lt;/i&gt;: P49643&lt;/li&gt;&lt;li&gt;&lt;i&gt;NextBio&lt;/i&gt;: 21538&lt;/li&gt;&lt;li&gt;&lt;i&gt;PRIDE&lt;/i&gt;: P49643&lt;/li&gt;&lt;li&gt;&lt;i&gt;PIRSF&lt;/i&gt;: PIRSF009449&lt;/li&gt;&lt;li&gt;&lt;i&gt;IPI&lt;/i&gt;: IPI00027705, IPI00644817&lt;/li&gt;&lt;li&gt;&lt;i&gt;GeneCards&lt;/i&gt;: GC06P057287&lt;/li&gt;&lt;li&gt;&lt;i&gt;STRING&lt;/i&gt;: P49643&lt;/li&gt;&lt;li&gt;&lt;i&gt;PhosphoSite&lt;/i&gt;: P49643&lt;/li&gt;&lt;li&gt;&lt;i&gt;PIR&lt;/i&gt;: S45631&lt;/li&gt;&lt;li&gt;&lt;i&gt;Bgee&lt;/i&gt;: P49643&lt;/li&gt;&lt;li&gt;&lt;i&gt;MIM&lt;/i&gt;: 176636&lt;/li&gt;&lt;li&gt;&lt;i&gt;CleanEx&lt;/i&gt;: HS_PRIM2&lt;/li&gt;&lt;li&gt;&lt;i&gt;PANTHER&lt;/i&gt;: PTHR10537&lt;/li&gt;&lt;li&gt;&lt;i&gt;H-InvDB&lt;/i&gt;: HIX0032881&lt;/li&gt;&lt;li&gt;&lt;i&gt;HOGENOM&lt;/i&gt;: P49643&lt;/li&gt;&lt;li&gt;&lt;i&gt;EMBL&lt;/i&gt;: AL162579, AL121975, BC064931, BC017833, X74331&lt;/li&gt;&lt;li&gt;&lt;i&gt;UCSC&lt;/i&gt;: uc003pdv.1&lt;/li&gt;&lt;li&gt;&lt;i&gt;GermOnline&lt;/i&gt;: ENSG00000146143&lt;/li&gt;&lt;li&gt;&lt;i&gt;HOVERGEN&lt;/i&gt;: P49643&lt;/li&gt;&lt;li&gt;&lt;i&gt;RefSeq&lt;/i&gt;: NP_000938.2&lt;/li&gt;&lt;li&gt;&lt;i&gt;InterPro&lt;/i&gt;: IPR016558, IPR007238&lt;/li&gt;&lt;li&gt;&lt;i&gt;PharmGKB&lt;/i&gt;: PA33740&lt;/li&gt;&lt;li&gt;&lt;i&gt;HGNC&lt;/i&gt;: HGNC:9370&lt;/li&gt;&lt;li&gt;&lt;i&gt;UniGene&lt;/i&gt;: Hs.654580&lt;/li&gt;&lt;/ul&gt;"/>
    <att type="string" name="alternative_genesymbol" value="PRIM2A"/>
    <att type="string" name="alternative_uniprot_accession" value="&lt;ul&gt;&lt;li&gt;Q53FJ8&lt;/li&gt;&lt;li&gt;Q8WVL2&lt;/li&gt;&lt;li&gt;Q6P1Q7&lt;/li&gt;&lt;li&gt;Q9H413&lt;/li&gt;&lt;/ul&gt;"/>
    <att type="string" name="canonicalName" value="PRIM2"/>
    <att type="string" name="db_snp" value="rs3763183"/>
    <att type="string" name="degree" value="6"/>
    <att type="string" name="ensembl" value="ENSG00000146143"/>
    <att type="string" name="entrez_geneid" value="5558"/>
    <att type="string" name="genesymbol" value="PRIM2"/>
    <att type="string" name="go_biol_process" value="-"/>
    <att type="string" name="go_biol_process_id" value="-"/>
    <att type="string" name="go_cell_component" value="-"/>
    <att type="string" name="go_cell_component_id" value="-"/>
    <att type="string" name="go_mol_function" value="-"/>
    <att type="string" name="go_mol_function_id" value="-"/>
    <att type="string" name="kegg" value="hsa:5558"/>
    <att type="string" name="label" value="PRIM2"/>
    <att type="string" name="mut_poly_flag" value="2"/>
    <att type="string" name="mutagenesis" value="-"/>
    <att type="string" name="omim" value="-"/>
    <att type="string" name="pdb" value="-"/>
    <att type="string" name="pfam" value="PF04104"/>
    <att type="string" name="polymorphism" value="Q-&amp;gt;L at 265: in dbSNP:rs3763183"/>
    <att type="string" name="prosite" value="-"/>
    <att type="string" name="reactome" value="&lt;ul&gt;&lt;li&gt;REACT_7970&lt;/li&gt;&lt;li&gt;REACT_383&lt;/li&gt;&lt;li&gt;REACT_152&lt;/li&gt;&lt;/ul&gt;"/>
    <att type="string" name="type" value="level_2"/>
    <att type="string" name="uniprot_accession" value="P49643"/>
    <att type="string" name="uniprot_entry" value="PRI2_HUMAN"/>
    <att type="string" name="user_entity_id" value="263940"/>
    <att type="string" name="vizmap:BIANA: @neurLink ppi network NODE_FILL_COLOR" value="java.awt.Color[r=0,g=255,b=0]"/>
    <att type="string" name="vizmap:BIANA: @neurLink ppi network_1 NODE_FILL_COLOR" value="java.awt.Color[r=0,g=255,b=0]"/>
    <att type="string" name="vizmap:BIANA: @neurLink ppi network_1--clustered NODE_FILL_COLOR" value="java.awt.Color[r=0,g=255,b=0]"/>
    <att type="string" name="vizmap:BIANA: @neurLink ppi network_1--clustered NODE_HEIGHT" value="35.0"/>
    <att type="string" name="vizmap:BIANA: @neurLink ppi network_1--clustered NODE_WIDTH" value="35.0"/>
    <att type="string" name="vizmap:DHN_Modular_Subnetworks NODE_FILL_COLOR" value="java.awt.Color[r=0,g=255,b=0]"/>
    <att type="string" name="vizmap:DHN_Modular_Subnetworks NODE_HEIGHT" value="35.0"/>
    <att type="string" name="vizmap:DHN_Modular_Subnetworks NODE_WIDTH" value="35.0"/>
    <att type="string" name="vizmap:GRC_human_BRAIN_interactome_txt NODE_HEIGHT" value="40.0"/>
    <att type="string" name="vizmap:GRC_human_BRAIN_interactome_txt NODE_WIDTH" value="40.0"/>
    <att type="string" name="vizmap:HormoneDementiaNetwork_filtered_final NODE_FILL_COLOR" value="java.awt.Color[r=0,g=255,b=0]"/>
    <graphics type="ELLIPSE" h="35.0" w="35.0" x="927.8446044921875" y="1905.806396484375" fill="#00ff00" width="1" outline="#666666" cy:nodeTransparency="1.0" cy:nodeLabelFont="Default-0-12" cy:nodeLabel="" cy:borderLineType="solid"/>
  </node>
  <node label="SERTAD2" id="-6385">
    <att type="integer" name="0_GLay_cluster" value="20"/>
    <att type="string" name="additional_tags" value="&lt;ul&gt;&lt;li&gt;&lt;i&gt;CTD&lt;/i&gt;: 9792&lt;/li&gt;&lt;li&gt;&lt;i&gt;HPA&lt;/i&gt;: HPA019021, HPA020904&lt;/li&gt;&lt;li&gt;&lt;i&gt;ArrayExpress&lt;/i&gt;: Q14140&lt;/li&gt;&lt;li&gt;&lt;i&gt;NextBio&lt;/i&gt;: 36874&lt;/li&gt;&lt;li&gt;&lt;i&gt;IPI&lt;/i&gt;: IPI00028974&lt;/li&gt;&lt;li&gt;&lt;i&gt;GeneCards&lt;/i&gt;: GC02M064770&lt;/li&gt;&lt;li&gt;&lt;i&gt;STRING&lt;/i&gt;: Q14140&lt;/li&gt;&lt;li&gt;&lt;i&gt;Bgee&lt;/i&gt;: Q14140&lt;/li&gt;&lt;li&gt;&lt;i&gt;CleanEx&lt;/i&gt;: HS_SERTAD2&lt;/li&gt;&lt;li&gt;&lt;i&gt;PANTHER&lt;/i&gt;: PTHR16277&lt;/li&gt;&lt;li&gt;&lt;i&gt;H-InvDB&lt;/i&gt;: HIX0002103&lt;/li&gt;&lt;li&gt;&lt;i&gt;HOGENOM&lt;/i&gt;: Q14140&lt;/li&gt;&lt;li&gt;&lt;i&gt;EMBL&lt;/i&gt;: BC101639, BC074788, AC007365, BC101641, D50917, BC074789&lt;/li&gt;&lt;li&gt;&lt;i&gt;OMA&lt;/i&gt;: Q14140&lt;/li&gt;&lt;li&gt;&lt;i&gt;UCSC&lt;/i&gt;: uc002sde.1&lt;/li&gt;&lt;li&gt;&lt;i&gt;GermOnline&lt;/i&gt;: ENSG00000179833&lt;/li&gt;&lt;li&gt;&lt;i&gt;HOVERGEN&lt;/i&gt;: Q14140&lt;/li&gt;&lt;li&gt;&lt;i&gt;RefSeq&lt;/i&gt;: NP_055570.1&lt;/li&gt;&lt;li&gt;&lt;i&gt;InterPro&lt;/i&gt;: IPR009263&lt;/li&gt;&lt;li&gt;&lt;i&gt;HGNC&lt;/i&gt;: HGNC:30784&lt;/li&gt;&lt;li&gt;&lt;i&gt;PharmGKB&lt;/i&gt;: PA134948884&lt;/li&gt;&lt;li&gt;&lt;i&gt;UniGene&lt;/i&gt;: Hs.591569&lt;/li&gt;&lt;/ul&gt;"/>
    <att type="string" name="alternative_genesymbol" value="KIAA0127"/>
    <att type="string" name="alternative_uniprot_accession" value="Q53TS2"/>
    <att type="string" name="canonicalName" value="SERTAD2"/>
    <att type="string" name="db_snp" value="-"/>
    <att type="string" name="degree" value="4"/>
    <att type="string" name="ensembl" value="ENSG00000179833"/>
    <att type="string" name="entrez_geneid" value="-"/>
    <att type="string" name="genesymbol" value="SERTAD2"/>
    <att type="string" name="go_biol_process" value="-"/>
    <att type="string" name="go_biol_process_id" value="-"/>
    <att type="string" name="go_cell_component" value="-"/>
    <att type="string" name="go_cell_component_id" value="-"/>
    <att type="string" name="go_mol_function" value="-"/>
    <att type="string" name="go_mol_function_id" value="-"/>
    <att type="string" name="kegg" value="hsa:9792"/>
    <att type="string" name="label" value="SERTAD2"/>
    <att type="string" name="mut_poly_flag" value="-"/>
    <att type="string" name="mutagenesis" value="-"/>
    <att type="string" name="omim" value="-"/>
    <att type="string" name="pdb" value="-"/>
    <att type="string" name="pfam" value="PF06031"/>
    <att type="string" name="polymorphism" value="-"/>
    <att type="string" name="prosite" value="PS51053"/>
    <att type="string" name="reactome" value="-"/>
    <att type="string" name="type" value="level_2"/>
    <att type="string" name="uniprot_accession" value="Q14140"/>
    <att type="string" name="uniprot_entry" value="SRTD2_HUMAN"/>
    <att type="string" name="user_entity_id" value="311970"/>
    <att type="string" name="vizmap:BIANA: @neurLink ppi network NODE_FILL_COLOR" value="java.awt.Color[r=0,g=255,b=0]"/>
    <att type="string" name="vizmap:BIANA: @neurLink ppi network_1 NODE_FILL_COLOR" value="java.awt.Color[r=0,g=255,b=0]"/>
    <att type="string" name="vizmap:BIANA: @neurLink ppi network_1--clustered NODE_FILL_COLOR" value="java.awt.Color[r=0,g=255,b=0]"/>
    <att type="string" name="vizmap:BIANA: @neurLink ppi network_1--clustered NODE_HEIGHT" value="35.0"/>
    <att type="string" name="vizmap:BIANA: @neurLink ppi network_1--clustered NODE_WIDTH" value="35.0"/>
    <att type="string" name="vizmap:DHN_Modular_Subnetworks NODE_FILL_COLOR" value="java.awt.Color[r=0,g=255,b=0]"/>
    <att type="string" name="vizmap:DHN_Modular_Subnetworks NODE_HEIGHT" value="35.0"/>
    <att type="string" name="vizmap:DHN_Modular_Subnetworks NODE_WIDTH" value="35.0"/>
    <att type="string" name="vizmap:GRC_human_BRAIN_interactome_txt NODE_HEIGHT" value="40.0"/>
    <att type="string" name="vizmap:GRC_human_BRAIN_interactome_txt NODE_WIDTH" value="40.0"/>
    <att type="string" name="vizmap:HormoneDementiaNetwork_filtered_final NODE_FILL_COLOR" value="java.awt.Color[r=0,g=255,b=0]"/>
    <graphics type="ELLIPSE" h="35.0" w="35.0" x="649.0587158203125" y="588.651123046875" fill="#00ff00" width="1" outline="#666666" cy:nodeTransparency="1.0" cy:nodeLabelFont="Default-0-12" cy:nodeLabel="" cy:borderLineType="solid"/>
  </node>
  <node label="UBQLN2" id="-6384">
    <att type="integer" name="0_GLay_cluster" value="20"/>
    <att type="string" name="additional_tags" value="&lt;ul&gt;&lt;li&gt;&lt;i&gt;CTD&lt;/i&gt;: 29978&lt;/li&gt;&lt;li&gt;&lt;i&gt;ArrayExpress&lt;/i&gt;: Q5D027&lt;/li&gt;&lt;li&gt;&lt;i&gt;NextBio&lt;/i&gt;: 52728&lt;/li&gt;&lt;li&gt;&lt;i&gt;IPI&lt;/i&gt;: IPI00409659&lt;/li&gt;&lt;li&gt;&lt;i&gt;PRIDE&lt;/i&gt;: Q5D027&lt;/li&gt;&lt;li&gt;&lt;i&gt;STRING&lt;/i&gt;: Q5D027&lt;/li&gt;&lt;li&gt;&lt;i&gt;Bgee&lt;/i&gt;: Q5D027&lt;/li&gt;&lt;li&gt;&lt;i&gt;SMR&lt;/i&gt;: Q5D027&lt;/li&gt;&lt;li&gt;&lt;i&gt;SMART&lt;/i&gt;: SM00727, SM00165, SM00213&lt;/li&gt;&lt;li&gt;&lt;i&gt;PANTHER&lt;/i&gt;: PTHR10677&lt;/li&gt;&lt;li&gt;&lt;i&gt;EMBL&lt;/i&gt;: BC069237, CH471154&lt;/li&gt;&lt;li&gt;&lt;i&gt;OMA&lt;/i&gt;: Q5D027&lt;/li&gt;&lt;li&gt;&lt;i&gt;HOVERGEN&lt;/i&gt;: Q5D027&lt;/li&gt;&lt;li&gt;&lt;i&gt;RefSeq&lt;/i&gt;: NP_038472.2&lt;/li&gt;&lt;li&gt;&lt;i&gt;InterPro&lt;/i&gt;: IPR000626, IPR015940, IPR019955, IPR006636, IPR015496, IPR000449&lt;/li&gt;&lt;li&gt;&lt;i&gt;HGNC&lt;/i&gt;: HGNC:12509&lt;/li&gt;&lt;li&gt;&lt;i&gt;UniGene&lt;/i&gt;: Hs.179309&lt;/li&gt;&lt;/ul&gt;"/>
    <att type="string" name="alternative_genesymbol" value="-"/>
    <att type="string" name="alternative_uniprot_accession" value=""/>
    <att type="string" name="canonicalName" value="UBQLN2"/>
    <att type="string" name="db_snp" value="-"/>
    <att type="string" name="degree" value="12"/>
    <att type="string" name="ensembl" value="ENSG00000188021"/>
    <att type="string" name="entrez_geneid" value="-"/>
    <att type="string" name="genesymbol" value="UBQLN2"/>
    <att type="string" name="go_biol_process" value="-"/>
    <att type="string" name="go_biol_process_id" value="-"/>
    <att type="string" name="go_cell_component" value="-"/>
    <att type="string" name="go_cell_component_id" value="-"/>
    <att type="string" name="go_mol_function" value="-"/>
    <att type="string" name="go_mol_function_id" value="-"/>
    <att type="string" name="kegg" value="hsa:29978"/>
    <att type="string" name="label" value="UBQLN2"/>
    <att type="string" name="mut_poly_flag" value="-"/>
    <att type="string" name="mutagenesis" value="-"/>
    <att type="string" name="omim" value="-"/>
    <att type="string" name="pdb" value="-"/>
    <att type="string" name="pfam" value="&lt;ul&gt;&lt;li&gt;PF00627&lt;/li&gt;&lt;li&gt;PF00240&lt;/li&gt;&lt;/ul&gt;"/>
    <att type="string" name="polymorphism" value="-"/>
    <att type="string" name="prosite" value="&lt;ul&gt;&lt;li&gt;PS50053&lt;/li&gt;&lt;li&gt;PS50030&lt;/li&gt;&lt;/ul&gt;"/>
    <att type="string" name="reactome" value="-"/>
    <att type="string" name="type" value="level_2"/>
    <att type="string" name="uniprot_accession" value="Q5D027"/>
    <att type="string" name="uniprot_entry" value="Q5D027_HUMAN"/>
    <att type="string" name="user_entity_id" value="346060"/>
    <att type="string" name="vizmap:BIANA: @neurLink ppi network NODE_FILL_COLOR" value="java.awt.Color[r=0,g=255,b=0]"/>
    <att type="string" name="vizmap:BIANA: @neurLink ppi network_1 NODE_FILL_COLOR" value="java.awt.Color[r=0,g=255,b=0]"/>
    <att type="string" name="vizmap:BIANA: @neurLink ppi network_1--clustered NODE_FILL_COLOR" value="java.awt.Color[r=0,g=255,b=0]"/>
    <att type="string" name="vizmap:BIANA: @neurLink ppi network_1--clustered NODE_HEIGHT" value="35.0"/>
    <att type="string" name="vizmap:BIANA: @neurLink ppi network_1--clustered NODE_WIDTH" value="35.0"/>
    <att type="string" name="vizmap:DHN_Modular_Subnetworks NODE_FILL_COLOR" value="java.awt.Color[r=0,g=255,b=0]"/>
    <att type="string" name="vizmap:DHN_Modular_Subnetworks NODE_HEIGHT" value="35.0"/>
    <att type="string" name="vizmap:DHN_Modular_Subnetworks NODE_WIDTH" value="35.0"/>
    <att type="string" name="vizmap:GRC_human_BRAIN_interactome_txt NODE_HEIGHT" value="40.0"/>
    <att type="string" name="vizmap:GRC_human_BRAIN_interactome_txt NODE_WIDTH" value="40.0"/>
    <att type="string" name="vizmap:HormoneDementiaNetwork_filtered_final NODE_FILL_COLOR" value="java.awt.Color[r=0,g=255,b=0]"/>
    <graphics type="ELLIPSE" h="35.0" w="35.0" x="1063.3040771484375" y="1657.9705810546875" fill="#00ff00" width="1" outline="#666666" cy:nodeTransparency="1.0" cy:nodeLabelFont="Default-0-12" cy:nodeLabel="" cy:borderLineType="solid"/>
  </node>
  <node label="TLE2" id="-6377">
    <att type="integer" name="0_GLay_cluster" value="20"/>
    <att type="string" name="additional_tags" value="&lt;ul&gt;&lt;li&gt;&lt;i&gt;ProDom&lt;/i&gt;: PD000018&lt;/li&gt;&lt;li&gt;&lt;i&gt;CTD&lt;/i&gt;: 7089&lt;/li&gt;&lt;li&gt;&lt;i&gt;ArrayExpress&lt;/i&gt;: Q04725&lt;/li&gt;&lt;li&gt;&lt;i&gt;Gene3D&lt;/i&gt;: G3DSA:2.130.10.10&lt;/li&gt;&lt;li&gt;&lt;i&gt;NextBio&lt;/i&gt;: 27727&lt;/li&gt;&lt;li&gt;&lt;i&gt;GeneCards&lt;/i&gt;: GC19M002948&lt;/li&gt;&lt;li&gt;&lt;i&gt;IPI&lt;/i&gt;: IPI00297659&lt;/li&gt;&lt;li&gt;&lt;i&gt;IntAct&lt;/i&gt;: Q04725&lt;/li&gt;&lt;li&gt;&lt;i&gt;PRIDE&lt;/i&gt;: Q04725&lt;/li&gt;&lt;li&gt;&lt;i&gt;PhosphoSite&lt;/i&gt;: Q04725&lt;/li&gt;&lt;li&gt;&lt;i&gt;STRING&lt;/i&gt;: Q04725&lt;/li&gt;&lt;li&gt;&lt;i&gt;Bgee&lt;/i&gt;: Q04725&lt;/li&gt;&lt;li&gt;&lt;i&gt;PIR&lt;/i&gt;: C56695&lt;/li&gt;&lt;li&gt;&lt;i&gt;CleanEx&lt;/i&gt;: HS_TLE2&lt;/li&gt;&lt;li&gt;&lt;i&gt;MIM&lt;/i&gt;: 601041&lt;/li&gt;&lt;li&gt;&lt;i&gt;SMR&lt;/i&gt;: Q04725&lt;/li&gt;&lt;li&gt;&lt;i&gt;SMART&lt;/i&gt;: SM00320&lt;/li&gt;&lt;li&gt;&lt;i&gt;PRINTS&lt;/i&gt;: PR01850&lt;/li&gt;&lt;li&gt;&lt;i&gt;H-InvDB&lt;/i&gt;: HIX0014631&lt;/li&gt;&lt;li&gt;&lt;i&gt;HOGENOM&lt;/i&gt;: Q04725&lt;/li&gt;&lt;li&gt;&lt;i&gt;EMBL&lt;/i&gt;: M99436, AC011549, BC017364, AC007766&lt;/li&gt;&lt;li&gt;&lt;i&gt;HOVERGEN&lt;/i&gt;: Q04725&lt;/li&gt;&lt;li&gt;&lt;i&gt;GermOnline&lt;/i&gt;: ENSG00000065717&lt;/li&gt;&lt;li&gt;&lt;i&gt;UCSC&lt;/i&gt;: uc002lww.1&lt;/li&gt;&lt;li&gt;&lt;i&gt;RefSeq&lt;/i&gt;: NP_003251.2, NP_001138234.1, NP_001138233.1&lt;/li&gt;&lt;li&gt;&lt;i&gt;InterPro&lt;/i&gt;: IPR009146, IPR017986, IPR001680, IPR019775, IPR019781, IPR015943, IPR019782, IPR005617&lt;/li&gt;&lt;li&gt;&lt;i&gt;HSSP&lt;/i&gt;: Q04724&lt;/li&gt;&lt;li&gt;&lt;i&gt;HGNC&lt;/i&gt;: HGNC:11838&lt;/li&gt;&lt;li&gt;&lt;i&gt;PharmGKB&lt;/i&gt;: PA36540&lt;/li&gt;&lt;li&gt;&lt;i&gt;UniGene&lt;/i&gt;: Hs.332173&lt;/li&gt;&lt;/ul&gt;"/>
    <att type="string" name="alternative_genesymbol" value="-"/>
    <att type="string" name="alternative_uniprot_accession" value="&lt;ul&gt;&lt;li&gt;Q8WVY0&lt;/li&gt;&lt;li&gt;Q9Y6S0&lt;/li&gt;&lt;/ul&gt;"/>
    <att type="string" name="canonicalName" value="TLE2"/>
    <att type="string" name="db_snp" value="-"/>
    <att type="string" name="degree" value="14"/>
    <att type="string" name="ensembl" value="ENSG00000065717"/>
    <att type="string" name="entrez_geneid" value="-"/>
    <att type="string" name="genesymbol" value="TLE2"/>
    <att type="string" name="go_biol_process" value="-"/>
    <att type="string" name="go_biol_process_id" value="-"/>
    <att type="string" name="go_cell_component" value="-"/>
    <att type="string" name="go_cell_component_id" value="-"/>
    <att type="string" name="go_mol_function" value="-"/>
    <att type="string" name="go_mol_function_id" value="-"/>
    <att type="string" name="kegg" value="hsa:7089"/>
    <att type="string" name="label" value="TLE2"/>
    <att type="string" name="mut_poly_flag" value="-"/>
    <att type="string" name="mutagenesis" value="-"/>
    <att type="string" name="omim" value="-"/>
    <att type="string" name="pdb" value="-"/>
    <att type="string" name="pfam" value="&lt;ul&gt;&lt;li&gt;PF03920&lt;/li&gt;&lt;li&gt;PF00400&lt;/li&gt;&lt;/ul&gt;"/>
    <att type="string" name="polymorphism" value="-"/>
    <att type="string" name="prosite" value="&lt;ul&gt;&lt;li&gt;PS50082&lt;/li&gt;&lt;li&gt;PS00678&lt;/li&gt;&lt;li&gt;PS50294&lt;/li&gt;&lt;/ul&gt;"/>
    <att type="string" name="reactome" value="-"/>
    <att type="string" name="type" value="level_2"/>
    <att type="string" name="uniprot_accession" value="Q04725"/>
    <att type="string" name="uniprot_entry" value="TLE2_HUMAN"/>
    <att type="string" name="user_entity_id" value="329293"/>
    <att type="string" name="vizmap:BIANA: @neurLink ppi network NODE_FILL_COLOR" value="java.awt.Color[r=0,g=255,b=0]"/>
    <att type="string" name="vizmap:BIANA: @neurLink ppi network_1 NODE_FILL_COLOR" value="java.awt.Color[r=0,g=255,b=0]"/>
    <att type="string" name="vizmap:BIANA: @neurLink ppi network_1--clustered NODE_FILL_COLOR" value="java.awt.Color[r=0,g=255,b=0]"/>
    <att type="string" name="vizmap:BIANA: @neurLink ppi network_1--clustered NODE_HEIGHT" value="35.0"/>
    <att type="string" name="vizmap:BIANA: @neurLink ppi network_1--clustered NODE_WIDTH" value="35.0"/>
    <att type="string" name="vizmap:DHN_Modular_Subnetworks NODE_FILL_COLOR" value="java.awt.Color[r=0,g=255,b=0]"/>
    <att type="string" name="vizmap:DHN_Modular_Subnetworks NODE_HEIGHT" value="35.0"/>
    <att type="string" name="vizmap:DHN_Modular_Subnetworks NODE_WIDTH" value="35.0"/>
    <att type="string" name="vizmap:GRC_human_BRAIN_interactome_txt NODE_HEIGHT" value="40.0"/>
    <att type="string" name="vizmap:GRC_human_BRAIN_interactome_txt NODE_WIDTH" value="40.0"/>
    <att type="string" name="vizmap:HormoneDementiaNetwork_filtered_final NODE_FILL_COLOR" value="java.awt.Color[r=0,g=255,b=0]"/>
    <graphics type="ELLIPSE" h="35.0" w="35.0" x="781.61279296875" y="432.27880859375" fill="#00ff00" width="1" outline="#666666" cy:nodeTransparency="1.0" cy:nodeLabelFont="Default-0-12" cy:nodeLabel="" cy:borderLineType="solid"/>
  </node>
  <node label="OPN1MW" id="-6368">
    <att type="integer" name="0_GLay_cluster" value="20"/>
    <att type="string" name="additional_tags" value="&lt;ul&gt;&lt;li&gt;&lt;i&gt;CTD&lt;/i&gt;: 728458, 2652&lt;/li&gt;&lt;li&gt;&lt;i&gt;NextBio&lt;/i&gt;: 10480&lt;/li&gt;&lt;li&gt;&lt;i&gt;PRIDE&lt;/i&gt;: P04001&lt;/li&gt;&lt;li&gt;&lt;i&gt;IPI&lt;/i&gt;: IPI00021725&lt;/li&gt;&lt;li&gt;&lt;i&gt;GeneCards&lt;/i&gt;: GC0XP153138, GC0XP153101&lt;/li&gt;&lt;li&gt;&lt;i&gt;STRING&lt;/i&gt;: P04001&lt;/li&gt;&lt;li&gt;&lt;i&gt;PIR&lt;/i&gt;: A03158&lt;/li&gt;&lt;li&gt;&lt;i&gt;Bgee&lt;/i&gt;: P04001&lt;/li&gt;&lt;li&gt;&lt;i&gt;MIM&lt;/i&gt;: 303800&lt;/li&gt;&lt;li&gt;&lt;i&gt;CleanEx&lt;/i&gt;: HS_OPN1MW2, HS_OPN1MW&lt;/li&gt;&lt;li&gt;&lt;i&gt;PRINTS&lt;/i&gt;: PR00575, PR00237, PR00238&lt;/li&gt;&lt;li&gt;&lt;i&gt;H-InvDB&lt;/i&gt;: HIX0077131, HIX0056281&lt;/li&gt;&lt;li&gt;&lt;i&gt;HOGENOM&lt;/i&gt;: P04001&lt;/li&gt;&lt;li&gt;&lt;i&gt;EMBL&lt;/i&gt;: AC092402, K03493, K03491, K03492, M13306, K03497, Z46936, K03496, K03490, K03495, K03494&lt;/li&gt;&lt;li&gt;&lt;i&gt;OMA&lt;/i&gt;: P04001&lt;/li&gt;&lt;li&gt;&lt;i&gt;UCSC&lt;/i&gt;: uc004fkb.1&lt;/li&gt;&lt;li&gt;&lt;i&gt;GermOnline&lt;/i&gt;: ENSG00000147380, ENSG00000166160&lt;/li&gt;&lt;li&gt;&lt;i&gt;HOVERGEN&lt;/i&gt;: P04001&lt;/li&gt;&lt;li&gt;&lt;i&gt;RefSeq&lt;/i&gt;: NP_001041646.1, NP_000504.1&lt;/li&gt;&lt;li&gt;&lt;i&gt;Orphanet&lt;/i&gt;: 16&lt;/li&gt;&lt;li&gt;&lt;i&gt;InterPro&lt;/i&gt;: IPR000276, IPR001760, IPR017452, IPR000378&lt;/li&gt;&lt;li&gt;&lt;i&gt;PharmGKB&lt;/i&gt;: PA31937&lt;/li&gt;&lt;li&gt;&lt;i&gt;HGNC&lt;/i&gt;: HGNC:4206, HGNC:26952&lt;/li&gt;&lt;li&gt;&lt;i&gt;UniGene&lt;/i&gt;: Hs.247787, Hs.571751&lt;/li&gt;&lt;/ul&gt;"/>
    <att type="string" name="alternative_genesymbol" value="GCP"/>
    <att type="string" name="alternative_uniprot_accession" value=""/>
    <att type="string" name="canonicalName" value="OPN1MW"/>
    <att type="string" name="db_snp" value="-"/>
    <att type="string" name="degree" value="2"/>
    <att type="string" name="ensembl" value="ENSG00000147380"/>
    <att type="string" name="entrez_geneid" value="2652"/>
    <att type="string" name="genesymbol" value="OPN1MW"/>
    <att type="string" name="go_biol_process" value="-"/>
    <att type="string" name="go_biol_process_id" value="-"/>
    <att type="string" name="go_cell_component" value="-"/>
    <att type="string" name="go_cell_component_id" value="-"/>
    <att type="string" name="go_mol_function" value="-"/>
    <att type="string" name="go_mol_function_id" value="-"/>
    <att type="string" name="kegg" value="&lt;ul&gt;&lt;li&gt;hsa:2652&lt;/li&gt;&lt;li&gt;hsa:728458&lt;/li&gt;&lt;/ul&gt;"/>
    <att type="string" name="label" value="OPN1MW"/>
    <att type="string" name="mut_poly_flag" value="2"/>
    <att type="string" name="mutagenesis" value="-"/>
    <att type="string" name="omim" value="Partial colorblindness deutan series (CBD) [MIM:303800]"/>
    <att type="string" name="pdb" value="1KPW"/>
    <att type="string" name="pfam" value="PF00001"/>
    <att type="string" name="polymorphism" value="&lt;ul&gt;&lt;li&gt;MIM: 303800&lt;/li&gt;&lt;li&gt;C-&amp;gt;R at 203: in CBD&lt;/li&gt;&lt;/ul&gt;"/>
    <att type="string" name="prosite" value="&lt;ul&gt;&lt;li&gt;PS50262&lt;/li&gt;&lt;li&gt;PS00238&lt;/li&gt;&lt;li&gt;PS00237&lt;/li&gt;&lt;/ul&gt;"/>
    <att type="string" name="reactome" value="REACT_14797"/>
    <att type="string" name="type" value="level_2"/>
    <att type="string" name="uniprot_accession" value="P04001"/>
    <att type="string" name="uniprot_entry" value="OPSG_HUMAN"/>
    <att type="string" name="user_entity_id" value="256330"/>
    <att type="string" name="vizmap:BIANA: @neurLink ppi network NODE_FILL_COLOR" value="java.awt.Color[r=0,g=255,b=0]"/>
    <att type="string" name="vizmap:BIANA: @neurLink ppi network_1 NODE_FILL_COLOR" value="java.awt.Color[r=0,g=255,b=0]"/>
    <att type="string" name="vizmap:BIANA: @neurLink ppi network_1--clustered NODE_FILL_COLOR" value="java.awt.Color[r=0,g=255,b=0]"/>
    <att type="string" name="vizmap:BIANA: @neurLink ppi network_1--clustered NODE_HEIGHT" value="35.0"/>
    <att type="string" name="vizmap:BIANA: @neurLink ppi network_1--clustered NODE_WIDTH" value="35.0"/>
    <att type="string" name="vizmap:DHN_Modular_Subnetworks NODE_FILL_COLOR" value="java.awt.Color[r=0,g=255,b=0]"/>
    <att type="string" name="vizmap:DHN_Modular_Subnetworks NODE_HEIGHT" value="35.0"/>
    <att type="string" name="vizmap:DHN_Modular_Subnetworks NODE_WIDTH" value="35.0"/>
    <att type="string" name="vizmap:HormoneDementiaNetwork_filtered_final NODE_FILL_COLOR" value="java.awt.Color[r=0,g=255,b=0]"/>
    <graphics type="ELLIPSE" h="35.0" w="35.0" x="1273.02197265625" y="1488.3189697265625" fill="#00ff00" width="1" outline="#666666" cy:nodeTransparency="1.0" cy:nodeLabelFont="Default-0-12" cy:nodeLabel="" cy:borderLineType="solid"/>
  </node>
  <node label="MOGS" id="-6365">
    <att type="integer" name="0_GLay_cluster" value="20"/>
    <att type="string" name="Column 1" value="MOGS"/>
    <att type="integer" name="Degree" value="1"/>
    <att type="string" name="Matching.Attribute" value="MOGS"/>
    <att type="string" name="additional_tags" value="&lt;ul&gt;&lt;li&gt;&lt;i&gt;CTD&lt;/i&gt;: 7841&lt;/li&gt;&lt;li&gt;&lt;i&gt;HPA&lt;/i&gt;: HPA011969&lt;/li&gt;&lt;li&gt;&lt;i&gt;ArrayExpress&lt;/i&gt;: Q13724&lt;/li&gt;&lt;li&gt;&lt;i&gt;NextBio&lt;/i&gt;: 30249&lt;/li&gt;&lt;li&gt;&lt;i&gt;PRIDE&lt;/i&gt;: Q13724&lt;/li&gt;&lt;li&gt;&lt;i&gt;IntAct&lt;/i&gt;: Q13724&lt;/li&gt;&lt;li&gt;&lt;i&gt;IPI&lt;/i&gt;: IPI00328170&lt;/li&gt;&lt;li&gt;&lt;i&gt;GeneCards&lt;/i&gt;: GC02M074541&lt;/li&gt;&lt;li&gt;&lt;i&gt;STRING&lt;/i&gt;: Q13724&lt;/li&gt;&lt;li&gt;&lt;i&gt;BRENDA&lt;/i&gt;: 3.2.1.106&lt;/li&gt;&lt;li&gt;&lt;i&gt;PIR&lt;/i&gt;: S66258&lt;/li&gt;&lt;li&gt;&lt;i&gt;Bgee&lt;/i&gt;: Q13724&lt;/li&gt;&lt;li&gt;&lt;i&gt;MIM&lt;/i&gt;: 601336, 606056&lt;/li&gt;&lt;li&gt;&lt;i&gt;CAZy&lt;/i&gt;: GH63&lt;/li&gt;&lt;li&gt;&lt;i&gt;HOGENOM&lt;/i&gt;: Q13724&lt;/li&gt;&lt;li&gt;&lt;i&gt;EMBL&lt;/i&gt;: AJ422288, BC117250, X87237, BC117252&lt;/li&gt;&lt;li&gt;&lt;i&gt;PeptideAtlas&lt;/i&gt;: Q13724&lt;/li&gt;&lt;li&gt;&lt;i&gt;OMA&lt;/i&gt;: Q13724&lt;/li&gt;&lt;li&gt;&lt;i&gt;UCSC&lt;/i&gt;: uc010ffj.1&lt;/li&gt;&lt;li&gt;&lt;i&gt;GermOnline&lt;/i&gt;: ENSG00000115275&lt;/li&gt;&lt;li&gt;&lt;i&gt;HOVERGEN&lt;/i&gt;: Q13724&lt;/li&gt;&lt;li&gt;&lt;i&gt;RefSeq&lt;/i&gt;: NP_001139630.1, NP_006293.2&lt;/li&gt;&lt;li&gt;&lt;i&gt;Orphanet&lt;/i&gt;: 79330&lt;/li&gt;&lt;li&gt;&lt;i&gt;InterPro&lt;/i&gt;: IPR004888&lt;/li&gt;&lt;li&gt;&lt;i&gt;HGNC&lt;/i&gt;: HGNC:24862&lt;/li&gt;&lt;li&gt;&lt;i&gt;UniGene&lt;/i&gt;: Hs.516119&lt;/li&gt;&lt;/ul&gt;"/>
    <att type="string" name="alternative_genesymbol" value="GCS1"/>
    <att type="string" name="alternative_uniprot_accession" value="&lt;ul&gt;&lt;li&gt;Q17RN9&lt;/li&gt;&lt;li&gt;Q8TCT5&lt;/li&gt;&lt;/ul&gt;"/>
    <att type="string" name="canonicalName" value="MOGS"/>
    <att type="list" name="cytoscape.alias.list">
      <att type="string" name="cytoscape.alias.list" value="MOGS"/>
    </att>
    <att type="string" name="db_snp" value="&lt;ul&gt;&lt;li&gt;rs2268416&lt;/li&gt;&lt;li&gt;rs1063587&lt;/li&gt;&lt;li&gt;rs34075781&lt;/li&gt;&lt;li&gt;rs1063588&lt;/li&gt;&lt;li&gt;rs35533773&lt;/li&gt;&lt;li&gt;rs3213671&lt;/li&gt;&lt;/ul&gt;"/>
    <att type="string" name="degree" value="218"/>
    <att type="string" name="drugORgene" value="GENE"/>
    <att type="string" name="ensembl" value="ENSG00000115275"/>
    <att type="string" name="entrez_geneid" value="7841"/>
    <att type="string" name="genesymbol" value="MOGS"/>
    <att type="string" name="go_biol_process" value="-"/>
    <att type="string" name="go_biol_process_id" value="-"/>
    <att type="string" name="go_cell_component" value="-"/>
    <att type="string" name="go_cell_component_id" value="-"/>
    <att type="string" name="go_mol_function" value="-"/>
    <att type="string" name="go_mol_function_id" value="-"/>
    <att type="string" name="kegg" value="hsa:7841"/>
    <att type="string" name="label" value="MOGS"/>
    <att type="string" name="mut_poly_flag" value="2"/>
    <att type="string" name="mutagenesis" value="-"/>
    <att type="string" name="ndd_dt_network.txt.canonicalName" value="MOGS"/>
    <att type="string" name="ndd_dt_stitch_network_top10.txt.canonicalName" value="MOGS"/>
    <att type="string" name="omim" value="Type IIb congenital disorder of glycosylation (CDGIIb) [MIM:606056]"/>
    <att type="string" name="pdb" value="-"/>
    <att type="string" name="pfam" value="PF03200"/>
    <att type="string" name="polymorphism" value="&lt;ul&gt;&lt;li&gt;D-&amp;gt;N at 239: in dbSNP:rs1063588&lt;/li&gt;&lt;li&gt;R-&amp;gt;T at 486: in CDGIIb; loss of activity&lt;/li&gt;&lt;li&gt;R-&amp;gt;P at 495: in dbSNP:rs34075781&lt;/li&gt;&lt;li&gt;E-&amp;gt;Q at 236: in dbSNP rsrs1063587&lt;/li&gt;&lt;li&gt;F-&amp;gt;L at 652: in CDGIIb; loss of activity&lt;/li&gt;&lt;li&gt;G-&amp;gt;R at 222: in dbSNP:rs3213671&lt;/li&gt;&lt;li&gt;P-&amp;gt;S at 293: in dbSNP:rs2268416&lt;/li&gt;&lt;li&gt;MIM: 606056&lt;/li&gt;&lt;li&gt;G-&amp;gt;S at 785: in dbSNP:rs35533773&lt;/li&gt;&lt;/ul&gt;"/>
    <att type="string" name="prosite" value="-"/>
    <att type="string" name="reactome" value="-"/>
    <att type="string" name="type" value="level_2"/>
    <att type="string" name="uniprot_accession" value="Q13724"/>
    <att type="string" name="uniprot_entry" value="MOGS_HUMAN"/>
    <att type="string" name="user_entity_id" value="137274"/>
    <att type="string" name="vizmap:BIANA: @neurLink ppi network NODE_FILL_COLOR" value="java.awt.Color[r=0,g=255,b=0]"/>
    <att type="string" name="vizmap:BIANA: @neurLink ppi network_1 NODE_FILL_COLOR" value="java.awt.Color[r=0,g=255,b=0]"/>
    <att type="string" name="vizmap:BIANA: @neurLink ppi network_1--clustered NODE_FILL_COLOR" value="java.awt.Color[r=0,g=255,b=0]"/>
    <att type="string" name="vizmap:BIANA: @neurLink ppi network_1--clustered NODE_HEIGHT" value="35.0"/>
    <att type="string" name="vizmap:BIANA: @neurLink ppi network_1--clustered NODE_WIDTH" value="35.0"/>
    <att type="string" name="vizmap:DHN_Modular_Subnetworks NODE_FILL_COLOR" value="java.awt.Color[r=0,g=255,b=0]"/>
    <att type="string" name="vizmap:DHN_Modular_Subnetworks NODE_HEIGHT" value="35.0"/>
    <att type="string" name="vizmap:DHN_Modular_Subnetworks NODE_WIDTH" value="35.0"/>
    <att type="string" name="vizmap:GRC_human_BRAIN_interactome_txt NODE_HEIGHT" value="40.0"/>
    <att type="string" name="vizmap:GRC_human_BRAIN_interactome_txt NODE_WIDTH" value="40.0"/>
    <att type="string" name="vizmap:HormoneDementiaNetwork_filtered_final NODE_FILL_COLOR" value="java.awt.Color[r=0,g=255,b=0]"/>
    <att type="string" name="vizmap:Merged_Network NODE_FILL_COLOR" value="java.awt.Color[r=0,g=102,b=0]"/>
    <att type="string" name="vizmap:Merged_Network NODE_SHAPE" value="ELLIPSE"/>
    <att type="string" name="vizmap:Merged_Network NODE_SIZE" value="35.0"/>
    <att type="string" name="vizmap:ndd_dt_stitch_network_top10_txt NODE_SIZE" value="40.0"/>
    <graphics type="ELLIPSE" h="35.0" w="35.0" x="1097.435546875" y="984.0980224609375" fill="#00ff00" width="1" outline="#666666" cy:nodeTransparency="1.0" cy:nodeLabelFont="Default-0-12" cy:nodeLabel="" cy:borderLineType="solid"/>
  </node>
  <node label="RASSF4" id="-6363">
    <att type="integer" name="0_GLay_cluster" value="20"/>
    <att type="string" name="additional_tags" value="&lt;ul&gt;&lt;li&gt;&lt;i&gt;CTD&lt;/i&gt;: 83937&lt;/li&gt;&lt;li&gt;&lt;i&gt;ArrayExpress&lt;/i&gt;: Q9H2L5&lt;/li&gt;&lt;li&gt;&lt;i&gt;NextBio&lt;/i&gt;: 73061&lt;/li&gt;&lt;li&gt;&lt;i&gt;GeneCards&lt;/i&gt;: GC10P044775&lt;/li&gt;&lt;li&gt;&lt;i&gt;IPI&lt;/i&gt;: IPI00386527, IPI00644261, IPI00739669, IPI00760676&lt;/li&gt;&lt;li&gt;&lt;i&gt;STRING&lt;/i&gt;: Q9H2L5&lt;/li&gt;&lt;li&gt;&lt;i&gt;Bgee&lt;/i&gt;: Q9H2L5&lt;/li&gt;&lt;li&gt;&lt;i&gt;CleanEx&lt;/i&gt;: HS_RASSF4&lt;/li&gt;&lt;li&gt;&lt;i&gt;MIM&lt;/i&gt;: 610559&lt;/li&gt;&lt;li&gt;&lt;i&gt;SMART&lt;/i&gt;: SM00314&lt;/li&gt;&lt;li&gt;&lt;i&gt;EMBL&lt;/i&gt;: AY216713, AY216714, AY216715, AY216716, AF260335, AL353801, BC032593, AL713716&lt;/li&gt;&lt;li&gt;&lt;i&gt;HOVERGEN&lt;/i&gt;: Q9H2L5&lt;/li&gt;&lt;li&gt;&lt;i&gt;GermOnline&lt;/i&gt;: ENSG00000107551&lt;/li&gt;&lt;li&gt;&lt;i&gt;UCSC&lt;/i&gt;: uc001jbo.1, uc001jbp.1, uc001jbt.1&lt;/li&gt;&lt;li&gt;&lt;i&gt;RefSeq&lt;/i&gt;: NP_114412.2&lt;/li&gt;&lt;li&gt;&lt;i&gt;InterPro&lt;/i&gt;: IPR000159, IPR011524&lt;/li&gt;&lt;li&gt;&lt;i&gt;PharmGKB&lt;/i&gt;: PA134951366&lt;/li&gt;&lt;li&gt;&lt;i&gt;HGNC&lt;/i&gt;: HGNC:20793&lt;/li&gt;&lt;li&gt;&lt;i&gt;UniGene&lt;/i&gt;: Hs.522895&lt;/li&gt;&lt;/ul&gt;"/>
    <att type="string" name="alternative_genesymbol" value="-"/>
    <att type="string" name="alternative_uniprot_accession" value="&lt;ul&gt;&lt;li&gt;Q86WH5&lt;/li&gt;&lt;li&gt;Q8N5A9&lt;/li&gt;&lt;li&gt;Q86WH6&lt;/li&gt;&lt;li&gt;Q86WH7&lt;/li&gt;&lt;li&gt;Q8TCK6&lt;/li&gt;&lt;/ul&gt;"/>
    <att type="string" name="canonicalName" value="RASSF4"/>
    <att type="string" name="db_snp" value="&lt;ul&gt;&lt;li&gt;rs870957&lt;/li&gt;&lt;li&gt;rs34692238&lt;/li&gt;&lt;/ul&gt;"/>
    <att type="string" name="degree" value="1"/>
    <att type="string" name="ensembl" value="ENSG00000107551"/>
    <att type="string" name="entrez_geneid" value="83937"/>
    <att type="string" name="genesymbol" value="RASSF4"/>
    <att type="string" name="go_biol_process" value="-"/>
    <att type="string" name="go_biol_process_id" value="-"/>
    <att type="string" name="go_cell_component" value="-"/>
    <att type="string" name="go_cell_component_id" value="-"/>
    <att type="string" name="go_mol_function" value="-"/>
    <att type="string" name="go_mol_function_id" value="-"/>
    <att type="string" name="kegg" value="hsa:83937"/>
    <att type="string" name="label" value="RASSF4"/>
    <att type="string" name="mut_poly_flag" value="2"/>
    <att type="string" name="mutagenesis" value="-"/>
    <att type="string" name="omim" value="-"/>
    <att type="string" name="pdb" value="-"/>
    <att type="string" name="pfam" value="PF00788"/>
    <att type="string" name="polymorphism" value="&lt;ul&gt;&lt;li&gt;R-&amp;gt;G at 88: in dbSNP:rs870957&lt;/li&gt;&lt;li&gt;H-&amp;gt;Y at 10: in dbSNP:rs34692238&lt;/li&gt;&lt;/ul&gt;"/>
    <att type="string" name="prosite" value="&lt;ul&gt;&lt;li&gt;PS50200&lt;/li&gt;&lt;li&gt;PS50951&lt;/li&gt;&lt;/ul&gt;"/>
    <att type="string" name="reactome" value="-"/>
    <att type="string" name="type" value="level_2"/>
    <att type="string" name="uniprot_accession" value="Q9H2L5"/>
    <att type="string" name="uniprot_entry" value="RASF4_HUMAN"/>
    <att type="string" name="user_entity_id" value="273861"/>
    <att type="string" name="vizmap:BIANA: @neurLink ppi network NODE_FILL_COLOR" value="java.awt.Color[r=0,g=255,b=0]"/>
    <att type="string" name="vizmap:BIANA: @neurLink ppi network_1 NODE_FILL_COLOR" value="java.awt.Color[r=0,g=255,b=0]"/>
    <att type="string" name="vizmap:BIANA: @neurLink ppi network_1--clustered NODE_FILL_COLOR" value="java.awt.Color[r=0,g=255,b=0]"/>
    <att type="string" name="vizmap:BIANA: @neurLink ppi network_1--clustered NODE_HEIGHT" value="35.0"/>
    <att type="string" name="vizmap:BIANA: @neurLink ppi network_1--clustered NODE_WIDTH" value="35.0"/>
    <att type="string" name="vizmap:DHN_Modular_Subnetworks NODE_FILL_COLOR" value="java.awt.Color[r=0,g=255,b=0]"/>
    <att type="string" name="vizmap:DHN_Modular_Subnetworks NODE_HEIGHT" value="35.0"/>
    <att type="string" name="vizmap:DHN_Modular_Subnetworks NODE_WIDTH" value="35.0"/>
    <att type="string" name="vizmap:GRC_human_BRAIN_interactome_txt NODE_HEIGHT" value="40.0"/>
    <att type="string" name="vizmap:GRC_human_BRAIN_interactome_txt NODE_WIDTH" value="40.0"/>
    <att type="string" name="vizmap:HormoneDementiaNetwork_filtered_final NODE_FILL_COLOR" value="java.awt.Color[r=0,g=255,b=0]"/>
    <graphics type="ELLIPSE" h="35.0" w="35.0" x="625.14990234375" y="358.69183349609375" fill="#00ff00" width="1" outline="#666666" cy:nodeTransparency="1.0" cy:nodeLabelFont="Default-0-12" cy:nodeLabel="" cy:borderLineType="solid"/>
  </node>
  <node label="TPT1" id="-6361">
    <att type="integer" name="0_GLay_cluster" value="20"/>
    <att type="string" name="additional_tags" value="&lt;ul&gt;&lt;li&gt;&lt;i&gt;CTD&lt;/i&gt;: 7178&lt;/li&gt;&lt;li&gt;&lt;i&gt;HPA&lt;/i&gt;: CAB008364&lt;/li&gt;&lt;li&gt;&lt;i&gt;ArrayExpress&lt;/i&gt;: P13693&lt;/li&gt;&lt;li&gt;&lt;i&gt;NextBio&lt;/i&gt;: 28136&lt;/li&gt;&lt;li&gt;&lt;i&gt;Gene3D&lt;/i&gt;: G3DSA:2.170.150.10&lt;/li&gt;&lt;li&gt;&lt;i&gt;IPI&lt;/i&gt;: IPI00550900&lt;/li&gt;&lt;li&gt;&lt;i&gt;GeneCards&lt;/i&gt;: GC13M044827, GC09M119885&lt;/li&gt;&lt;li&gt;&lt;i&gt;Bgee&lt;/i&gt;: P13693&lt;/li&gt;&lt;li&gt;&lt;i&gt;REPRODUCTION-2DPAGE&lt;/i&gt;: IPI00550900&lt;/li&gt;&lt;li&gt;&lt;i&gt;PANTHER&lt;/i&gt;: PTHR11991&lt;/li&gt;&lt;li&gt;&lt;i&gt;EMBL&lt;/i&gt;: CR457036, BC012431, AY117678, X16064, AY334563, BC003352, AL138963, BC052333, AJ400717&lt;/li&gt;&lt;li&gt;&lt;i&gt;GermOnline&lt;/i&gt;: ENSG00000133112&lt;/li&gt;&lt;li&gt;&lt;i&gt;PharmGKB&lt;/i&gt;: PA36701&lt;/li&gt;&lt;li&gt;&lt;i&gt;HGNC&lt;/i&gt;: HGNC:12022&lt;/li&gt;&lt;li&gt;&lt;i&gt;ProDom&lt;/i&gt;: PD004329&lt;/li&gt;&lt;li&gt;&lt;i&gt;IntAct&lt;/i&gt;: P13693&lt;/li&gt;&lt;li&gt;&lt;i&gt;PRIDE&lt;/i&gt;: P13693&lt;/li&gt;&lt;li&gt;&lt;i&gt;PhosphoSite&lt;/i&gt;: P13693&lt;/li&gt;&lt;li&gt;&lt;i&gt;STRING&lt;/i&gt;: P13693&lt;/li&gt;&lt;li&gt;&lt;i&gt;PIR&lt;/i&gt;: S06590&lt;/li&gt;&lt;li&gt;&lt;i&gt;CleanEx&lt;/i&gt;: HS_TPT1&lt;/li&gt;&lt;li&gt;&lt;i&gt;MIM&lt;/i&gt;: 600763&lt;/li&gt;&lt;li&gt;&lt;i&gt;Aarhus/Ghent-2DPAGE&lt;/i&gt;: 8114, 9119&lt;/li&gt;&lt;li&gt;&lt;i&gt;DOSAC-COBS-2DPAGE&lt;/i&gt;: P13693&lt;/li&gt;&lt;li&gt;&lt;i&gt;PRINTS&lt;/i&gt;: PR01653&lt;/li&gt;&lt;li&gt;&lt;i&gt;H-InvDB&lt;/i&gt;: HIX0092599, HIX0011286, HIX0028410, HIX0077182, HIX0035234, HIX0034276&lt;/li&gt;&lt;li&gt;&lt;i&gt;SWISS-2DPAGE&lt;/i&gt;: P13693&lt;/li&gt;&lt;li&gt;&lt;i&gt;UCSC&lt;/i&gt;: uc001uzy.1&lt;/li&gt;&lt;li&gt;&lt;i&gt;HOVERGEN&lt;/i&gt;: P13693&lt;/li&gt;&lt;li&gt;&lt;i&gt;RefSeq&lt;/i&gt;: NP_003286.1&lt;/li&gt;&lt;li&gt;&lt;i&gt;InterPro&lt;/i&gt;: IPR018105, IPR018103, IPR011323, IPR001983&lt;/li&gt;&lt;li&gt;&lt;i&gt;Siena-2DPAGE&lt;/i&gt;: P13693&lt;/li&gt;&lt;li&gt;&lt;i&gt;OGP&lt;/i&gt;: P13693&lt;/li&gt;&lt;li&gt;&lt;i&gt;UniGene&lt;/i&gt;: Hs.374596&lt;/li&gt;&lt;/ul&gt;"/>
    <att type="string" name="alternative_genesymbol" value="-"/>
    <att type="string" name="alternative_uniprot_accession" value="&lt;ul&gt;&lt;li&gt;Q96EE2&lt;/li&gt;&lt;li&gt;Q6YLS2&lt;/li&gt;&lt;li&gt;Q9UC70&lt;/li&gt;&lt;li&gt;Q7Z4J4&lt;/li&gt;&lt;/ul&gt;"/>
    <att type="string" name="canonicalName" value="TPT1"/>
    <att type="string" name="db_snp" value="rs3087989"/>
    <att type="string" name="degree" value="12"/>
    <att type="string" name="ensembl" value="ENSG00000133112"/>
    <att type="string" name="entrez_geneid" value="7178"/>
    <att type="string" name="genesymbol" value="TPT1"/>
    <att type="string" name="go_biol_process" value="-"/>
    <att type="string" name="go_biol_process_id" value="-"/>
    <att type="string" name="go_cell_component" value="-"/>
    <att type="string" name="go_cell_component_id" value="-"/>
    <att type="string" name="go_mol_function" value="-"/>
    <att type="string" name="go_mol_function_id" value="-"/>
    <att type="string" name="kegg" value="hsa:7178"/>
    <att type="string" name="label" value="TPT1"/>
    <att type="string" name="mut_poly_flag" value="2"/>
    <att type="string" name="mutagenesis" value="-"/>
    <att type="string" name="omim" value="-"/>
    <att type="string" name="pdb" value="&lt;ul&gt;&lt;li&gt;3EBM&lt;/li&gt;&lt;li&gt;2HR9&lt;/li&gt;&lt;li&gt;1YZ1&lt;/li&gt;&lt;/ul&gt;"/>
    <att type="string" name="pfam" value="PF00838"/>
    <att type="string" name="polymorphism" value="V-&amp;gt;F at 146: in dbSNP:rs3087989"/>
    <att type="string" name="prosite" value="&lt;ul&gt;&lt;li&gt;PS01003&lt;/li&gt;&lt;li&gt;PS01002&lt;/li&gt;&lt;/ul&gt;"/>
    <att type="string" name="reactome" value="-"/>
    <att type="string" name="type" value="level_2"/>
    <att type="string" name="uniprot_accession" value="P13693"/>
    <att type="string" name="uniprot_entry" value="TCTP_HUMAN"/>
    <att type="string" name="user_entity_id" value="318057"/>
    <att type="string" name="vizmap:BIANA: @neurLink ppi network NODE_FILL_COLOR" value="java.awt.Color[r=0,g=255,b=0]"/>
    <att type="string" name="vizmap:BIANA: @neurLink ppi network_1 NODE_FILL_COLOR" value="java.awt.Color[r=0,g=255,b=0]"/>
    <att type="string" name="vizmap:BIANA: @neurLink ppi network_1--clustered NODE_FILL_COLOR" value="java.awt.Color[r=0,g=255,b=0]"/>
    <att type="string" name="vizmap:BIANA: @neurLink ppi network_1--clustered NODE_HEIGHT" value="35.0"/>
    <att type="string" name="vizmap:BIANA: @neurLink ppi network_1--clustered NODE_WIDTH" value="35.0"/>
    <att type="string" name="vizmap:DHN_Modular_Subnetworks NODE_FILL_COLOR" value="java.awt.Color[r=0,g=255,b=0]"/>
    <att type="string" name="vizmap:DHN_Modular_Subnetworks NODE_HEIGHT" value="35.0"/>
    <att type="string" name="vizmap:DHN_Modular_Subnetworks NODE_WIDTH" value="35.0"/>
    <att type="string" name="vizmap:GRC_human_BRAIN_interactome_txt NODE_HEIGHT" value="40.0"/>
    <att type="string" name="vizmap:GRC_human_BRAIN_interactome_txt NODE_WIDTH" value="40.0"/>
    <att type="string" name="vizmap:HormoneDementiaNetwork_filtered_final NODE_FILL_COLOR" value="java.awt.Color[r=0,g=255,b=0]"/>
    <graphics type="ELLIPSE" h="35.0" w="35.0" x="1534.924560546875" y="1424.521484375" fill="#00ff00" width="1" outline="#666666" cy:nodeTransparency="1.0" cy:nodeLabelFont="Default-0-12" cy:nodeLabel="" cy:borderLineType="solid"/>
  </node>
  <node label="ASXL2" id="-6359">
    <att type="integer" name="0_GLay_cluster" value="20"/>
    <att type="string" name="additional_tags" value="&lt;ul&gt;&lt;li&gt;&lt;i&gt;CTD&lt;/i&gt;: 55252&lt;/li&gt;&lt;li&gt;&lt;i&gt;ArrayExpress&lt;/i&gt;: Q76L83&lt;/li&gt;&lt;li&gt;&lt;i&gt;NextBio&lt;/i&gt;: 59320&lt;/li&gt;&lt;li&gt;&lt;i&gt;IPI&lt;/i&gt;: IPI00384569, IPI00419431&lt;/li&gt;&lt;li&gt;&lt;i&gt;GeneCards&lt;/i&gt;: GC02M025872&lt;/li&gt;&lt;li&gt;&lt;i&gt;STRING&lt;/i&gt;: Q76L83&lt;/li&gt;&lt;li&gt;&lt;i&gt;PhosphoSite&lt;/i&gt;: Q76L83&lt;/li&gt;&lt;li&gt;&lt;i&gt;Bgee&lt;/i&gt;: Q76L83&lt;/li&gt;&lt;li&gt;&lt;i&gt;CleanEx&lt;/i&gt;: HS_ASXL2&lt;/li&gt;&lt;li&gt;&lt;i&gt;EMBL&lt;/i&gt;: AB084279, CR933613, AK001760, AB084281, AB051472, AC010150, BC042999&lt;/li&gt;&lt;li&gt;&lt;i&gt;HOVERGEN&lt;/i&gt;: Q76L83&lt;/li&gt;&lt;li&gt;&lt;i&gt;UCSC&lt;/i&gt;: uc002rgs.2, uc002rgt.1&lt;/li&gt;&lt;li&gt;&lt;i&gt;RefSeq&lt;/i&gt;: NP_060733.4&lt;/li&gt;&lt;li&gt;&lt;i&gt;InterPro&lt;/i&gt;: IPR019786&lt;/li&gt;&lt;li&gt;&lt;i&gt;HGNC&lt;/i&gt;: HGNC:23805&lt;/li&gt;&lt;li&gt;&lt;i&gt;PharmGKB&lt;/i&gt;: PA134884863&lt;/li&gt;&lt;li&gt;&lt;i&gt;UniGene&lt;/i&gt;: Hs.594386&lt;/li&gt;&lt;/ul&gt;"/>
    <att type="string" name="alternative_genesymbol" value="&lt;ul&gt;&lt;li&gt;KIAA1685&lt;/li&gt;&lt;li&gt;ASXH2&lt;/li&gt;&lt;/ul&gt;"/>
    <att type="string" name="alternative_uniprot_accession" value="&lt;ul&gt;&lt;li&gt;Q5H9U4&lt;/li&gt;&lt;li&gt;Q53TC9&lt;/li&gt;&lt;li&gt;Q9C0H8&lt;/li&gt;&lt;li&gt;Q9NV67&lt;/li&gt;&lt;li&gt;Q76L81&lt;/li&gt;&lt;li&gt;Q86XM1&lt;/li&gt;&lt;/ul&gt;"/>
    <att type="string" name="canonicalName" value="ASXL2"/>
    <att type="string" name="db_snp" value="&lt;ul&gt;&lt;li&gt;rs12990978&lt;/li&gt;&lt;li&gt;rs12991178&lt;/li&gt;&lt;li&gt;rs17854251&lt;/li&gt;&lt;li&gt;rs13385963&lt;/li&gt;&lt;/ul&gt;"/>
    <att type="string" name="degree" value="2"/>
    <att type="string" name="ensembl" value="ENSG00000143970"/>
    <att type="string" name="entrez_geneid" value="55252"/>
    <att type="string" name="genesymbol" value="ASXL2"/>
    <att type="string" name="go_biol_process" value="-"/>
    <att type="string" name="go_biol_process_id" value="-"/>
    <att type="string" name="go_cell_component" value="-"/>
    <att type="string" name="go_cell_component_id" value="-"/>
    <att type="string" name="go_mol_function" value="-"/>
    <att type="string" name="go_mol_function_id" value="-"/>
    <att type="string" name="kegg" value="hsa:55252"/>
    <att type="string" name="label" value="ASXL2"/>
    <att type="string" name="mut_poly_flag" value="2"/>
    <att type="string" name="mutagenesis" value="-"/>
    <att type="string" name="omim" value="-"/>
    <att type="string" name="pdb" value="-"/>
    <att type="string" name="pfam" value="-"/>
    <att type="string" name="polymorphism" value="&lt;ul&gt;&lt;li&gt;T-&amp;gt;P at 1210: in dbSNP:rs12991178&lt;/li&gt;&lt;li&gt;A-&amp;gt;V at 796: in dbSNP:rs17854251&lt;/li&gt;&lt;li&gt;L-&amp;gt;P at 731: in dbSNP:rs13385963&lt;/li&gt;&lt;li&gt;T-&amp;gt;P at 1242: in dbSNP:rs12990978&lt;/li&gt;&lt;/ul&gt;"/>
    <att type="string" name="prosite" value="&lt;ul&gt;&lt;li&gt;PS01359&lt;/li&gt;&lt;li&gt;PS50016&lt;/li&gt;&lt;/ul&gt;"/>
    <att type="string" name="reactome" value="-"/>
    <att type="string" name="type" value="level_2"/>
    <att type="string" name="uniprot_accession" value="Q76L83"/>
    <att type="string" name="uniprot_entry" value="ASXL2_HUMAN"/>
    <att type="string" name="user_entity_id" value="41485"/>
    <att type="string" name="vizmap:BIANA: @neurLink ppi network NODE_FILL_COLOR" value="java.awt.Color[r=0,g=255,b=0]"/>
    <att type="string" name="vizmap:BIANA: @neurLink ppi network_1 NODE_FILL_COLOR" value="java.awt.Color[r=0,g=255,b=0]"/>
    <att type="string" name="vizmap:BIANA: @neurLink ppi network_1--clustered NODE_FILL_COLOR" value="java.awt.Color[r=0,g=255,b=0]"/>
    <att type="string" name="vizmap:BIANA: @neurLink ppi network_1--clustered NODE_HEIGHT" value="35.0"/>
    <att type="string" name="vizmap:BIANA: @neurLink ppi network_1--clustered NODE_WIDTH" value="35.0"/>
    <att type="string" name="vizmap:DHN_Modular_Subnetworks NODE_FILL_COLOR" value="java.awt.Color[r=0,g=255,b=0]"/>
    <att type="string" name="vizmap:DHN_Modular_Subnetworks NODE_HEIGHT" value="35.0"/>
    <att type="string" name="vizmap:DHN_Modular_Subnetworks NODE_WIDTH" value="35.0"/>
    <att type="string" name="vizmap:GRC_human_BRAIN_interactome_txt NODE_HEIGHT" value="40.0"/>
    <att type="string" name="vizmap:GRC_human_BRAIN_interactome_txt NODE_WIDTH" value="40.0"/>
    <att type="string" name="vizmap:HormoneDementiaNetwork_filtered_final NODE_FILL_COLOR" value="java.awt.Color[r=0,g=255,b=0]"/>
    <graphics type="ELLIPSE" h="35.0" w="35.0" x="1696.30859375" y="1684.5404052734375" fill="#00ff00" width="1" outline="#666666" cy:nodeTransparency="1.0" cy:nodeLabelFont="Default-0-12" cy:nodeLabel="" cy:borderLineType="solid"/>
  </node>
  <node label="IFI16" id="-6355">
    <att type="integer" name="0_GLay_cluster" value="20"/>
    <att type="string" name="additional_tags" value="&lt;ul&gt;&lt;li&gt;&lt;i&gt;CTD&lt;/i&gt;: 3428&lt;/li&gt;&lt;li&gt;&lt;i&gt;HPA&lt;/i&gt;: CAB016293, HPA002134&lt;/li&gt;&lt;li&gt;&lt;i&gt;ArrayExpress&lt;/i&gt;: Q16666&lt;/li&gt;&lt;li&gt;&lt;i&gt;NextBio&lt;/i&gt;: 13516&lt;/li&gt;&lt;li&gt;&lt;i&gt;PRIDE&lt;/i&gt;: Q16666&lt;/li&gt;&lt;li&gt;&lt;i&gt;IPI&lt;/i&gt;: IPI00217475, IPI00003443, IPI00384836, IPI00217474&lt;/li&gt;&lt;li&gt;&lt;i&gt;GeneCards&lt;/i&gt;: GC01P157236&lt;/li&gt;&lt;li&gt;&lt;i&gt;STRING&lt;/i&gt;: Q16666&lt;/li&gt;&lt;li&gt;&lt;i&gt;PhosphoSite&lt;/i&gt;: Q16666&lt;/li&gt;&lt;li&gt;&lt;i&gt;PIR&lt;/i&gt;: I54501&lt;/li&gt;&lt;li&gt;&lt;i&gt;Bgee&lt;/i&gt;: Q16666&lt;/li&gt;&lt;li&gt;&lt;i&gt;MIM&lt;/i&gt;: 147586&lt;/li&gt;&lt;li&gt;&lt;i&gt;H-InvDB&lt;/i&gt;: HIX0001194&lt;/li&gt;&lt;li&gt;&lt;i&gt;HOGENOM&lt;/i&gt;: Q16666&lt;/li&gt;&lt;li&gt;&lt;i&gt;EMBL&lt;/i&gt;: S75433, AF208043, S75429, AK094968, S75417, M63838, BC017059, S75423, S75424, S75421, S75419, AY138863, S75431, AB208989, AL359753, S75426&lt;/li&gt;&lt;li&gt;&lt;i&gt;OMA&lt;/i&gt;: Q16666&lt;/li&gt;&lt;li&gt;&lt;i&gt;UCSC&lt;/i&gt;: uc001ftg.1&lt;/li&gt;&lt;li&gt;&lt;i&gt;GermOnline&lt;/i&gt;: ENSG00000163565&lt;/li&gt;&lt;li&gt;&lt;i&gt;HOVERGEN&lt;/i&gt;: Q16666&lt;/li&gt;&lt;li&gt;&lt;i&gt;NMPDR&lt;/i&gt;: fig|9606.3.peg.2390&lt;/li&gt;&lt;li&gt;&lt;i&gt;RefSeq&lt;/i&gt;: NP_005522.2&lt;/li&gt;&lt;li&gt;&lt;i&gt;InterPro&lt;/i&gt;: IPR004021, IPR004020&lt;/li&gt;&lt;li&gt;&lt;i&gt;PharmGKB&lt;/i&gt;: PA29642&lt;/li&gt;&lt;li&gt;&lt;i&gt;HGNC&lt;/i&gt;: HGNC:5395&lt;/li&gt;&lt;li&gt;&lt;i&gt;UniGene&lt;/i&gt;: Hs.380250&lt;/li&gt;&lt;/ul&gt;"/>
    <att type="string" name="alternative_genesymbol" value="IFNGIP1"/>
    <att type="string" name="alternative_uniprot_accession" value="&lt;ul&gt;&lt;li&gt;Q59GX0&lt;/li&gt;&lt;li&gt;Q5T3X1&lt;/li&gt;&lt;li&gt;Q5T3W7&lt;/li&gt;&lt;li&gt;Q5T3X2&lt;/li&gt;&lt;li&gt;Q8NEQ7&lt;/li&gt;&lt;li&gt;Q9UH78&lt;/li&gt;&lt;li&gt;Q5T3X0&lt;/li&gt;&lt;li&gt;Q8N9E5&lt;/li&gt;&lt;li&gt;Q96AJ5&lt;/li&gt;&lt;li&gt;Q5T3W8&lt;/li&gt;&lt;/ul&gt;"/>
    <att type="string" name="canonicalName" value="IFI16"/>
    <att type="string" name="db_snp" value="&lt;ul&gt;&lt;li&gt;rs11585341&lt;/li&gt;&lt;li&gt;rs1057018&lt;/li&gt;&lt;li&gt;rs6940&lt;/li&gt;&lt;li&gt;rs866484&lt;/li&gt;&lt;li&gt;rs1057027&lt;/li&gt;&lt;li&gt;rs1057028&lt;/li&gt;&lt;/ul&gt;"/>
    <att type="string" name="degree" value="8"/>
    <att type="string" name="ensembl" value="ENSG00000163565"/>
    <att type="string" name="entrez_geneid" value="3428"/>
    <att type="string" name="genesymbol" value="IFI16"/>
    <att type="string" name="go_biol_process" value="-"/>
    <att type="string" name="go_biol_process_id" value="-"/>
    <att type="string" name="go_cell_component" value="-"/>
    <att type="string" name="go_cell_component_id" value="-"/>
    <att type="string" name="go_mol_function" value="-"/>
    <att type="string" name="go_mol_function_id" value="-"/>
    <att type="string" name="kegg" value="hsa:3428"/>
    <att type="string" name="label" value="IFI16"/>
    <att type="string" name="mut_poly_flag" value="2"/>
    <att type="string" name="mutagenesis" value="-"/>
    <att type="string" name="omim" value="-"/>
    <att type="string" name="pdb" value="&lt;ul&gt;&lt;li&gt;3B6Y&lt;/li&gt;&lt;li&gt;2OQ0&lt;/li&gt;&lt;/ul&gt;"/>
    <att type="string" name="pfam" value="&lt;ul&gt;&lt;li&gt;PF02760&lt;/li&gt;&lt;li&gt;PF02758&lt;/li&gt;&lt;/ul&gt;"/>
    <att type="string" name="polymorphism" value="&lt;ul&gt;&lt;li&gt;K-&amp;gt;E at 202: in dbSNP:rs11585341&lt;/li&gt;&lt;li&gt;S-&amp;gt;T at 179: in dbSNP:rs866484&lt;/li&gt;&lt;li&gt;D-&amp;gt;H at 103: in dbSNP:rs1057018&lt;/li&gt;&lt;li&gt;Y-&amp;gt;N at 413: in dbSNP:rs1057028&lt;/li&gt;&lt;li&gt;T-&amp;gt;S at 723: in dbSNP:rs6940&lt;/li&gt;&lt;li&gt;R-&amp;gt;S at 409: in dbSNP:rs1057027&lt;/li&gt;&lt;/ul&gt;"/>
    <att type="string" name="prosite" value="&lt;ul&gt;&lt;li&gt;PS50824&lt;/li&gt;&lt;li&gt;PS50834&lt;/li&gt;&lt;/ul&gt;"/>
    <att type="string" name="reactome" value="-"/>
    <att type="string" name="type" value="level_2"/>
    <att type="string" name="uniprot_accession" value="Q16666"/>
    <att type="string" name="uniprot_entry" value="IF16_HUMAN"/>
    <att type="string" name="user_entity_id" value="192112"/>
    <att type="string" name="vizmap:BIANA: @neurLink ppi network NODE_FILL_COLOR" value="java.awt.Color[r=0,g=255,b=0]"/>
    <att type="string" name="vizmap:BIANA: @neurLink ppi network_1 NODE_FILL_COLOR" value="java.awt.Color[r=0,g=255,b=0]"/>
    <att type="string" name="vizmap:BIANA: @neurLink ppi network_1--clustered NODE_FILL_COLOR" value="java.awt.Color[r=0,g=255,b=0]"/>
    <att type="string" name="vizmap:BIANA: @neurLink ppi network_1--clustered NODE_HEIGHT" value="35.0"/>
    <att type="string" name="vizmap:BIANA: @neurLink ppi network_1--clustered NODE_WIDTH" value="35.0"/>
    <att type="string" name="vizmap:DHN_Modular_Subnetworks NODE_FILL_COLOR" value="java.awt.Color[r=0,g=255,b=0]"/>
    <att type="string" name="vizmap:DHN_Modular_Subnetworks NODE_HEIGHT" value="35.0"/>
    <att type="string" name="vizmap:DHN_Modular_Subnetworks NODE_WIDTH" value="35.0"/>
    <att type="string" name="vizmap:GRC_human_BRAIN_interactome_txt NODE_HEIGHT" value="40.0"/>
    <att type="string" name="vizmap:GRC_human_BRAIN_interactome_txt NODE_WIDTH" value="40.0"/>
    <att type="string" name="vizmap:HormoneDementiaNetwork_filtered_final NODE_FILL_COLOR" value="java.awt.Color[r=0,g=255,b=0]"/>
    <graphics type="ELLIPSE" h="35.0" w="35.0" x="1337.6058349609375" y="827.3590087890625" fill="#00ff00" width="1" outline="#666666" cy:nodeTransparency="1.0" cy:nodeLabelFont="Default-0-12" cy:nodeLabel="" cy:borderLineType="solid"/>
  </node>
  <node label="GDF9" id="-6349">
    <att type="integer" name="0_GLay_cluster" value="20"/>
    <att type="string" name="additional_tags" value="&lt;ul&gt;&lt;li&gt;&lt;i&gt;ProDom&lt;/i&gt;: PD000357&lt;/li&gt;&lt;li&gt;&lt;i&gt;CTD&lt;/i&gt;: 2661&lt;/li&gt;&lt;li&gt;&lt;i&gt;ArrayExpress&lt;/i&gt;: O60383&lt;/li&gt;&lt;li&gt;&lt;i&gt;NextBio&lt;/i&gt;: 10504&lt;/li&gt;&lt;li&gt;&lt;i&gt;GeneCards&lt;/i&gt;: GC05M132225&lt;/li&gt;&lt;li&gt;&lt;i&gt;IPI&lt;/i&gt;: IPI00029127&lt;/li&gt;&lt;li&gt;&lt;i&gt;IntAct&lt;/i&gt;: O60383&lt;/li&gt;&lt;li&gt;&lt;i&gt;PRIDE&lt;/i&gt;: O60383&lt;/li&gt;&lt;li&gt;&lt;i&gt;STRING&lt;/i&gt;: O60383&lt;/li&gt;&lt;li&gt;&lt;i&gt;Bgee&lt;/i&gt;: O60383&lt;/li&gt;&lt;li&gt;&lt;i&gt;CleanEx&lt;/i&gt;: HS_GDF9&lt;/li&gt;&lt;li&gt;&lt;i&gt;MIM&lt;/i&gt;: 601918&lt;/li&gt;&lt;li&gt;&lt;i&gt;SMART&lt;/i&gt;: SM00204&lt;/li&gt;&lt;li&gt;&lt;i&gt;PANTHER&lt;/i&gt;: PTHR11848, PTHR11848:SF19&lt;/li&gt;&lt;li&gt;&lt;i&gt;HOGENOM&lt;/i&gt;: O60383&lt;/li&gt;&lt;li&gt;&lt;i&gt;EMBL&lt;/i&gt;: BC096230, BC096229, BC096228, BC096231, AC004500&lt;/li&gt;&lt;li&gt;&lt;i&gt;OMA&lt;/i&gt;: O60383&lt;/li&gt;&lt;li&gt;&lt;i&gt;HOVERGEN&lt;/i&gt;: O60383&lt;/li&gt;&lt;li&gt;&lt;i&gt;GermOnline&lt;/i&gt;: ENSG00000164404&lt;/li&gt;&lt;li&gt;&lt;i&gt;UCSC&lt;/i&gt;: uc003kxz.1&lt;/li&gt;&lt;li&gt;&lt;i&gt;RefSeq&lt;/i&gt;: NP_005251.1&lt;/li&gt;&lt;li&gt;&lt;i&gt;InterPro&lt;/i&gt;: IPR015615, IPR015617, IPR001839, IPR017948&lt;/li&gt;&lt;li&gt;&lt;i&gt;HSSP&lt;/i&gt;: P12643&lt;/li&gt;&lt;li&gt;&lt;i&gt;HGNC&lt;/i&gt;: HGNC:4224&lt;/li&gt;&lt;li&gt;&lt;i&gt;PharmGKB&lt;/i&gt;: PA28639&lt;/li&gt;&lt;li&gt;&lt;i&gt;UniGene&lt;/i&gt;: Hs.25022&lt;/li&gt;&lt;/ul&gt;"/>
    <att type="string" name="alternative_genesymbol" value="-"/>
    <att type="string" name="alternative_uniprot_accession" value="Q4VAW5"/>
    <att type="string" name="canonicalName" value="GDF9"/>
    <att type="string" name="db_snp" value="-"/>
    <att type="string" name="degree" value="46"/>
    <att type="string" name="ensembl" value="ENSG00000164404"/>
    <att type="string" name="entrez_geneid" value="-"/>
    <att type="string" name="genesymbol" value="GDF9"/>
    <att type="string" name="go_biol_process" value="-"/>
    <att type="string" name="go_biol_process_id" value="-"/>
    <att type="string" name="go_cell_component" value="-"/>
    <att type="string" name="go_cell_component_id" value="-"/>
    <att type="string" name="go_mol_function" value="-"/>
    <att type="string" name="go_mol_function_id" value="-"/>
    <att type="string" name="kegg" value="hsa:2661"/>
    <att type="string" name="label" value="GDF9"/>
    <att type="string" name="mut_poly_flag" value="-"/>
    <att type="string" name="mutagenesis" value="-"/>
    <att type="string" name="omim" value="-"/>
    <att type="string" name="pdb" value="-"/>
    <att type="string" name="pfam" value="PF00019"/>
    <att type="string" name="polymorphism" value="-"/>
    <att type="string" name="prosite" value="&lt;ul&gt;&lt;li&gt;PS51362&lt;/li&gt;&lt;li&gt;PS00250&lt;/li&gt;&lt;/ul&gt;"/>
    <att type="string" name="reactome" value="-"/>
    <att type="string" name="type" value="level_2"/>
    <att type="string" name="uniprot_accession" value="O60383"/>
    <att type="string" name="uniprot_entry" value="GDF9_HUMAN"/>
    <att type="string" name="user_entity_id" value="138628"/>
    <att type="string" name="vizmap:BIANA: @neurLink ppi network NODE_FILL_COLOR" value="java.awt.Color[r=0,g=255,b=0]"/>
    <att type="string" name="vizmap:BIANA: @neurLink ppi network_1 NODE_FILL_COLOR" value="java.awt.Color[r=0,g=255,b=0]"/>
    <att type="string" name="vizmap:BIANA: @neurLink ppi network_1--clustered NODE_FILL_COLOR" value="java.awt.Color[r=0,g=255,b=0]"/>
    <att type="string" name="vizmap:BIANA: @neurLink ppi network_1--clustered NODE_HEIGHT" value="35.0"/>
    <att type="string" name="vizmap:BIANA: @neurLink ppi network_1--clustered NODE_WIDTH" value="35.0"/>
    <att type="string" name="vizmap:DHN_Modular_Subnetworks NODE_FILL_COLOR" value="java.awt.Color[r=0,g=255,b=0]"/>
    <att type="string" name="vizmap:DHN_Modular_Subnetworks NODE_HEIGHT" value="35.0"/>
    <att type="string" name="vizmap:DHN_Modular_Subnetworks NODE_WIDTH" value="35.0"/>
    <att type="string" name="vizmap:GRC_human_BRAIN_interactome_txt NODE_HEIGHT" value="40.0"/>
    <att type="string" name="vizmap:GRC_human_BRAIN_interactome_txt NODE_WIDTH" value="40.0"/>
    <att type="string" name="vizmap:HormoneDementiaNetwork_filtered_final NODE_FILL_COLOR" value="java.awt.Color[r=0,g=255,b=0]"/>
    <graphics type="ELLIPSE" h="35.0" w="35.0" x="912.384033203125" y="1636.4599609375" fill="#00ff00" width="1" outline="#666666" cy:nodeTransparency="1.0" cy:nodeLabelFont="Default-0-12" cy:nodeLabel="" cy:borderLineType="solid"/>
  </node>
  <node label="LSM3" id="-6347">
    <att type="integer" name="0_GLay_cluster" value="20"/>
    <att type="string" name="additional_tags" value="&lt;ul&gt;&lt;li&gt;&lt;i&gt;ProDom&lt;/i&gt;: PD020287&lt;/li&gt;&lt;li&gt;&lt;i&gt;CTD&lt;/i&gt;: 27258&lt;/li&gt;&lt;li&gt;&lt;i&gt;ArrayExpress&lt;/i&gt;: P62310&lt;/li&gt;&lt;li&gt;&lt;i&gt;NextBio&lt;/i&gt;: 50206&lt;/li&gt;&lt;li&gt;&lt;i&gt;GeneCards&lt;/i&gt;: GC03P014195&lt;/li&gt;&lt;li&gt;&lt;i&gt;IPI&lt;/i&gt;: IPI00219229&lt;/li&gt;&lt;li&gt;&lt;i&gt;IntAct&lt;/i&gt;: P62310&lt;/li&gt;&lt;li&gt;&lt;i&gt;PRIDE&lt;/i&gt;: P62310&lt;/li&gt;&lt;li&gt;&lt;i&gt;STRING&lt;/i&gt;: P62310&lt;/li&gt;&lt;li&gt;&lt;i&gt;Bgee&lt;/i&gt;: P62310&lt;/li&gt;&lt;li&gt;&lt;i&gt;CleanEx&lt;/i&gt;: HS_LSM3&lt;/li&gt;&lt;li&gt;&lt;i&gt;MIM&lt;/i&gt;: 607283&lt;/li&gt;&lt;li&gt;&lt;i&gt;SMART&lt;/i&gt;: SM00651&lt;/li&gt;&lt;li&gt;&lt;i&gt;H-InvDB&lt;/i&gt;: HIX0003082&lt;/li&gt;&lt;li&gt;&lt;i&gt;HOGENOM&lt;/i&gt;: P62310&lt;/li&gt;&lt;li&gt;&lt;i&gt;EMBL&lt;/i&gt;: AF182418, AF182289, BC007055, AJ238095&lt;/li&gt;&lt;li&gt;&lt;i&gt;OMA&lt;/i&gt;: P62310&lt;/li&gt;&lt;li&gt;&lt;i&gt;PeptideAtlas&lt;/i&gt;: P62310&lt;/li&gt;&lt;li&gt;&lt;i&gt;HOVERGEN&lt;/i&gt;: P62310&lt;/li&gt;&lt;li&gt;&lt;i&gt;GermOnline&lt;/i&gt;: ENSG00000170860&lt;/li&gt;&lt;li&gt;&lt;i&gt;UCSC&lt;/i&gt;: uc003byn.1&lt;/li&gt;&lt;li&gt;&lt;i&gt;RefSeq&lt;/i&gt;: NP_055278.1&lt;/li&gt;&lt;li&gt;&lt;i&gt;InterPro&lt;/i&gt;: IPR006649, IPR001163&lt;/li&gt;&lt;li&gt;&lt;i&gt;HSSP&lt;/i&gt;: Q9V0Y8&lt;/li&gt;&lt;li&gt;&lt;i&gt;HGNC&lt;/i&gt;: HGNC:17874&lt;/li&gt;&lt;li&gt;&lt;i&gt;PharmGKB&lt;/i&gt;: PA134881991&lt;/li&gt;&lt;li&gt;&lt;i&gt;UniGene&lt;/i&gt;: Hs.111632&lt;/li&gt;&lt;/ul&gt;"/>
    <att type="string" name="alternative_genesymbol" value="-"/>
    <att type="string" name="alternative_uniprot_accession" value="Q9Y4Z1"/>
    <att type="string" name="canonicalName" value="LSM3"/>
    <att type="string" name="db_snp" value="-"/>
    <att type="string" name="degree" value="17"/>
    <att type="string" name="ensembl" value="ENSG00000170860"/>
    <att type="string" name="entrez_geneid" value="-"/>
    <att type="string" name="genesymbol" value="LSM3"/>
    <att type="string" name="go_biol_process" value="-"/>
    <att type="string" name="go_biol_process_id" value="-"/>
    <att type="string" name="go_cell_component" value="-"/>
    <att type="string" name="go_cell_component_id" value="-"/>
    <att type="string" name="go_mol_function" value="-"/>
    <att type="string" name="go_mol_function_id" value="-"/>
    <att type="string" name="kegg" value="hsa:27258"/>
    <att type="string" name="label" value="LSM3"/>
    <att type="string" name="mut_poly_flag" value="-"/>
    <att type="string" name="mutagenesis" value="-"/>
    <att type="string" name="omim" value="-"/>
    <att type="string" name="pdb" value="-"/>
    <att type="string" name="pfam" value="PF01423"/>
    <att type="string" name="polymorphism" value="-"/>
    <att type="string" name="prosite" value="-"/>
    <att type="string" name="reactome" value="-"/>
    <att type="string" name="type" value="level_2"/>
    <att type="string" name="uniprot_accession" value="P62310"/>
    <att type="string" name="uniprot_entry" value="LSM3_HUMAN"/>
    <att type="string" name="user_entity_id" value="221701"/>
    <att type="string" name="vizmap:BIANA: @neurLink ppi network NODE_FILL_COLOR" value="java.awt.Color[r=0,g=255,b=0]"/>
    <att type="string" name="vizmap:BIANA: @neurLink ppi network_1 NODE_FILL_COLOR" value="java.awt.Color[r=0,g=255,b=0]"/>
    <att type="string" name="vizmap:BIANA: @neurLink ppi network_1--clustered NODE_FILL_COLOR" value="java.awt.Color[r=0,g=255,b=0]"/>
    <att type="string" name="vizmap:BIANA: @neurLink ppi network_1--clustered NODE_HEIGHT" value="35.0"/>
    <att type="string" name="vizmap:BIANA: @neurLink ppi network_1--clustered NODE_WIDTH" value="35.0"/>
    <att type="string" name="vizmap:DHN_Modular_Subnetworks NODE_FILL_COLOR" value="java.awt.Color[r=0,g=255,b=0]"/>
    <att type="string" name="vizmap:DHN_Modular_Subnetworks NODE_HEIGHT" value="35.0"/>
    <att type="string" name="vizmap:DHN_Modular_Subnetworks NODE_WIDTH" value="35.0"/>
    <att type="string" name="vizmap:GRC_human_BRAIN_interactome_txt NODE_HEIGHT" value="40.0"/>
    <att type="string" name="vizmap:GRC_human_BRAIN_interactome_txt NODE_WIDTH" value="40.0"/>
    <att type="string" name="vizmap:HormoneDementiaNetwork_filtered_final NODE_FILL_COLOR" value="java.awt.Color[r=0,g=255,b=0]"/>
    <graphics type="ELLIPSE" h="35.0" w="35.0" x="843.4085083007812" y="380.12225341796875" fill="#00ff00" width="1" outline="#666666" cy:nodeTransparency="1.0" cy:nodeLabelFont="Default-0-12" cy:nodeLabel="" cy:borderLineType="solid"/>
  </node>
  <node label="BMP6" id="-6345">
    <att type="integer" name="0_GLay_cluster" value="20"/>
    <att type="string" name="additional_tags" value="&lt;ul&gt;&lt;li&gt;&lt;i&gt;ProDom&lt;/i&gt;: PD000357&lt;/li&gt;&lt;li&gt;&lt;i&gt;CTD&lt;/i&gt;: 654&lt;/li&gt;&lt;li&gt;&lt;i&gt;HPA&lt;/i&gt;: CAB002773&lt;/li&gt;&lt;li&gt;&lt;i&gt;ArrayExpress&lt;/i&gt;: P22004&lt;/li&gt;&lt;li&gt;&lt;i&gt;NextBio&lt;/i&gt;: 2660&lt;/li&gt;&lt;li&gt;&lt;i&gt;DIP&lt;/i&gt;: DIP:5797N&lt;/li&gt;&lt;li&gt;&lt;i&gt;PRIDE&lt;/i&gt;: P22004&lt;/li&gt;&lt;li&gt;&lt;i&gt;IPI&lt;/i&gt;: IPI00024887&lt;/li&gt;&lt;li&gt;&lt;i&gt;GeneCards&lt;/i&gt;: GC06P007672&lt;/li&gt;&lt;li&gt;&lt;i&gt;STRING&lt;/i&gt;: P22004&lt;/li&gt;&lt;li&gt;&lt;i&gt;Pathway_Interaction_DB&lt;/i&gt;: bmppathway&lt;/li&gt;&lt;li&gt;&lt;i&gt;PIR&lt;/i&gt;: B39263&lt;/li&gt;&lt;li&gt;&lt;i&gt;Bgee&lt;/i&gt;: P22004&lt;/li&gt;&lt;li&gt;&lt;i&gt;MIM&lt;/i&gt;: 112266&lt;/li&gt;&lt;li&gt;&lt;i&gt;CleanEx&lt;/i&gt;: HS_BMP6&lt;/li&gt;&lt;li&gt;&lt;i&gt;SMART&lt;/i&gt;: SM00204&lt;/li&gt;&lt;li&gt;&lt;i&gt;PANTHER&lt;/i&gt;: PTHR11848&lt;/li&gt;&lt;li&gt;&lt;i&gt;H-InvDB&lt;/i&gt;: HIX0032984&lt;/li&gt;&lt;li&gt;&lt;i&gt;HOGENOM&lt;/i&gt;: P22004&lt;/li&gt;&lt;li&gt;&lt;i&gt;EMBL&lt;/i&gt;: M60315, AL135778, AL133541&lt;/li&gt;&lt;li&gt;&lt;i&gt;OMA&lt;/i&gt;: P22004&lt;/li&gt;&lt;li&gt;&lt;i&gt;UCSC&lt;/i&gt;: uc003mxu.2&lt;/li&gt;&lt;li&gt;&lt;i&gt;GermOnline&lt;/i&gt;: ENSG00000153162&lt;/li&gt;&lt;li&gt;&lt;i&gt;HOVERGEN&lt;/i&gt;: P22004&lt;/li&gt;&lt;li&gt;&lt;i&gt;RefSeq&lt;/i&gt;: NP_001709.1&lt;/li&gt;&lt;li&gt;&lt;i&gt;InterPro&lt;/i&gt;: IPR015615, IPR001839, IPR001111, IPR017948&lt;/li&gt;&lt;li&gt;&lt;i&gt;PharmGKB&lt;/i&gt;: PA25383&lt;/li&gt;&lt;li&gt;&lt;i&gt;HGNC&lt;/i&gt;: HGNC:1073&lt;/li&gt;&lt;li&gt;&lt;i&gt;UniGene&lt;/i&gt;: Hs.285671&lt;/li&gt;&lt;/ul&gt;"/>
    <att type="string" name="alternative_genesymbol" value="VGR"/>
    <att type="string" name="alternative_uniprot_accession" value="Q5TCP3"/>
    <att type="string" name="canonicalName" value="BMP6"/>
    <att type="string" name="db_snp" value="rs10458105"/>
    <att type="string" name="degree" value="10"/>
    <att type="string" name="ensembl" value="ENSG00000153162"/>
    <att type="string" name="entrez_geneid" value="654"/>
    <att type="string" name="genesymbol" value="BMP6"/>
    <att type="string" name="go_biol_process" value="-"/>
    <att type="string" name="go_biol_process_id" value="-"/>
    <att type="string" name="go_cell_component" value="-"/>
    <att type="string" name="go_cell_component_id" value="-"/>
    <att type="string" name="go_mol_function" value="-"/>
    <att type="string" name="go_mol_function_id" value="-"/>
    <att type="string" name="kegg" value="hsa:654"/>
    <att type="string" name="label" value="BMP6"/>
    <att type="string" name="mut_poly_flag" value="2"/>
    <att type="string" name="mutagenesis" value="-"/>
    <att type="string" name="omim" value="-"/>
    <att type="string" name="pdb" value="&lt;ul&gt;&lt;li&gt;2QCW&lt;/li&gt;&lt;li&gt;2R53&lt;/li&gt;&lt;li&gt;2R52&lt;/li&gt;&lt;/ul&gt;"/>
    <att type="string" name="pfam" value="&lt;ul&gt;&lt;li&gt;PF00688&lt;/li&gt;&lt;li&gt;PF00019&lt;/li&gt;&lt;/ul&gt;"/>
    <att type="string" name="polymorphism" value="&lt;ul&gt;&lt;li&gt;A-&amp;gt;D at 343: in a colorectal cancer sample; somatic mutation&lt;/li&gt;&lt;li&gt;P-&amp;gt;L at 476: in a colorectal cancer sample; somatic mutation&lt;/li&gt;&lt;li&gt;R-&amp;gt;C at 257: in dbSNP:rs10458105&lt;/li&gt;&lt;/ul&gt;"/>
    <att type="string" name="prosite" value="&lt;ul&gt;&lt;li&gt;PS51362&lt;/li&gt;&lt;li&gt;PS00250&lt;/li&gt;&lt;/ul&gt;"/>
    <att type="string" name="reactome" value="-"/>
    <att type="string" name="type" value="level_2"/>
    <att type="string" name="uniprot_accession" value="P22004"/>
    <att type="string" name="uniprot_entry" value="BMP6_HUMAN"/>
    <att type="string" name="user_entity_id" value="51912"/>
    <att type="string" name="vizmap:BIANA: @neurLink ppi network NODE_FILL_COLOR" value="java.awt.Color[r=0,g=255,b=0]"/>
    <att type="string" name="vizmap:BIANA: @neurLink ppi network_1 NODE_FILL_COLOR" value="java.awt.Color[r=0,g=255,b=0]"/>
    <att type="string" name="vizmap:BIANA: @neurLink ppi network_1--clustered NODE_FILL_COLOR" value="java.awt.Color[r=0,g=255,b=0]"/>
    <att type="string" name="vizmap:BIANA: @neurLink ppi network_1--clustered NODE_HEIGHT" value="35.0"/>
    <att type="string" name="vizmap:BIANA: @neurLink ppi network_1--clustered NODE_WIDTH" value="35.0"/>
    <att type="string" name="vizmap:DHN_Modular_Subnetworks NODE_FILL_COLOR" value="java.awt.Color[r=0,g=255,b=0]"/>
    <att type="string" name="vizmap:DHN_Modular_Subnetworks NODE_HEIGHT" value="35.0"/>
    <att type="string" name="vizmap:DHN_Modular_Subnetworks NODE_WIDTH" value="35.0"/>
    <att type="string" name="vizmap:HormoneDementiaNetwork_filtered_final NODE_FILL_COLOR" value="java.awt.Color[r=0,g=255,b=0]"/>
    <graphics type="ELLIPSE" h="35.0" w="35.0" x="871.5897216796875" y="492.830078125" fill="#00ff00" width="1" outline="#666666" cy:nodeTransparency="1.0" cy:nodeLabelFont="Default-0-12" cy:nodeLabel="" cy:borderLineType="solid"/>
  </node>
  <node label="USP4" id="-6344">
    <att type="integer" name="0_GLay_cluster" value="20"/>
    <att type="string" name="additional_tags" value="&lt;ul&gt;&lt;li&gt;&lt;i&gt;CTD&lt;/i&gt;: 7375&lt;/li&gt;&lt;li&gt;&lt;i&gt;HPA&lt;/i&gt;: HPA018499&lt;/li&gt;&lt;li&gt;&lt;i&gt;ArrayExpress&lt;/i&gt;: Q13107&lt;/li&gt;&lt;li&gt;&lt;i&gt;NextBio&lt;/i&gt;: 28880&lt;/li&gt;&lt;li&gt;&lt;i&gt;PRIDE&lt;/i&gt;: Q13107&lt;/li&gt;&lt;li&gt;&lt;i&gt;IntAct&lt;/i&gt;: Q13107&lt;/li&gt;&lt;li&gt;&lt;i&gt;IPI&lt;/i&gt;: IPI00216257, IPI00011836&lt;/li&gt;&lt;li&gt;&lt;i&gt;GeneCards&lt;/i&gt;: GC03M049290&lt;/li&gt;&lt;li&gt;&lt;i&gt;STRING&lt;/i&gt;: Q13107&lt;/li&gt;&lt;li&gt;&lt;i&gt;PhosphoSite&lt;/i&gt;: Q13107&lt;/li&gt;&lt;li&gt;&lt;i&gt;BRENDA&lt;/i&gt;: 3.1.2.15&lt;/li&gt;&lt;li&gt;&lt;i&gt;PIR&lt;/i&gt;: T09478&lt;/li&gt;&lt;li&gt;&lt;i&gt;Bgee&lt;/i&gt;: Q13107&lt;/li&gt;&lt;li&gt;&lt;i&gt;MIM&lt;/i&gt;: 603486&lt;/li&gt;&lt;li&gt;&lt;i&gt;CleanEx&lt;/i&gt;: HS_USP4&lt;/li&gt;&lt;li&gt;&lt;i&gt;SMART&lt;/i&gt;: SM00695&lt;/li&gt;&lt;li&gt;&lt;i&gt;H-InvDB&lt;/i&gt;: HIX0022014&lt;/li&gt;&lt;li&gt;&lt;i&gt;HOGENOM&lt;/i&gt;: Q13107&lt;/li&gt;&lt;li&gt;&lt;i&gt;EMBL&lt;/i&gt;: BC125130, AK291795, U20657, AF017306, AF017305&lt;/li&gt;&lt;li&gt;&lt;i&gt;OMA&lt;/i&gt;: Q13107&lt;/li&gt;&lt;li&gt;&lt;i&gt;UCSC&lt;/i&gt;: uc003cwr.1, uc003cwq.1, uc003cwp.1&lt;/li&gt;&lt;li&gt;&lt;i&gt;GermOnline&lt;/i&gt;: ENSG00000114316&lt;/li&gt;&lt;li&gt;&lt;i&gt;HOVERGEN&lt;/i&gt;: Q13107&lt;/li&gt;&lt;li&gt;&lt;i&gt;RefSeq&lt;/i&gt;: NP_003354.2, NP_955475.1&lt;/li&gt;&lt;li&gt;&lt;i&gt;MEROPS&lt;/i&gt;: C19.010&lt;/li&gt;&lt;li&gt;&lt;i&gt;InterPro&lt;/i&gt;: IPR010460, IPR018200, IPR001394, IPR006615&lt;/li&gt;&lt;li&gt;&lt;i&gt;HSSP&lt;/i&gt;: Q93009&lt;/li&gt;&lt;li&gt;&lt;i&gt;PharmGKB&lt;/i&gt;: PA27527&lt;/li&gt;&lt;li&gt;&lt;i&gt;HGNC&lt;/i&gt;: HGNC:12627&lt;/li&gt;&lt;li&gt;&lt;i&gt;UniGene&lt;/i&gt;: Hs.714416, Hs.77500, Hs.403828&lt;/li&gt;&lt;/ul&gt;"/>
    <att type="string" name="alternative_genesymbol" value="&lt;ul&gt;&lt;li&gt;UNPH&lt;/li&gt;&lt;li&gt;UNP&lt;/li&gt;&lt;/ul&gt;"/>
    <att type="string" name="alternative_uniprot_accession" value="&lt;ul&gt;&lt;li&gt;A8K6Y0&lt;/li&gt;&lt;li&gt;O43452&lt;/li&gt;&lt;li&gt;O43453&lt;/li&gt;&lt;li&gt;Q08AK8&lt;/li&gt;&lt;/ul&gt;"/>
    <att type="string" name="canonicalName" value="USP4"/>
    <att type="string" name="db_snp" value="rs9311440"/>
    <att type="string" name="degree" value="7"/>
    <att type="string" name="ensembl" value="ENSG00000114316"/>
    <att type="string" name="entrez_geneid" value="7375"/>
    <att type="string" name="genesymbol" value="USP4"/>
    <att type="string" name="go_biol_process" value="-"/>
    <att type="string" name="go_biol_process_id" value="-"/>
    <att type="string" name="go_cell_component" value="-"/>
    <att type="string" name="go_cell_component_id" value="-"/>
    <att type="string" name="go_mol_function" value="-"/>
    <att type="string" name="go_mol_function_id" value="-"/>
    <att type="string" name="kegg" value="hsa:7375"/>
    <att type="string" name="label" value="USP4"/>
    <att type="string" name="mut_poly_flag" value="3"/>
    <att type="string" name="mutagenesis" value="C-&amp;gt;A at 311: Loss of activity"/>
    <att type="string" name="omim" value="-"/>
    <att type="string" name="pdb" value="-"/>
    <att type="string" name="pfam" value="&lt;ul&gt;&lt;li&gt;PF00443&lt;/li&gt;&lt;li&gt;PF06337&lt;/li&gt;&lt;/ul&gt;"/>
    <att type="string" name="polymorphism" value="Y-&amp;gt;C at 620: in dbSNP:rs9311440"/>
    <att type="string" name="prosite" value="&lt;ul&gt;&lt;li&gt;PS50235&lt;/li&gt;&lt;li&gt;PS00972&lt;/li&gt;&lt;li&gt;PS00973&lt;/li&gt;&lt;li&gt;PS51283&lt;/li&gt;&lt;/ul&gt;"/>
    <att type="string" name="reactome" value="-"/>
    <att type="string" name="type" value="level_2"/>
    <att type="string" name="uniprot_accession" value="Q13107"/>
    <att type="string" name="uniprot_entry" value="UBP4_HUMAN"/>
    <att type="string" name="user_entity_id" value="346039"/>
    <att type="string" name="vizmap:BIANA: @neurLink ppi network NODE_FILL_COLOR" value="java.awt.Color[r=0,g=255,b=0]"/>
    <att type="string" name="vizmap:BIANA: @neurLink ppi network_1 NODE_FILL_COLOR" value="java.awt.Color[r=0,g=255,b=0]"/>
    <att type="string" name="vizmap:BIANA: @neurLink ppi network_1--clustered NODE_FILL_COLOR" value="java.awt.Color[r=0,g=255,b=0]"/>
    <att type="string" name="vizmap:BIANA: @neurLink ppi network_1--clustered NODE_HEIGHT" value="35.0"/>
    <att type="string" name="vizmap:BIANA: @neurLink ppi network_1--clustered NODE_WIDTH" value="35.0"/>
    <att type="string" name="vizmap:DHN_Modular_Subnetworks NODE_FILL_COLOR" value="java.awt.Color[r=0,g=255,b=0]"/>
    <att type="string" name="vizmap:DHN_Modular_Subnetworks NODE_HEIGHT" value="35.0"/>
    <att type="string" name="vizmap:DHN_Modular_Subnetworks NODE_WIDTH" value="35.0"/>
    <att type="string" name="vizmap:GRC_human_BRAIN_interactome_txt NODE_HEIGHT" value="40.0"/>
    <att type="string" name="vizmap:GRC_human_BRAIN_interactome_txt NODE_WIDTH" value="40.0"/>
    <att type="string" name="vizmap:HormoneDementiaNetwork_filtered_final NODE_FILL_COLOR" value="java.awt.Color[r=0,g=255,b=0]"/>
    <graphics type="ELLIPSE" h="35.0" w="35.0" x="810.0987548828125" y="402.57122802734375" fill="#00ff00" width="1" outline="#666666" cy:nodeTransparency="1.0" cy:nodeLabelFont="Default-0-12" cy:nodeLabel="" cy:borderLineType="solid"/>
  </node>
  <node label="PROX1" id="-6342">
    <att type="integer" name="0_GLay_cluster" value="20"/>
    <att type="string" name="additional_tags" value="&lt;ul&gt;&lt;li&gt;&lt;i&gt;CTD&lt;/i&gt;: 5629&lt;/li&gt;&lt;li&gt;&lt;i&gt;ArrayExpress&lt;/i&gt;: Q92786&lt;/li&gt;&lt;li&gt;&lt;i&gt;NextBio&lt;/i&gt;: 21878&lt;/li&gt;&lt;li&gt;&lt;i&gt;PRIDE&lt;/i&gt;: Q92786&lt;/li&gt;&lt;li&gt;&lt;i&gt;IPI&lt;/i&gt;: IPI00152167&lt;/li&gt;&lt;li&gt;&lt;i&gt;GeneCards&lt;/i&gt;: GC01P212228&lt;/li&gt;&lt;li&gt;&lt;i&gt;STRING&lt;/i&gt;: Q92786&lt;/li&gt;&lt;li&gt;&lt;i&gt;PhosphoSite&lt;/i&gt;: Q92786&lt;/li&gt;&lt;li&gt;&lt;i&gt;Bgee&lt;/i&gt;: Q92786&lt;/li&gt;&lt;li&gt;&lt;i&gt;MIM&lt;/i&gt;: 601546&lt;/li&gt;&lt;li&gt;&lt;i&gt;CleanEx&lt;/i&gt;: HS_PROX1&lt;/li&gt;&lt;li&gt;&lt;i&gt;PANTHER&lt;/i&gt;: PTHR12198&lt;/li&gt;&lt;li&gt;&lt;i&gt;EMBL&lt;/i&gt;: CH471100, BC024201, AK290176, U44060, AC011700, AL606537&lt;/li&gt;&lt;li&gt;&lt;i&gt;UCSC&lt;/i&gt;: uc001hkg.1&lt;/li&gt;&lt;li&gt;&lt;i&gt;GermOnline&lt;/i&gt;: ENSG00000117707&lt;/li&gt;&lt;li&gt;&lt;i&gt;HOVERGEN&lt;/i&gt;: Q92786&lt;/li&gt;&lt;li&gt;&lt;i&gt;RefSeq&lt;/i&gt;: NP_002754.2&lt;/li&gt;&lt;li&gt;&lt;i&gt;InterPro&lt;/i&gt;: IPR007738&lt;/li&gt;&lt;li&gt;&lt;i&gt;HSSP&lt;/i&gt;: P29617&lt;/li&gt;&lt;li&gt;&lt;i&gt;PharmGKB&lt;/i&gt;: PA33812&lt;/li&gt;&lt;li&gt;&lt;i&gt;HGNC&lt;/i&gt;: HGNC:9459&lt;/li&gt;&lt;li&gt;&lt;i&gt;UniGene&lt;/i&gt;: Hs.585369&lt;/li&gt;&lt;/ul&gt;"/>
    <att type="string" name="alternative_genesymbol" value="-"/>
    <att type="string" name="alternative_uniprot_accession" value="&lt;ul&gt;&lt;li&gt;Q5SW76&lt;/li&gt;&lt;li&gt;Q8TB91&lt;/li&gt;&lt;li&gt;A6NK29&lt;/li&gt;&lt;li&gt;A8K2B1&lt;/li&gt;&lt;/ul&gt;"/>
    <att type="string" name="canonicalName" value="PROX1"/>
    <att type="string" name="db_snp" value="rs12121210"/>
    <att type="string" name="degree" value="6"/>
    <att type="string" name="ensembl" value="ENSG00000117707"/>
    <att type="string" name="entrez_geneid" value="5629"/>
    <att type="string" name="genesymbol" value="PROX1"/>
    <att type="string" name="go_biol_process" value="-"/>
    <att type="string" name="go_biol_process_id" value="-"/>
    <att type="string" name="go_cell_component" value="-"/>
    <att type="string" name="go_cell_component_id" value="-"/>
    <att type="string" name="go_mol_function" value="-"/>
    <att type="string" name="go_mol_function_id" value="-"/>
    <att type="string" name="kegg" value="hsa:5629"/>
    <att type="string" name="label" value="PROX1"/>
    <att type="string" name="mut_poly_flag" value="2"/>
    <att type="string" name="mutagenesis" value="-"/>
    <att type="string" name="omim" value="-"/>
    <att type="string" name="pdb" value="-"/>
    <att type="string" name="pfam" value="PF05044"/>
    <att type="string" name="polymorphism" value="H-&amp;gt;R at 584: in dbSNP:rs12121210"/>
    <att type="string" name="prosite" value="-"/>
    <att type="string" name="reactome" value="-"/>
    <att type="string" name="type" value="level_2"/>
    <att type="string" name="uniprot_accession" value="Q92786"/>
    <att type="string" name="uniprot_entry" value="PROX1_HUMAN"/>
    <att type="string" name="user_entity_id" value="264363"/>
    <att type="string" name="vizmap:BIANA: @neurLink ppi network NODE_FILL_COLOR" value="java.awt.Color[r=0,g=255,b=0]"/>
    <att type="string" name="vizmap:BIANA: @neurLink ppi network_1 NODE_FILL_COLOR" value="java.awt.Color[r=0,g=255,b=0]"/>
    <att type="string" name="vizmap:BIANA: @neurLink ppi network_1--clustered NODE_FILL_COLOR" value="java.awt.Color[r=0,g=255,b=0]"/>
    <att type="string" name="vizmap:BIANA: @neurLink ppi network_1--clustered NODE_HEIGHT" value="35.0"/>
    <att type="string" name="vizmap:BIANA: @neurLink ppi network_1--clustered NODE_WIDTH" value="35.0"/>
    <att type="string" name="vizmap:DHN_Modular_Subnetworks NODE_FILL_COLOR" value="java.awt.Color[r=0,g=255,b=0]"/>
    <att type="string" name="vizmap:DHN_Modular_Subnetworks NODE_HEIGHT" value="35.0"/>
    <att type="string" name="vizmap:DHN_Modular_Subnetworks NODE_WIDTH" value="35.0"/>
    <att type="string" name="vizmap:GRC_human_BRAIN_interactome_txt NODE_HEIGHT" value="40.0"/>
    <att type="string" name="vizmap:GRC_human_BRAIN_interactome_txt NODE_WIDTH" value="40.0"/>
    <att type="string" name="vizmap:HormoneDementiaNetwork_filtered_final NODE_FILL_COLOR" value="java.awt.Color[r=0,g=255,b=0]"/>
    <graphics type="ELLIPSE" h="35.0" w="35.0" x="850.0980224609375" y="627.0694580078125" fill="#00ff00" width="1" outline="#666666" cy:nodeTransparency="1.0" cy:nodeLabelFont="Default-0-12" cy:nodeLabel="" cy:borderLineType="solid"/>
  </node>
  <node label="RPL32" id="-6340">
    <att type="integer" name="0_GLay_cluster" value="20"/>
    <att type="string" name="additional_tags" value="&lt;ul&gt;&lt;li&gt;&lt;i&gt;ProDom&lt;/i&gt;: PD003823&lt;/li&gt;&lt;li&gt;&lt;i&gt;CTD&lt;/i&gt;: 6161&lt;/li&gt;&lt;li&gt;&lt;i&gt;ArrayExpress&lt;/i&gt;: P62910&lt;/li&gt;&lt;li&gt;&lt;i&gt;NextBio&lt;/i&gt;: 23931&lt;/li&gt;&lt;li&gt;&lt;i&gt;PRIDE&lt;/i&gt;: P62910&lt;/li&gt;&lt;li&gt;&lt;i&gt;IntAct&lt;/i&gt;: P62910&lt;/li&gt;&lt;li&gt;&lt;i&gt;IPI&lt;/i&gt;: IPI00395998&lt;/li&gt;&lt;li&gt;&lt;i&gt;GeneCards&lt;/i&gt;: GC03M012852, GC07P044475&lt;/li&gt;&lt;li&gt;&lt;i&gt;STRING&lt;/i&gt;: P62910&lt;/li&gt;&lt;li&gt;&lt;i&gt;PIR&lt;/i&gt;: S11393&lt;/li&gt;&lt;li&gt;&lt;i&gt;Bgee&lt;/i&gt;: P62910&lt;/li&gt;&lt;li&gt;&lt;i&gt;CleanEx&lt;/i&gt;: HS_RPL32&lt;/li&gt;&lt;li&gt;&lt;i&gt;PANTHER&lt;/i&gt;: PTHR23413:SF1&lt;/li&gt;&lt;li&gt;&lt;i&gt;H-InvDB&lt;/i&gt;: HIX0041626, HIX0003071, HIX0034654, HIX0056581&lt;/li&gt;&lt;li&gt;&lt;i&gt;HOGENOM&lt;/i&gt;: P62910&lt;/li&gt;&lt;li&gt;&lt;i&gt;EMBL&lt;/i&gt;: BC011514, AF370435, AB061831, BC070209, X03342&lt;/li&gt;&lt;li&gt;&lt;i&gt;OMA&lt;/i&gt;: P62910&lt;/li&gt;&lt;li&gt;&lt;i&gt;UCSC&lt;/i&gt;: uc003bxl.1&lt;/li&gt;&lt;li&gt;&lt;i&gt;GermOnline&lt;/i&gt;: ENSG00000144713&lt;/li&gt;&lt;li&gt;&lt;i&gt;HOVERGEN&lt;/i&gt;: P62910&lt;/li&gt;&lt;li&gt;&lt;i&gt;RefSeq&lt;/i&gt;: NP_001007074.1, NP_000985.1, NP_001007075.1&lt;/li&gt;&lt;li&gt;&lt;i&gt;InterPro&lt;/i&gt;: IPR018263, IPR001515&lt;/li&gt;&lt;li&gt;&lt;i&gt;PharmGKB&lt;/i&gt;: PA30963&lt;/li&gt;&lt;li&gt;&lt;i&gt;HGNC&lt;/i&gt;: HGNC:10336&lt;/li&gt;&lt;li&gt;&lt;i&gt;UniGene&lt;/i&gt;: Hs.265174&lt;/li&gt;&lt;/ul&gt;"/>
    <att type="string" name="alternative_genesymbol" value="-"/>
    <att type="string" name="alternative_uniprot_accession" value="P02433"/>
    <att type="string" name="canonicalName" value="RPL32"/>
    <att type="string" name="db_snp" value="-"/>
    <att type="string" name="degree" value="10"/>
    <att type="string" name="ensembl" value="ENSG00000144713"/>
    <att type="string" name="entrez_geneid" value="-"/>
    <att type="string" name="genesymbol" value="RPL32"/>
    <att type="string" name="go_biol_process" value="-"/>
    <att type="string" name="go_biol_process_id" value="-"/>
    <att type="string" name="go_cell_component" value="-"/>
    <att type="string" name="go_cell_component_id" value="-"/>
    <att type="string" name="go_mol_function" value="-"/>
    <att type="string" name="go_mol_function_id" value="-"/>
    <att type="string" name="kegg" value="hsa:6161"/>
    <att type="string" name="label" value="RPL32"/>
    <att type="string" name="mut_poly_flag" value="-"/>
    <att type="string" name="mutagenesis" value="-"/>
    <att type="string" name="omim" value="-"/>
    <att type="string" name="pdb" value="-"/>
    <att type="string" name="pfam" value="PF01655"/>
    <att type="string" name="polymorphism" value="-"/>
    <att type="string" name="prosite" value="PS00580"/>
    <att type="string" name="reactome" value="&lt;ul&gt;&lt;li&gt;REACT_1762&lt;/li&gt;&lt;li&gt;REACT_6167&lt;/li&gt;&lt;li&gt;REACT_17015&lt;/li&gt;&lt;li&gt;REACT_71&lt;/li&gt;&lt;/ul&gt;"/>
    <att type="string" name="type" value="level_2"/>
    <att type="string" name="uniprot_accession" value="P62910"/>
    <att type="string" name="uniprot_entry" value="RL32_HUMAN"/>
    <att type="string" name="user_entity_id" value="296476"/>
    <att type="string" name="vizmap:BIANA: @neurLink ppi network NODE_FILL_COLOR" value="java.awt.Color[r=0,g=255,b=0]"/>
    <att type="string" name="vizmap:BIANA: @neurLink ppi network_1 NODE_FILL_COLOR" value="java.awt.Color[r=0,g=255,b=0]"/>
    <att type="string" name="vizmap:BIANA: @neurLink ppi network_1--clustered NODE_FILL_COLOR" value="java.awt.Color[r=0,g=255,b=0]"/>
    <att type="string" name="vizmap:BIANA: @neurLink ppi network_1--clustered NODE_HEIGHT" value="35.0"/>
    <att type="string" name="vizmap:BIANA: @neurLink ppi network_1--clustered NODE_WIDTH" value="35.0"/>
    <att type="string" name="vizmap:DHN_Modular_Subnetworks NODE_FILL_COLOR" value="java.awt.Color[r=0,g=255,b=0]"/>
    <att type="string" name="vizmap:DHN_Modular_Subnetworks NODE_HEIGHT" value="35.0"/>
    <att type="string" name="vizmap:DHN_Modular_Subnetworks NODE_WIDTH" value="35.0"/>
    <att type="string" name="vizmap:GRC_human_BRAIN_interactome_txt NODE_HEIGHT" value="40.0"/>
    <att type="string" name="vizmap:GRC_human_BRAIN_interactome_txt NODE_WIDTH" value="40.0"/>
    <att type="string" name="vizmap:HormoneDementiaNetwork_filtered_final NODE_FILL_COLOR" value="java.awt.Color[r=0,g=255,b=0]"/>
    <graphics type="ELLIPSE" h="35.0" w="35.0" x="1851.0020751953125" y="1674.724365234375" fill="#00ff00" width="1" outline="#666666" cy:nodeTransparency="1.0" cy:nodeLabelFont="Default-0-12" cy:nodeLabel="" cy:borderLineType="solid"/>
  </node>
  <node label="LSM12" id="-6338">
    <att type="integer" name="0_GLay_cluster" value="20"/>
    <att type="string" name="additional_tags" value="&lt;ul&gt;&lt;li&gt;&lt;i&gt;CTD&lt;/i&gt;: 124801&lt;/li&gt;&lt;li&gt;&lt;i&gt;ArrayExpress&lt;/i&gt;: Q3MHD2&lt;/li&gt;&lt;li&gt;&lt;i&gt;NextBio&lt;/i&gt;: 81384&lt;/li&gt;&lt;li&gt;&lt;i&gt;PRIDE&lt;/i&gt;: Q3MHD2&lt;/li&gt;&lt;li&gt;&lt;i&gt;IntAct&lt;/i&gt;: Q3MHD2&lt;/li&gt;&lt;li&gt;&lt;i&gt;IPI&lt;/i&gt;: IPI00867714, IPI00410324&lt;/li&gt;&lt;li&gt;&lt;i&gt;GeneCards&lt;/i&gt;: GC17M039468&lt;/li&gt;&lt;li&gt;&lt;i&gt;STRING&lt;/i&gt;: Q3MHD2&lt;/li&gt;&lt;li&gt;&lt;i&gt;Bgee&lt;/i&gt;: Q3MHD2&lt;/li&gt;&lt;li&gt;&lt;i&gt;CleanEx&lt;/i&gt;: HS_LSM12&lt;/li&gt;&lt;li&gt;&lt;i&gt;EMBL&lt;/i&gt;: BC105288, BC044587, AK055218&lt;/li&gt;&lt;li&gt;&lt;i&gt;OMA&lt;/i&gt;: Q3MHD2&lt;/li&gt;&lt;li&gt;&lt;i&gt;PeptideAtlas&lt;/i&gt;: Q3MHD2&lt;/li&gt;&lt;li&gt;&lt;i&gt;UCSC&lt;/i&gt;: uc002iev.1&lt;/li&gt;&lt;li&gt;&lt;i&gt;HOVERGEN&lt;/i&gt;: Q3MHD2&lt;/li&gt;&lt;li&gt;&lt;i&gt;RefSeq&lt;/i&gt;: NP_689557.1&lt;/li&gt;&lt;li&gt;&lt;i&gt;InterPro&lt;/i&gt;: IPR019181&lt;/li&gt;&lt;li&gt;&lt;i&gt;HGNC&lt;/i&gt;: HGNC:26407&lt;/li&gt;&lt;li&gt;&lt;i&gt;PharmGKB&lt;/i&gt;: PA142671502&lt;/li&gt;&lt;li&gt;&lt;i&gt;UniGene&lt;/i&gt;: Hs.355570&lt;/li&gt;&lt;/ul&gt;"/>
    <att type="string" name="alternative_genesymbol" value="-"/>
    <att type="string" name="alternative_uniprot_accession" value="&lt;ul&gt;&lt;li&gt;Q96NL5&lt;/li&gt;&lt;li&gt;Q86YB1&lt;/li&gt;&lt;/ul&gt;"/>
    <att type="string" name="canonicalName" value="LSM12"/>
    <att type="string" name="db_snp" value="rs17854322"/>
    <att type="string" name="degree" value="4"/>
    <att type="string" name="ensembl" value="ENSG00000161654"/>
    <att type="string" name="entrez_geneid" value="124801"/>
    <att type="string" name="genesymbol" value="LSM12"/>
    <att type="string" name="go_biol_process" value="-"/>
    <att type="string" name="go_biol_process_id" value="-"/>
    <att type="string" name="go_cell_component" value="-"/>
    <att type="string" name="go_cell_component_id" value="-"/>
    <att type="string" name="go_mol_function" value="-"/>
    <att type="string" name="go_mol_function_id" value="-"/>
    <att type="string" name="kegg" value="hsa:124801"/>
    <att type="string" name="label" value="LSM12"/>
    <att type="string" name="mut_poly_flag" value="2"/>
    <att type="string" name="mutagenesis" value="-"/>
    <att type="string" name="omim" value="-"/>
    <att type="string" name="pdb" value="-"/>
    <att type="string" name="pfam" value="PF09793"/>
    <att type="string" name="polymorphism" value="P-&amp;gt;R at 77: in dbSNP:rs17854322"/>
    <att type="string" name="prosite" value="-"/>
    <att type="string" name="reactome" value="-"/>
    <att type="string" name="type" value="level_2"/>
    <att type="string" name="uniprot_accession" value="Q3MHD2"/>
    <att type="string" name="uniprot_entry" value="LSM12_HUMAN"/>
    <att type="string" name="user_entity_id" value="221687"/>
    <att type="string" name="vizmap:BIANA: @neurLink ppi network NODE_FILL_COLOR" value="java.awt.Color[r=0,g=255,b=0]"/>
    <att type="string" name="vizmap:BIANA: @neurLink ppi network_1 NODE_FILL_COLOR" value="java.awt.Color[r=0,g=255,b=0]"/>
    <att type="string" name="vizmap:BIANA: @neurLink ppi network_1--clustered NODE_FILL_COLOR" value="java.awt.Color[r=0,g=255,b=0]"/>
    <att type="string" name="vizmap:BIANA: @neurLink ppi network_1--clustered NODE_HEIGHT" value="35.0"/>
    <att type="string" name="vizmap:BIANA: @neurLink ppi network_1--clustered NODE_WIDTH" value="35.0"/>
    <att type="string" name="vizmap:DHN_Modular_Subnetworks NODE_FILL_COLOR" value="java.awt.Color[r=0,g=255,b=0]"/>
    <att type="string" name="vizmap:DHN_Modular_Subnetworks NODE_HEIGHT" value="35.0"/>
    <att type="string" name="vizmap:DHN_Modular_Subnetworks NODE_WIDTH" value="35.0"/>
    <att type="string" name="vizmap:HormoneDementiaNetwork_filtered_final NODE_FILL_COLOR" value="java.awt.Color[r=0,g=255,b=0]"/>
    <graphics type="ELLIPSE" h="35.0" w="35.0" x="1774.353515625" y="1772.619140625" fill="#00ff00" width="1" outline="#666666" cy:nodeTransparency="1.0" cy:nodeLabelFont="Default-0-12" cy:nodeLabel="" cy:borderLineType="solid"/>
  </node>
  <node label="PB1" id="-6336">
    <att type="integer" name="0_GLay_cluster" value="20"/>
    <att type="string" name="additional_tags" value="&lt;ul&gt;&lt;li&gt;&lt;i&gt;ArrayExpress&lt;/i&gt;: Q5EBM5&lt;/li&gt;&lt;li&gt;&lt;i&gt;EMBL&lt;/i&gt;: BC089409&lt;/li&gt;&lt;li&gt;&lt;i&gt;Gene3D&lt;/i&gt;: G3DSA:1.10.30.10&lt;/li&gt;&lt;li&gt;&lt;i&gt;IPI&lt;/i&gt;: IPI00334894&lt;/li&gt;&lt;li&gt;&lt;i&gt;STRING&lt;/i&gt;: Q5EBM5&lt;/li&gt;&lt;li&gt;&lt;i&gt;HOVERGEN&lt;/i&gt;: Q5EBM5&lt;/li&gt;&lt;li&gt;&lt;i&gt;Bgee&lt;/i&gt;: Q5EBM5&lt;/li&gt;&lt;li&gt;&lt;i&gt;InterPro&lt;/i&gt;: IPR000910, IPR001025&lt;/li&gt;&lt;li&gt;&lt;i&gt;SMART&lt;/i&gt;: SM00398&lt;/li&gt;&lt;li&gt;&lt;i&gt;HGNC&lt;/i&gt;: HGNC:30064&lt;/li&gt;&lt;li&gt;&lt;i&gt;UniGene&lt;/i&gt;: Hs.476320, Hs.189920&lt;/li&gt;&lt;/ul&gt;"/>
    <att type="string" name="alternative_genesymbol" value="-"/>
    <att type="string" name="alternative_uniprot_accession" value=""/>
    <att type="string" name="canonicalName" value="PB1"/>
    <att type="string" name="db_snp" value="-"/>
    <att type="string" name="degree" value="13"/>
    <att type="string" name="ensembl" value="-"/>
    <att type="string" name="entrez_geneid" value="-"/>
    <att type="string" name="genesymbol" value="PB1"/>
    <att type="string" name="go_biol_process" value="-"/>
    <att type="string" name="go_biol_process_id" value="-"/>
    <att type="string" name="go_cell_component" value="-"/>
    <att type="string" name="go_cell_component_id" value="-"/>
    <att type="string" name="go_mol_function" value="-"/>
    <att type="string" name="go_mol_function_id" value="-"/>
    <att type="string" name="kegg" value="-"/>
    <att type="string" name="label" value="PB1"/>
    <att type="string" name="mut_poly_flag" value="-"/>
    <att type="string" name="mutagenesis" value="-"/>
    <att type="string" name="omim" value="-"/>
    <att type="string" name="pdb" value="-"/>
    <att type="string" name="pfam" value="&lt;ul&gt;&lt;li&gt;PF00505&lt;/li&gt;&lt;li&gt;PF01426&lt;/li&gt;&lt;/ul&gt;"/>
    <att type="string" name="polymorphism" value="-"/>
    <att type="string" name="prosite" value="&lt;ul&gt;&lt;li&gt;PS50118&lt;/li&gt;&lt;li&gt;PS51038&lt;/li&gt;&lt;/ul&gt;"/>
    <att type="string" name="reactome" value="-"/>
    <att type="string" name="type" value="level_2"/>
    <att type="string" name="uniprot_accession" value="Q5EBM5"/>
    <att type="string" name="uniprot_entry" value="Q5EBM5_HUMAN"/>
    <att type="string" name="user_entity_id" value="259401"/>
    <att type="string" name="vizmap:BIANA: @neurLink ppi network NODE_FILL_COLOR" value="java.awt.Color[r=0,g=255,b=0]"/>
    <att type="string" name="vizmap:BIANA: @neurLink ppi network_1 NODE_FILL_COLOR" value="java.awt.Color[r=0,g=255,b=0]"/>
    <att type="string" name="vizmap:BIANA: @neurLink ppi network_1--clustered NODE_FILL_COLOR" value="java.awt.Color[r=0,g=255,b=0]"/>
    <att type="string" name="vizmap:BIANA: @neurLink ppi network_1--clustered NODE_HEIGHT" value="35.0"/>
    <att type="string" name="vizmap:BIANA: @neurLink ppi network_1--clustered NODE_WIDTH" value="35.0"/>
    <att type="string" name="vizmap:DHN_Modular_Subnetworks NODE_FILL_COLOR" value="java.awt.Color[r=0,g=255,b=0]"/>
    <att type="string" name="vizmap:DHN_Modular_Subnetworks NODE_HEIGHT" value="35.0"/>
    <att type="string" name="vizmap:DHN_Modular_Subnetworks NODE_WIDTH" value="35.0"/>
    <att type="string" name="vizmap:HormoneDementiaNetwork_filtered_final NODE_FILL_COLOR" value="java.awt.Color[r=0,g=255,b=0]"/>
    <graphics type="ELLIPSE" h="35.0" w="35.0" x="860.2078857421875" y="1289.75537109375" fill="#00ff00" width="1" outline="#666666" cy:nodeTransparency="1.0" cy:nodeLabelFont="Default-0-12" cy:nodeLabel="" cy:borderLineType="solid"/>
  </node>
  <node label="CDC6" id="-6332">
    <att type="integer" name="0_GLay_cluster" value="20"/>
    <att type="string" name="additional_tags" value="&lt;ul&gt;&lt;li&gt;&lt;i&gt;CTD&lt;/i&gt;: 990&lt;/li&gt;&lt;li&gt;&lt;i&gt;ArrayExpress&lt;/i&gt;: Q99741&lt;/li&gt;&lt;li&gt;&lt;i&gt;NextBio&lt;/i&gt;: 4156&lt;/li&gt;&lt;li&gt;&lt;i&gt;DIP&lt;/i&gt;: DIP:28154N&lt;/li&gt;&lt;li&gt;&lt;i&gt;PRIDE&lt;/i&gt;: Q99741&lt;/li&gt;&lt;li&gt;&lt;i&gt;PIRSF&lt;/i&gt;: PIRSF001767&lt;/li&gt;&lt;li&gt;&lt;i&gt;IntAct&lt;/i&gt;: Q99741&lt;/li&gt;&lt;li&gt;&lt;i&gt;IPI&lt;/i&gt;: IPI00014575&lt;/li&gt;&lt;li&gt;&lt;i&gt;GeneCards&lt;/i&gt;: GC17P035697&lt;/li&gt;&lt;li&gt;&lt;i&gt;STRING&lt;/i&gt;: Q99741&lt;/li&gt;&lt;li&gt;&lt;i&gt;PhosphoSite&lt;/i&gt;: Q99741&lt;/li&gt;&lt;li&gt;&lt;i&gt;Bgee&lt;/i&gt;: Q99741&lt;/li&gt;&lt;li&gt;&lt;i&gt;MIM&lt;/i&gt;: 602627&lt;/li&gt;&lt;li&gt;&lt;i&gt;CleanEx&lt;/i&gt;: HS_CDC6&lt;/li&gt;&lt;li&gt;&lt;i&gt;SMART&lt;/i&gt;: SM00382&lt;/li&gt;&lt;li&gt;&lt;i&gt;PMAP-CutDB&lt;/i&gt;: Q99741&lt;/li&gt;&lt;li&gt;&lt;i&gt;H-InvDB&lt;/i&gt;: HIX0013795&lt;/li&gt;&lt;li&gt;&lt;i&gt;HOGENOM&lt;/i&gt;: Q99741&lt;/li&gt;&lt;li&gt;&lt;i&gt;EMBL&lt;/i&gt;: AF022109, U77949, BC025232, AY150310&lt;/li&gt;&lt;li&gt;&lt;i&gt;OMA&lt;/i&gt;: Q99741&lt;/li&gt;&lt;li&gt;&lt;i&gt;UCSC&lt;/i&gt;: uc002huj.1&lt;/li&gt;&lt;li&gt;&lt;i&gt;GermOnline&lt;/i&gt;: ENSG00000094804&lt;/li&gt;&lt;li&gt;&lt;i&gt;HOVERGEN&lt;/i&gt;: Q99741&lt;/li&gt;&lt;li&gt;&lt;i&gt;RefSeq&lt;/i&gt;: NP_001245.1&lt;/li&gt;&lt;li&gt;&lt;i&gt;InterPro&lt;/i&gt;: IPR016314, IPR003593, IPR015163, IPR003959&lt;/li&gt;&lt;li&gt;&lt;i&gt;PharmGKB&lt;/i&gt;: PA134904022&lt;/li&gt;&lt;li&gt;&lt;i&gt;HGNC&lt;/i&gt;: HGNC:1744&lt;/li&gt;&lt;li&gt;&lt;i&gt;UniGene&lt;/i&gt;: Hs.405958&lt;/li&gt;&lt;/ul&gt;"/>
    <att type="string" name="alternative_genesymbol" value="CDC18L"/>
    <att type="string" name="alternative_uniprot_accession" value="Q8TB30"/>
    <att type="string" name="canonicalName" value="CDC6"/>
    <att type="string" name="db_snp" value="&lt;ul&gt;&lt;li&gt;rs4135013&lt;/li&gt;&lt;li&gt;rs4135012&lt;/li&gt;&lt;li&gt;rs4135016&lt;/li&gt;&lt;li&gt;rs13706&lt;/li&gt;&lt;li&gt;rs4135010&lt;/li&gt;&lt;/ul&gt;"/>
    <att type="string" name="degree" value="22"/>
    <att type="string" name="ensembl" value="ENSG00000094804"/>
    <att type="string" name="entrez_geneid" value="990"/>
    <att type="string" name="genesymbol" value="CDC6"/>
    <att type="string" name="go_biol_process" value="-"/>
    <att type="string" name="go_biol_process_id" value="-"/>
    <att type="string" name="go_cell_component" value="-"/>
    <att type="string" name="go_cell_component_id" value="-"/>
    <att type="string" name="go_mol_function" value="-"/>
    <att type="string" name="go_mol_function_id" value="-"/>
    <att type="string" name="kegg" value="hsa:990"/>
    <att type="string" name="label" value="CDC6"/>
    <att type="string" name="mut_poly_flag" value="2"/>
    <att type="string" name="mutagenesis" value="-"/>
    <att type="string" name="omim" value="-"/>
    <att type="string" name="pdb" value="&lt;ul&gt;&lt;li&gt;2CCI&lt;/li&gt;&lt;li&gt;2CCH&lt;/li&gt;&lt;/ul&gt;"/>
    <att type="string" name="pfam" value="&lt;ul&gt;&lt;li&gt;PF09079&lt;/li&gt;&lt;li&gt;PF00004&lt;/li&gt;&lt;/ul&gt;"/>
    <att type="string" name="polymorphism" value="&lt;ul&gt;&lt;li&gt;R-&amp;gt;H at 378: in dbSNP:rs4135016&lt;/li&gt;&lt;li&gt;D-&amp;gt;N at 295: in dbSNP:rs4135012&lt;/li&gt;&lt;li&gt;T-&amp;gt;A at 238: in dbSNP:rs4135010&lt;/li&gt;&lt;li&gt;T-&amp;gt;M at 299: in dbSNP:rs4135013&lt;/li&gt;&lt;li&gt;V-&amp;gt;I at 441: in dbSNP:rs13706&lt;/li&gt;&lt;/ul&gt;"/>
    <att type="string" name="prosite" value="-"/>
    <att type="string" name="reactome" value="&lt;ul&gt;&lt;li&gt;REACT_1538&lt;/li&gt;&lt;li&gt;REACT_383&lt;/li&gt;&lt;li&gt;REACT_152&lt;/li&gt;&lt;/ul&gt;"/>
    <att type="string" name="type" value="level_2"/>
    <att type="string" name="uniprot_accession" value="Q99741"/>
    <att type="string" name="uniprot_entry" value="CDC6_HUMAN"/>
    <att type="string" name="user_entity_id" value="60419"/>
    <att type="string" name="vizmap:BIANA: @neurLink ppi network NODE_FILL_COLOR" value="java.awt.Color[r=0,g=255,b=0]"/>
    <att type="string" name="vizmap:BIANA: @neurLink ppi network_1 NODE_FILL_COLOR" value="java.awt.Color[r=0,g=255,b=0]"/>
    <att type="string" name="vizmap:BIANA: @neurLink ppi network_1--clustered NODE_FILL_COLOR" value="java.awt.Color[r=0,g=255,b=0]"/>
    <att type="string" name="vizmap:BIANA: @neurLink ppi network_1--clustered NODE_HEIGHT" value="35.0"/>
    <att type="string" name="vizmap:BIANA: @neurLink ppi network_1--clustered NODE_WIDTH" value="35.0"/>
    <att type="string" name="vizmap:DHN_Modular_Subnetworks NODE_FILL_COLOR" value="java.awt.Color[r=0,g=255,b=0]"/>
    <att type="string" name="vizmap:DHN_Modular_Subnetworks NODE_HEIGHT" value="35.0"/>
    <att type="string" name="vizmap:DHN_Modular_Subnetworks NODE_WIDTH" value="35.0"/>
    <att type="string" name="vizmap:GRC_human_BRAIN_interactome_txt NODE_HEIGHT" value="40.0"/>
    <att type="string" name="vizmap:GRC_human_BRAIN_interactome_txt NODE_WIDTH" value="40.0"/>
    <att type="string" name="vizmap:HormoneDementiaNetwork_filtered_final NODE_FILL_COLOR" value="java.awt.Color[r=0,g=255,b=0]"/>
    <graphics type="ELLIPSE" h="35.0" w="35.0" x="592.4812622070312" y="648.8390502929688" fill="#00ff00" width="1" outline="#666666" cy:nodeTransparency="1.0" cy:nodeLabelFont="Default-0-12" cy:nodeLabel="" cy:borderLineType="solid"/>
  </node>
  <node label="FAAP24" id="-6327">
    <att type="integer" name="0_GLay_cluster" value="20"/>
    <att type="string" name="additional_tags" value="&lt;ul&gt;&lt;li&gt;&lt;i&gt;CTD&lt;/i&gt;: 91442&lt;/li&gt;&lt;li&gt;&lt;i&gt;ArrayExpress&lt;/i&gt;: Q9BTP7&lt;/li&gt;&lt;li&gt;&lt;i&gt;NextBio&lt;/i&gt;: 77250&lt;/li&gt;&lt;li&gt;&lt;i&gt;PRIDE&lt;/i&gt;: Q9BTP7&lt;/li&gt;&lt;li&gt;&lt;i&gt;IntAct&lt;/i&gt;: Q9BTP7&lt;/li&gt;&lt;li&gt;&lt;i&gt;IPI&lt;/i&gt;: IPI00329737&lt;/li&gt;&lt;li&gt;&lt;i&gt;GeneCards&lt;/i&gt;: GC19P038156&lt;/li&gt;&lt;li&gt;&lt;i&gt;STRING&lt;/i&gt;: Q9BTP7&lt;/li&gt;&lt;li&gt;&lt;i&gt;Bgee&lt;/i&gt;: Q9BTP7&lt;/li&gt;&lt;li&gt;&lt;i&gt;MIM&lt;/i&gt;: 610884&lt;/li&gt;&lt;li&gt;&lt;i&gt;CleanEx&lt;/i&gt;: HS_C19orf40&lt;/li&gt;&lt;li&gt;&lt;i&gt;EMBL&lt;/i&gt;: BC003535, AK128668, BC010170, BC020247&lt;/li&gt;&lt;li&gt;&lt;i&gt;OMA&lt;/i&gt;: Q9BTP7&lt;/li&gt;&lt;li&gt;&lt;i&gt;UCSC&lt;/i&gt;: uc002nud.2&lt;/li&gt;&lt;li&gt;&lt;i&gt;HOVERGEN&lt;/i&gt;: Q9BTP7&lt;/li&gt;&lt;li&gt;&lt;i&gt;RefSeq&lt;/i&gt;: NP_689479.1&lt;/li&gt;&lt;li&gt;&lt;i&gt;HGNC&lt;/i&gt;: HGNC:28467&lt;/li&gt;&lt;li&gt;&lt;i&gt;UniGene&lt;/i&gt;: Hs.579899&lt;/li&gt;&lt;/ul&gt;"/>
    <att type="string" name="alternative_genesymbol" value="C19orf40"/>
    <att type="string" name="alternative_uniprot_accession" value="&lt;ul&gt;&lt;li&gt;Q8WUJ7&lt;/li&gt;&lt;li&gt;B3KY46&lt;/li&gt;&lt;li&gt;Q96FX6&lt;/li&gt;&lt;/ul&gt;"/>
    <att type="string" name="canonicalName" value="FAAP24"/>
    <att type="string" name="db_snp" value="&lt;ul&gt;&lt;li&gt;rs36017455&lt;/li&gt;&lt;li&gt;rs2304103&lt;/li&gt;&lt;li&gt;rs3816032&lt;/li&gt;&lt;/ul&gt;"/>
    <att type="string" name="degree" value="2"/>
    <att type="string" name="ensembl" value="-"/>
    <att type="string" name="entrez_geneid" value="91442"/>
    <att type="string" name="genesymbol" value="FAAP24"/>
    <att type="string" name="go_biol_process" value="-"/>
    <att type="string" name="go_biol_process_id" value="-"/>
    <att type="string" name="go_cell_component" value="-"/>
    <att type="string" name="go_cell_component_id" value="-"/>
    <att type="string" name="go_mol_function" value="-"/>
    <att type="string" name="go_mol_function_id" value="-"/>
    <att type="string" name="kegg" value="hsa:91442"/>
    <att type="string" name="label" value="FAAP24"/>
    <att type="string" name="mut_poly_flag" value="2"/>
    <att type="string" name="mutagenesis" value="-"/>
    <att type="string" name="omim" value="-"/>
    <att type="string" name="pdb" value="-"/>
    <att type="string" name="pfam" value="-"/>
    <att type="string" name="polymorphism" value="&lt;ul&gt;&lt;li&gt;I-&amp;gt;T at 192: in dbSNP:rs3816032&lt;/li&gt;&lt;li&gt;S-&amp;gt;F at 126: in dbSNP:rs36017455&lt;/li&gt;&lt;li&gt;S-&amp;gt;L at 158: in dbSNP:rs2304103&lt;/li&gt;&lt;/ul&gt;"/>
    <att type="string" name="prosite" value="-"/>
    <att type="string" name="reactome" value="REACT_216"/>
    <att type="string" name="type" value="level_2"/>
    <att type="string" name="uniprot_accession" value="Q9BTP7"/>
    <att type="string" name="uniprot_entry" value="FAP24_HUMAN"/>
    <att type="string" name="user_entity_id" value="119288"/>
    <att type="string" name="vizmap:BIANA: @neurLink ppi network NODE_FILL_COLOR" value="java.awt.Color[r=0,g=255,b=0]"/>
    <att type="string" name="vizmap:BIANA: @neurLink ppi network_1 NODE_FILL_COLOR" value="java.awt.Color[r=0,g=255,b=0]"/>
    <att type="string" name="vizmap:BIANA: @neurLink ppi network_1--clustered NODE_FILL_COLOR" value="java.awt.Color[r=0,g=255,b=0]"/>
    <att type="string" name="vizmap:BIANA: @neurLink ppi network_1--clustered NODE_HEIGHT" value="35.0"/>
    <att type="string" name="vizmap:BIANA: @neurLink ppi network_1--clustered NODE_WIDTH" value="35.0"/>
    <att type="string" name="vizmap:DHN_Modular_Subnetworks NODE_FILL_COLOR" value="java.awt.Color[r=0,g=255,b=0]"/>
    <att type="string" name="vizmap:DHN_Modular_Subnetworks NODE_HEIGHT" value="35.0"/>
    <att type="string" name="vizmap:DHN_Modular_Subnetworks NODE_WIDTH" value="35.0"/>
    <att type="string" name="vizmap:HormoneDementiaNetwork_filtered_final NODE_FILL_COLOR" value="java.awt.Color[r=0,g=255,b=0]"/>
    <graphics type="ELLIPSE" h="35.0" w="35.0" x="1874.2969970703125" y="1768.26171875" fill="#00ff00" width="1" outline="#666666" cy:nodeTransparency="1.0" cy:nodeLabelFont="Default-0-12" cy:nodeLabel="" cy:borderLineType="solid"/>
  </node>
  <node label="SENP7" id="-6324">
    <att type="integer" name="0_GLay_cluster" value="20"/>
    <att type="string" name="additional_tags" value="&lt;ul&gt;&lt;li&gt;&lt;i&gt;CTD&lt;/i&gt;: 57337&lt;/li&gt;&lt;li&gt;&lt;i&gt;EMBL&lt;/i&gt;: AC068764&lt;/li&gt;&lt;li&gt;&lt;i&gt;NextBio&lt;/i&gt;: 63454&lt;/li&gt;&lt;li&gt;&lt;i&gt;IPI&lt;/i&gt;: IPI00852809&lt;/li&gt;&lt;li&gt;&lt;i&gt;PRIDE&lt;/i&gt;: A8MW39&lt;/li&gt;&lt;li&gt;&lt;i&gt;UCSC&lt;/i&gt;: uc003duu.1&lt;/li&gt;&lt;li&gt;&lt;i&gt;Bgee&lt;/i&gt;: A8MW39&lt;/li&gt;&lt;li&gt;&lt;i&gt;RefSeq&lt;/i&gt;: NP_001070671.1&lt;/li&gt;&lt;li&gt;&lt;i&gt;InterPro&lt;/i&gt;: IPR003653&lt;/li&gt;&lt;li&gt;&lt;i&gt;HGNC&lt;/i&gt;: HGNC:30402&lt;/li&gt;&lt;li&gt;&lt;i&gt;UniGene&lt;/i&gt;: Hs.529551&lt;/li&gt;&lt;/ul&gt;"/>
    <att type="string" name="alternative_genesymbol" value="-"/>
    <att type="string" name="alternative_uniprot_accession" value=""/>
    <att type="string" name="canonicalName" value="SENP7"/>
    <att type="string" name="db_snp" value="-"/>
    <att type="string" name="degree" value="61"/>
    <att type="string" name="ensembl" value="ENSG00000138468"/>
    <att type="string" name="entrez_geneid" value="-"/>
    <att type="string" name="genesymbol" value="SENP7"/>
    <att type="string" name="go_biol_process" value="-"/>
    <att type="string" name="go_biol_process_id" value="-"/>
    <att type="string" name="go_cell_component" value="-"/>
    <att type="string" name="go_cell_component_id" value="-"/>
    <att type="string" name="go_mol_function" value="-"/>
    <att type="string" name="go_mol_function_id" value="-"/>
    <att type="string" name="kegg" value="hsa:57337"/>
    <att type="string" name="label" value="SENP7"/>
    <att type="string" name="mut_poly_flag" value="-"/>
    <att type="string" name="mutagenesis" value="-"/>
    <att type="string" name="omim" value="-"/>
    <att type="string" name="pdb" value="-"/>
    <att type="string" name="pfam" value="PF02902"/>
    <att type="string" name="polymorphism" value="-"/>
    <att type="string" name="prosite" value="PS50600"/>
    <att type="string" name="reactome" value="-"/>
    <att type="string" name="type" value="level_2"/>
    <att type="string" name="uniprot_accession" value="A8MW39"/>
    <att type="string" name="uniprot_entry" value="A8MW39_HUMAN"/>
    <att type="string" name="user_entity_id" value="309056"/>
    <att type="string" name="vizmap:BIANA: @neurLink ppi network NODE_FILL_COLOR" value="java.awt.Color[r=0,g=255,b=0]"/>
    <att type="string" name="vizmap:BIANA: @neurLink ppi network_1 NODE_FILL_COLOR" value="java.awt.Color[r=0,g=255,b=0]"/>
    <att type="string" name="vizmap:BIANA: @neurLink ppi network_1--clustered NODE_FILL_COLOR" value="java.awt.Color[r=0,g=255,b=0]"/>
    <att type="string" name="vizmap:BIANA: @neurLink ppi network_1--clustered NODE_HEIGHT" value="35.0"/>
    <att type="string" name="vizmap:BIANA: @neurLink ppi network_1--clustered NODE_WIDTH" value="35.0"/>
    <att type="string" name="vizmap:DHN_Modular_Subnetworks NODE_FILL_COLOR" value="java.awt.Color[r=0,g=255,b=0]"/>
    <att type="string" name="vizmap:DHN_Modular_Subnetworks NODE_HEIGHT" value="35.0"/>
    <att type="string" name="vizmap:DHN_Modular_Subnetworks NODE_WIDTH" value="35.0"/>
    <att type="string" name="vizmap:HormoneDementiaNetwork_filtered_final NODE_FILL_COLOR" value="java.awt.Color[r=0,g=255,b=0]"/>
    <graphics type="ELLIPSE" h="35.0" w="35.0" x="1168.485595703125" y="899.45703125" fill="#00ff00" width="1" outline="#666666" cy:nodeTransparency="1.0" cy:nodeLabelFont="Default-0-12" cy:nodeLabel="" cy:borderLineType="solid"/>
  </node>
  <node label="INO80D" id="-6320">
    <att type="integer" name="0_GLay_cluster" value="20"/>
    <att type="string" name="additional_tags" value="&lt;ul&gt;&lt;li&gt;&lt;i&gt;CTD&lt;/i&gt;: 54891&lt;/li&gt;&lt;li&gt;&lt;i&gt;ArrayExpress&lt;/i&gt;: Q53TQ3&lt;/li&gt;&lt;li&gt;&lt;i&gt;EMBL&lt;/i&gt;: AC092677, AC007383, BC017290, BC011687, BC004193, AK096585, AC007679, AK000316&lt;/li&gt;&lt;li&gt;&lt;i&gt;GeneCards&lt;/i&gt;: GC02M206566&lt;/li&gt;&lt;li&gt;&lt;i&gt;IPI&lt;/i&gt;: IPI00903124&lt;/li&gt;&lt;li&gt;&lt;i&gt;OMA&lt;/i&gt;: Q53TQ3&lt;/li&gt;&lt;li&gt;&lt;i&gt;STRING&lt;/i&gt;: Q53TQ3&lt;/li&gt;&lt;li&gt;&lt;i&gt;HOVERGEN&lt;/i&gt;: Q53TQ3&lt;/li&gt;&lt;li&gt;&lt;i&gt;Bgee&lt;/i&gt;: Q53TQ3&lt;/li&gt;&lt;li&gt;&lt;i&gt;RefSeq&lt;/i&gt;: NP_060229.3&lt;/li&gt;&lt;li&gt;&lt;i&gt;CleanEx&lt;/i&gt;: HS_INO80D&lt;/li&gt;&lt;li&gt;&lt;i&gt;HGNC&lt;/i&gt;: HGNC:25997&lt;/li&gt;&lt;li&gt;&lt;i&gt;UniGene&lt;/i&gt;: Hs.445036&lt;/li&gt;&lt;/ul&gt;"/>
    <att type="string" name="alternative_genesymbol" value="-"/>
    <att type="string" name="alternative_uniprot_accession" value="&lt;ul&gt;&lt;li&gt;B3KU68&lt;/li&gt;&lt;li&gt;Q6PJC6&lt;/li&gt;&lt;li&gt;Q6PKA1&lt;/li&gt;&lt;li&gt;Q6PJU1&lt;/li&gt;&lt;li&gt;Q9NXD5&lt;/li&gt;&lt;/ul&gt;"/>
    <att type="string" name="canonicalName" value="INO80D"/>
    <att type="string" name="db_snp" value="rs2909111"/>
    <att type="string" name="degree" value="11"/>
    <att type="string" name="ensembl" value="ENSG00000114933"/>
    <att type="string" name="entrez_geneid" value="54891"/>
    <att type="string" name="genesymbol" value="INO80D"/>
    <att type="string" name="go_biol_process" value="-"/>
    <att type="string" name="go_biol_process_id" value="-"/>
    <att type="string" name="go_cell_component" value="-"/>
    <att type="string" name="go_cell_component_id" value="-"/>
    <att type="string" name="go_mol_function" value="-"/>
    <att type="string" name="go_mol_function_id" value="-"/>
    <att type="string" name="kegg" value="hsa:54891"/>
    <att type="string" name="label" value="INO80D"/>
    <att type="string" name="mut_poly_flag" value="2"/>
    <att type="string" name="mutagenesis" value="-"/>
    <att type="string" name="omim" value="-"/>
    <att type="string" name="pdb" value="-"/>
    <att type="string" name="pfam" value="-"/>
    <att type="string" name="polymorphism" value="A-&amp;gt;V at 358: in dbSNP:rs2909111"/>
    <att type="string" name="prosite" value="-"/>
    <att type="string" name="reactome" value="-"/>
    <att type="string" name="type" value="level_2"/>
    <att type="string" name="uniprot_accession" value="Q53TQ3"/>
    <att type="string" name="uniprot_entry" value="IN80D_HUMAN"/>
    <att type="string" name="user_entity_id" value="200770"/>
    <att type="string" name="vizmap:BIANA: @neurLink ppi network NODE_FILL_COLOR" value="java.awt.Color[r=0,g=255,b=0]"/>
    <att type="string" name="vizmap:BIANA: @neurLink ppi network_1 NODE_FILL_COLOR" value="java.awt.Color[r=0,g=255,b=0]"/>
    <att type="string" name="vizmap:BIANA: @neurLink ppi network_1--clustered NODE_FILL_COLOR" value="java.awt.Color[r=0,g=255,b=0]"/>
    <att type="string" name="vizmap:BIANA: @neurLink ppi network_1--clustered NODE_HEIGHT" value="35.0"/>
    <att type="string" name="vizmap:BIANA: @neurLink ppi network_1--clustered NODE_WIDTH" value="35.0"/>
    <att type="string" name="vizmap:DHN_Modular_Subnetworks NODE_FILL_COLOR" value="java.awt.Color[r=0,g=255,b=0]"/>
    <att type="string" name="vizmap:DHN_Modular_Subnetworks NODE_HEIGHT" value="35.0"/>
    <att type="string" name="vizmap:DHN_Modular_Subnetworks NODE_WIDTH" value="35.0"/>
    <att type="string" name="vizmap:HormoneDementiaNetwork_filtered_final NODE_FILL_COLOR" value="java.awt.Color[r=0,g=255,b=0]"/>
    <graphics type="ELLIPSE" h="35.0" w="35.0" x="1565.41552734375" y="1239.4324951171875" fill="#00ff00" width="1" outline="#666666" cy:nodeTransparency="1.0" cy:nodeLabelFont="Default-0-12" cy:nodeLabel="" cy:borderLineType="solid"/>
  </node>
  <node label="HIST1H2BL" id="-6317">
    <att type="integer" name="0_GLay_cluster" value="20"/>
    <att type="string" name="additional_tags" value="&lt;ul&gt;&lt;li&gt;&lt;i&gt;ProDom&lt;/i&gt;: PD000497&lt;/li&gt;&lt;li&gt;&lt;i&gt;CTD&lt;/i&gt;: 8340&lt;/li&gt;&lt;li&gt;&lt;i&gt;ArrayExpress&lt;/i&gt;: Q99880&lt;/li&gt;&lt;li&gt;&lt;i&gt;Gene3D&lt;/i&gt;: G3DSA:1.10.20.10&lt;/li&gt;&lt;li&gt;&lt;i&gt;NextBio&lt;/i&gt;: 31232&lt;/li&gt;&lt;li&gt;&lt;i&gt;GeneCards&lt;/i&gt;: GC06M027883&lt;/li&gt;&lt;li&gt;&lt;i&gt;IPI&lt;/i&gt;: IPI00018534&lt;/li&gt;&lt;li&gt;&lt;i&gt;PRIDE&lt;/i&gt;: Q99880&lt;/li&gt;&lt;li&gt;&lt;i&gt;PhosphoSite&lt;/i&gt;: Q99880&lt;/li&gt;&lt;li&gt;&lt;i&gt;CleanEx&lt;/i&gt;: HS_HIST1H2BL&lt;/li&gt;&lt;li&gt;&lt;i&gt;MIM&lt;/i&gt;: 602800&lt;/li&gt;&lt;li&gt;&lt;i&gt;SMR&lt;/i&gt;: Q99880&lt;/li&gt;&lt;li&gt;&lt;i&gt;SMART&lt;/i&gt;: SM00427&lt;/li&gt;&lt;li&gt;&lt;i&gt;PANTHER&lt;/i&gt;: PTHR23428&lt;/li&gt;&lt;li&gt;&lt;i&gt;PRINTS&lt;/i&gt;: PR00621&lt;/li&gt;&lt;li&gt;&lt;i&gt;H-InvDB&lt;/i&gt;: HIX0032997&lt;/li&gt;&lt;li&gt;&lt;i&gt;HOGENOM&lt;/i&gt;: Q99880&lt;/li&gt;&lt;li&gt;&lt;i&gt;SWISS-2DPAGE&lt;/i&gt;: P99060&lt;/li&gt;&lt;li&gt;&lt;i&gt;EMBL&lt;/i&gt;: AK312114, BC093761, Z83740, BC093759, AF531295, AL009179&lt;/li&gt;&lt;li&gt;&lt;i&gt;OMA&lt;/i&gt;: Q99880&lt;/li&gt;&lt;li&gt;&lt;i&gt;HOVERGEN&lt;/i&gt;: Q99880&lt;/li&gt;&lt;li&gt;&lt;i&gt;GermOnline&lt;/i&gt;: ENSG00000185130&lt;/li&gt;&lt;li&gt;&lt;i&gt;UCSC&lt;/i&gt;: uc003njl.1&lt;/li&gt;&lt;li&gt;&lt;i&gt;RefSeq&lt;/i&gt;: NP_003510.1&lt;/li&gt;&lt;li&gt;&lt;i&gt;InterPro&lt;/i&gt;: IPR000558, IPR007125, IPR009072&lt;/li&gt;&lt;li&gt;&lt;i&gt;HSSP&lt;/i&gt;: P02281&lt;/li&gt;&lt;li&gt;&lt;i&gt;HGNC&lt;/i&gt;: HGNC:4748&lt;/li&gt;&lt;li&gt;&lt;i&gt;PharmGKB&lt;/i&gt;: PA29123&lt;/li&gt;&lt;li&gt;&lt;i&gt;UniGene&lt;/i&gt;: Hs.137594&lt;/li&gt;&lt;/ul&gt;"/>
    <att type="string" name="alternative_genesymbol" value="H2BFC"/>
    <att type="string" name="alternative_uniprot_accession" value="&lt;ul&gt;&lt;li&gt;B2R5A3&lt;/li&gt;&lt;li&gt;Q52LW9&lt;/li&gt;&lt;/ul&gt;"/>
    <att type="string" name="canonicalName" value="HIST1H2BL"/>
    <att type="string" name="db_snp" value="rs200484"/>
    <att type="string" name="degree" value="217"/>
    <att type="string" name="ensembl" value="ENSG00000185130"/>
    <att type="string" name="entrez_geneid" value="8340"/>
    <att type="string" name="genesymbol" value="HIST1H2BL"/>
    <att type="string" name="go_biol_process" value="-"/>
    <att type="string" name="go_biol_process_id" value="-"/>
    <att type="string" name="go_cell_component" value="-"/>
    <att type="string" name="go_cell_component_id" value="-"/>
    <att type="string" name="go_mol_function" value="-"/>
    <att type="string" name="go_mol_function_id" value="-"/>
    <att type="string" name="kegg" value="hsa:8340"/>
    <att type="string" name="label" value="HIST1H2BL"/>
    <att type="string" name="mut_poly_flag" value="2"/>
    <att type="string" name="mutagenesis" value="-"/>
    <att type="string" name="omim" value="-"/>
    <att type="string" name="pdb" value="-"/>
    <att type="string" name="pfam" value="PF00125"/>
    <att type="string" name="polymorphism" value="L-&amp;gt;P at 4: in dbSNP:rs200484"/>
    <att type="string" name="prosite" value="PS00357"/>
    <att type="string" name="reactome" value="REACT_7970"/>
    <att type="string" name="type" value="level_2"/>
    <att type="string" name="uniprot_accession" value="Q99880"/>
    <att type="string" name="uniprot_entry" value="H2B1L_HUMAN"/>
    <att type="string" name="user_entity_id" value="158960"/>
    <att type="string" name="vizmap:BIANA: @neurLink ppi network NODE_FILL_COLOR" value="java.awt.Color[r=0,g=255,b=0]"/>
    <att type="string" name="vizmap:BIANA: @neurLink ppi network_1 NODE_FILL_COLOR" value="java.awt.Color[r=0,g=255,b=0]"/>
    <att type="string" name="vizmap:BIANA: @neurLink ppi network_1--clustered NODE_FILL_COLOR" value="java.awt.Color[r=0,g=255,b=0]"/>
    <att type="string" name="vizmap:BIANA: @neurLink ppi network_1--clustered NODE_HEIGHT" value="35.0"/>
    <att type="string" name="vizmap:BIANA: @neurLink ppi network_1--clustered NODE_WIDTH" value="35.0"/>
    <att type="string" name="vizmap:DHN_Modular_Subnetworks NODE_FILL_COLOR" value="java.awt.Color[r=0,g=255,b=0]"/>
    <att type="string" name="vizmap:DHN_Modular_Subnetworks NODE_HEIGHT" value="35.0"/>
    <att type="string" name="vizmap:DHN_Modular_Subnetworks NODE_WIDTH" value="35.0"/>
    <att type="string" name="vizmap:HormoneDementiaNetwork_filtered_final NODE_FILL_COLOR" value="java.awt.Color[r=0,g=255,b=0]"/>
    <graphics type="ELLIPSE" h="35.0" w="35.0" x="1354.070068359375" y="1239.9915771484375" fill="#00ff00" width="1" outline="#666666" cy:nodeTransparency="1.0" cy:nodeLabelFont="Default-0-12" cy:nodeLabel="" cy:borderLineType="solid"/>
  </node>
  <node label="IKZF3" id="-6313">
    <att type="integer" name="0_GLay_cluster" value="20"/>
    <att type="string" name="additional_tags" value="&lt;ul&gt;&lt;li&gt;&lt;i&gt;ProDom&lt;/i&gt;: PD000003&lt;/li&gt;&lt;li&gt;&lt;i&gt;CTD&lt;/i&gt;: 22806&lt;/li&gt;&lt;li&gt;&lt;i&gt;HPA&lt;/i&gt;: CAB017105, HPA024377&lt;/li&gt;&lt;li&gt;&lt;i&gt;ArrayExpress&lt;/i&gt;: Q9UKT9&lt;/li&gt;&lt;li&gt;&lt;i&gt;NextBio&lt;/i&gt;: 43164&lt;/li&gt;&lt;li&gt;&lt;i&gt;Gene3D&lt;/i&gt;: G3DSA:3.30.160.60&lt;/li&gt;&lt;li&gt;&lt;i&gt;PRIDE&lt;/i&gt;: Q9UKT9&lt;/li&gt;&lt;li&gt;&lt;i&gt;IntAct&lt;/i&gt;: Q9UKT9&lt;/li&gt;&lt;li&gt;&lt;i&gt;IPI&lt;/i&gt;: IPI00215852, IPI00215854, IPI00215855, IPI00215856, IPI00018923, IPI00215853&lt;/li&gt;&lt;li&gt;&lt;i&gt;GeneCards&lt;/i&gt;: GC17M035175&lt;/li&gt;&lt;li&gt;&lt;i&gt;STRING&lt;/i&gt;: Q9UKT9&lt;/li&gt;&lt;li&gt;&lt;i&gt;PhosphoSite&lt;/i&gt;: Q9UKT9&lt;/li&gt;&lt;li&gt;&lt;i&gt;Pathway_Interaction_DB&lt;/i&gt;: il2_1pathway&lt;/li&gt;&lt;li&gt;&lt;i&gt;Bgee&lt;/i&gt;: Q9UKT9&lt;/li&gt;&lt;li&gt;&lt;i&gt;MIM&lt;/i&gt;: 606221&lt;/li&gt;&lt;li&gt;&lt;i&gt;CleanEx&lt;/i&gt;: HS_IKZF3&lt;/li&gt;&lt;li&gt;&lt;i&gt;SMART&lt;/i&gt;: SM00355&lt;/li&gt;&lt;li&gt;&lt;i&gt;HOGENOM&lt;/i&gt;: Q9UKT9&lt;/li&gt;&lt;li&gt;&lt;i&gt;EMBL&lt;/i&gt;: AJ292567, BC032707, AJ292568, AJ292565, AF129512, AJ292566, AJ292569, CH471152&lt;/li&gt;&lt;li&gt;&lt;i&gt;OMA&lt;/i&gt;: Q9UKT9&lt;/li&gt;&lt;li&gt;&lt;i&gt;UCSC&lt;/i&gt;: uc002hsz.1, uc002hta.1, uc002hsw.1, uc002hsx.1, uc002hsu.1&lt;/li&gt;&lt;li&gt;&lt;i&gt;GermOnline&lt;/i&gt;: ENSG00000161405&lt;/li&gt;&lt;li&gt;&lt;i&gt;HOVERGEN&lt;/i&gt;: Q9UKT9&lt;/li&gt;&lt;li&gt;&lt;i&gt;RefSeq&lt;/i&gt;: NP_899052.1, NP_899053.1, NP_899054.1, NP_899051.1, NP_899055.1, NP_036613.2&lt;/li&gt;&lt;li&gt;&lt;i&gt;InterPro&lt;/i&gt;: IPR007087, IPR013087, IPR015880&lt;/li&gt;&lt;li&gt;&lt;i&gt;HSSP&lt;/i&gt;: P08046&lt;/li&gt;&lt;li&gt;&lt;i&gt;HGNC&lt;/i&gt;: HGNC:13178&lt;/li&gt;&lt;li&gt;&lt;i&gt;UniGene&lt;/i&gt;: Hs.444388&lt;/li&gt;&lt;/ul&gt;"/>
    <att type="string" name="alternative_genesymbol" value="ZNFN1A3"/>
    <att type="string" name="alternative_uniprot_accession" value="&lt;ul&gt;&lt;li&gt;Q8WWR2&lt;/li&gt;&lt;li&gt;Q8WWR1&lt;/li&gt;&lt;li&gt;Q8WWR0&lt;/li&gt;&lt;li&gt;Q8WWQ9&lt;/li&gt;&lt;li&gt;Q8N574&lt;/li&gt;&lt;li&gt;Q8WWR3&lt;/li&gt;&lt;/ul&gt;"/>
    <att type="string" name="canonicalName" value="IKZF3"/>
    <att type="string" name="db_snp" value="-"/>
    <att type="string" name="degree" value="12"/>
    <att type="string" name="ensembl" value="ENSG00000161405"/>
    <att type="string" name="entrez_geneid" value="-"/>
    <att type="string" name="genesymbol" value="IKZF3"/>
    <att type="string" name="go_biol_process" value="-"/>
    <att type="string" name="go_biol_process_id" value="-"/>
    <att type="string" name="go_cell_component" value="-"/>
    <att type="string" name="go_cell_component_id" value="-"/>
    <att type="string" name="go_mol_function" value="-"/>
    <att type="string" name="go_mol_function_id" value="-"/>
    <att type="string" name="kegg" value="hsa:22806"/>
    <att type="string" name="label" value="IKZF3"/>
    <att type="string" name="mut_poly_flag" value="-"/>
    <att type="string" name="mutagenesis" value="-"/>
    <att type="string" name="omim" value="-"/>
    <att type="string" name="pdb" value="-"/>
    <att type="string" name="pfam" value="PF00096"/>
    <att type="string" name="polymorphism" value="-"/>
    <att type="string" name="prosite" value="&lt;ul&gt;&lt;li&gt;PS00028&lt;/li&gt;&lt;li&gt;PS50157&lt;/li&gt;&lt;/ul&gt;"/>
    <att type="string" name="reactome" value="-"/>
    <att type="string" name="type" value="level_2"/>
    <att type="string" name="uniprot_accession" value="Q9UKT9"/>
    <att type="string" name="uniprot_entry" value="IKZF3_HUMAN"/>
    <att type="string" name="user_entity_id" value="197962"/>
    <att type="string" name="vizmap:BIANA: @neurLink ppi network NODE_FILL_COLOR" value="java.awt.Color[r=0,g=255,b=0]"/>
    <att type="string" name="vizmap:BIANA: @neurLink ppi network_1 NODE_FILL_COLOR" value="java.awt.Color[r=0,g=255,b=0]"/>
    <att type="string" name="vizmap:BIANA: @neurLink ppi network_1--clustered NODE_FILL_COLOR" value="java.awt.Color[r=0,g=255,b=0]"/>
    <att type="string" name="vizmap:BIANA: @neurLink ppi network_1--clustered NODE_HEIGHT" value="35.0"/>
    <att type="string" name="vizmap:BIANA: @neurLink ppi network_1--clustered NODE_WIDTH" value="35.0"/>
    <att type="string" name="vizmap:DHN_Modular_Subnetworks NODE_FILL_COLOR" value="java.awt.Color[r=0,g=255,b=0]"/>
    <att type="string" name="vizmap:DHN_Modular_Subnetworks NODE_HEIGHT" value="35.0"/>
    <att type="string" name="vizmap:DHN_Modular_Subnetworks NODE_WIDTH" value="35.0"/>
    <att type="string" name="vizmap:GRC_human_BRAIN_interactome_txt NODE_HEIGHT" value="40.0"/>
    <att type="string" name="vizmap:GRC_human_BRAIN_interactome_txt NODE_WIDTH" value="40.0"/>
    <att type="string" name="vizmap:HormoneDementiaNetwork_filtered_final NODE_FILL_COLOR" value="java.awt.Color[r=0,g=255,b=0]"/>
    <graphics type="ELLIPSE" h="35.0" w="35.0" x="874.1776123046875" y="1437.27392578125" fill="#00ff00" width="1" outline="#666666" cy:nodeTransparency="1.0" cy:nodeLabelFont="Default-0-12" cy:nodeLabel="" cy:borderLineType="solid"/>
  </node>
  <node label="STK40" id="-6309">
    <att type="integer" name="0_GLay_cluster" value="20"/>
    <att type="string" name="additional_tags" value="&lt;ul&gt;&lt;li&gt;&lt;i&gt;CTD&lt;/i&gt;: 83931&lt;/li&gt;&lt;li&gt;&lt;i&gt;HPA&lt;/i&gt;: HPA008026&lt;/li&gt;&lt;li&gt;&lt;i&gt;ArrayExpress&lt;/i&gt;: Q8N2I9&lt;/li&gt;&lt;li&gt;&lt;i&gt;NextBio&lt;/i&gt;: 73043&lt;/li&gt;&lt;li&gt;&lt;i&gt;IntAct&lt;/i&gt;: Q8N2I9&lt;/li&gt;&lt;li&gt;&lt;i&gt;IPI&lt;/i&gt;: IPI00644404, IPI00181701, IPI00790155, IPI00161013&lt;/li&gt;&lt;li&gt;&lt;i&gt;GeneCards&lt;/i&gt;: GC01M036577&lt;/li&gt;&lt;li&gt;&lt;i&gt;BRENDA&lt;/i&gt;: 2.7.11.1&lt;/li&gt;&lt;li&gt;&lt;i&gt;Bgee&lt;/i&gt;: Q8N2I9&lt;/li&gt;&lt;li&gt;&lt;i&gt;MIM&lt;/i&gt;: 609437&lt;/li&gt;&lt;li&gt;&lt;i&gt;EMBL&lt;/i&gt;: AL834137, AK075048, BC008344, AY198395, BC005169, AL591845, AK075029, AK131560, AK024504, BC007835&lt;/li&gt;&lt;li&gt;&lt;i&gt;OMA&lt;/i&gt;: Q8N2I9&lt;/li&gt;&lt;li&gt;&lt;i&gt;UCSC&lt;/i&gt;: uc001cak.1, uc001can.1, uc001cal.1&lt;/li&gt;&lt;li&gt;&lt;i&gt;GermOnline&lt;/i&gt;: ENSG00000196182&lt;/li&gt;&lt;li&gt;&lt;i&gt;HOVERGEN&lt;/i&gt;: Q8N2I9&lt;/li&gt;&lt;li&gt;&lt;i&gt;RefSeq&lt;/i&gt;: NP_114406.1&lt;/li&gt;&lt;li&gt;&lt;i&gt;InterPro&lt;/i&gt;: IPR008271, IPR000719, IPR017442, IPR017441&lt;/li&gt;&lt;li&gt;&lt;i&gt;PharmGKB&lt;/i&gt;: PA142670860&lt;/li&gt;&lt;li&gt;&lt;i&gt;HGNC&lt;/i&gt;: HGNC:21373&lt;/li&gt;&lt;li&gt;&lt;i&gt;UniGene&lt;/i&gt;: Hs.471768&lt;/li&gt;&lt;/ul&gt;"/>
    <att type="string" name="alternative_genesymbol" value="&lt;ul&gt;&lt;li&gt;SGK495&lt;/li&gt;&lt;li&gt;SHIK&lt;/li&gt;&lt;/ul&gt;"/>
    <att type="string" name="alternative_uniprot_accession" value="&lt;ul&gt;&lt;li&gt;Q6ZMN1&lt;/li&gt;&lt;li&gt;Q8N3I6&lt;/li&gt;&lt;li&gt;Q9BSA3&lt;/li&gt;&lt;li&gt;Q96HN6&lt;/li&gt;&lt;li&gt;Q8N2J8&lt;/li&gt;&lt;li&gt;Q96I44&lt;/li&gt;&lt;li&gt;Q5VTK8&lt;/li&gt;&lt;li&gt;Q9H7H6&lt;/li&gt;&lt;li&gt;Q5VTK9&lt;/li&gt;&lt;/ul&gt;"/>
    <att type="string" name="canonicalName" value="STK40"/>
    <att type="string" name="db_snp" value="&lt;ul&gt;&lt;li&gt;rs56314546&lt;/li&gt;&lt;li&gt;rs3795498&lt;/li&gt;&lt;/ul&gt;"/>
    <att type="string" name="degree" value="2"/>
    <att type="string" name="ensembl" value="ENSG00000196182"/>
    <att type="string" name="entrez_geneid" value="83931"/>
    <att type="string" name="genesymbol" value="STK40"/>
    <att type="string" name="go_biol_process" value="-"/>
    <att type="string" name="go_biol_process_id" value="-"/>
    <att type="string" name="go_cell_component" value="-"/>
    <att type="string" name="go_cell_component_id" value="-"/>
    <att type="string" name="go_mol_function" value="-"/>
    <att type="string" name="go_mol_function_id" value="-"/>
    <att type="string" name="kegg" value="hsa:83931"/>
    <att type="string" name="label" value="STK40"/>
    <att type="string" name="mut_poly_flag" value="2"/>
    <att type="string" name="mutagenesis" value="-"/>
    <att type="string" name="omim" value="-"/>
    <att type="string" name="pdb" value="-"/>
    <att type="string" name="pfam" value="PF00069"/>
    <att type="string" name="polymorphism" value="&lt;ul&gt;&lt;li&gt;M-&amp;gt;T at 133: in a colorectal adenocarcinoma sample; somatic mutation&lt;/li&gt;&lt;li&gt;R-&amp;gt;Q at 211: in a colorectal adenocarcinoma sample; somatic mutation&lt;/li&gt;&lt;li&gt;A-&amp;gt;V at 10: in dbSNP rsrs56314546&lt;/li&gt;&lt;li&gt;A-&amp;gt;T at 395: in dbSNP:rs3795498&lt;/li&gt;&lt;/ul&gt;"/>
    <att type="string" name="prosite" value="&lt;ul&gt;&lt;li&gt;PS00107&lt;/li&gt;&lt;li&gt;PS50011&lt;/li&gt;&lt;li&gt;PS00108&lt;/li&gt;&lt;/ul&gt;"/>
    <att type="string" name="reactome" value="-"/>
    <att type="string" name="type" value="level_2"/>
    <att type="string" name="uniprot_accession" value="Q8N2I9"/>
    <att type="string" name="uniprot_entry" value="STK40_HUMAN"/>
    <att type="string" name="user_entity_id" value="312603"/>
    <att type="string" name="vizmap:BIANA: @neurLink ppi network NODE_FILL_COLOR" value="java.awt.Color[r=0,g=255,b=0]"/>
    <att type="string" name="vizmap:BIANA: @neurLink ppi network_1 NODE_FILL_COLOR" value="java.awt.Color[r=0,g=255,b=0]"/>
    <att type="string" name="vizmap:BIANA: @neurLink ppi network_1--clustered NODE_FILL_COLOR" value="java.awt.Color[r=0,g=255,b=0]"/>
    <att type="string" name="vizmap:BIANA: @neurLink ppi network_1--clustered NODE_HEIGHT" value="35.0"/>
    <att type="string" name="vizmap:BIANA: @neurLink ppi network_1--clustered NODE_WIDTH" value="35.0"/>
    <att type="string" name="vizmap:DHN_Modular_Subnetworks NODE_FILL_COLOR" value="java.awt.Color[r=0,g=255,b=0]"/>
    <att type="string" name="vizmap:DHN_Modular_Subnetworks NODE_HEIGHT" value="35.0"/>
    <att type="string" name="vizmap:DHN_Modular_Subnetworks NODE_WIDTH" value="35.0"/>
    <att type="string" name="vizmap:HormoneDementiaNetwork_filtered_final NODE_FILL_COLOR" value="java.awt.Color[r=0,g=255,b=0]"/>
    <graphics type="ELLIPSE" h="35.0" w="35.0" x="1432.900390625" y="1390.4151611328125" fill="#00ff00" width="1" outline="#666666" cy:nodeTransparency="1.0" cy:nodeLabelFont="Default-0-12" cy:nodeLabel="" cy:borderLineType="solid"/>
  </node>
  <node label="HLF" id="-6308">
    <att type="integer" name="0_GLay_cluster" value="20"/>
    <att type="string" name="additional_tags" value="&lt;ul&gt;&lt;li&gt;&lt;i&gt;CTD&lt;/i&gt;: 3131&lt;/li&gt;&lt;li&gt;&lt;i&gt;ArrayExpress&lt;/i&gt;: Q16534&lt;/li&gt;&lt;li&gt;&lt;i&gt;NextBio&lt;/i&gt;: 12421&lt;/li&gt;&lt;li&gt;&lt;i&gt;GeneCards&lt;/i&gt;: GC17P050697&lt;/li&gt;&lt;li&gt;&lt;i&gt;IPI&lt;/i&gt;: IPI00002850&lt;/li&gt;&lt;li&gt;&lt;i&gt;PRIDE&lt;/i&gt;: Q16534&lt;/li&gt;&lt;li&gt;&lt;i&gt;STRING&lt;/i&gt;: Q16534&lt;/li&gt;&lt;li&gt;&lt;i&gt;Bgee&lt;/i&gt;: Q16534&lt;/li&gt;&lt;li&gt;&lt;i&gt;PIR&lt;/i&gt;: A44064&lt;/li&gt;&lt;li&gt;&lt;i&gt;CleanEx&lt;/i&gt;: HS_HLF&lt;/li&gt;&lt;li&gt;&lt;i&gt;MIM&lt;/i&gt;: 142385&lt;/li&gt;&lt;li&gt;&lt;i&gt;SMART&lt;/i&gt;: SM00338&lt;/li&gt;&lt;li&gt;&lt;i&gt;H-InvDB&lt;/i&gt;: HIX0014004&lt;/li&gt;&lt;li&gt;&lt;i&gt;HOGENOM&lt;/i&gt;: Q16534&lt;/li&gt;&lt;li&gt;&lt;i&gt;EMBL&lt;/i&gt;: M95586, M95585, BC036093, X68985&lt;/li&gt;&lt;li&gt;&lt;i&gt;OMA&lt;/i&gt;: Q16534&lt;/li&gt;&lt;li&gt;&lt;i&gt;HOVERGEN&lt;/i&gt;: Q16534&lt;/li&gt;&lt;li&gt;&lt;i&gt;GermOnline&lt;/i&gt;: ENSG00000108924&lt;/li&gt;&lt;li&gt;&lt;i&gt;UCSC&lt;/i&gt;: uc002iug.1&lt;/li&gt;&lt;li&gt;&lt;i&gt;Orphanet&lt;/i&gt;: 513&lt;/li&gt;&lt;li&gt;&lt;i&gt;RefSeq&lt;/i&gt;: NP_002117.1&lt;/li&gt;&lt;li&gt;&lt;i&gt;InterPro&lt;/i&gt;: IPR004827, IPR011700&lt;/li&gt;&lt;li&gt;&lt;i&gt;HGNC&lt;/i&gt;: HGNC:4977&lt;/li&gt;&lt;li&gt;&lt;i&gt;PharmGKB&lt;/i&gt;: PA29311&lt;/li&gt;&lt;li&gt;&lt;i&gt;UniGene&lt;/i&gt;: Hs.196952&lt;/li&gt;&lt;/ul&gt;"/>
    <att type="string" name="alternative_genesymbol" value="-"/>
    <att type="string" name="alternative_uniprot_accession" value=""/>
    <att type="string" name="canonicalName" value="HLF"/>
    <att type="string" name="db_snp" value="-"/>
    <att type="string" name="degree" value="3"/>
    <att type="string" name="ensembl" value="ENSG00000108924"/>
    <att type="string" name="entrez_geneid" value="3131"/>
    <att type="string" name="genesymbol" value="HLF"/>
    <att type="string" name="go_biol_process" value="-"/>
    <att type="string" name="go_biol_process_id" value="-"/>
    <att type="string" name="go_cell_component" value="-"/>
    <att type="string" name="go_cell_component_id" value="-"/>
    <att type="string" name="go_mol_function" value="DNA-binding"/>
    <att type="string" name="go_mol_function_id" value="GO:0003677"/>
    <att type="string" name="kegg" value="hsa:3131"/>
    <att type="string" name="label" value="HLF"/>
    <att type="string" name="mut_poly_flag" value="2"/>
    <att type="string" name="mutagenesis" value="-"/>
    <att type="string" name="omim" value="-"/>
    <att type="string" name="pdb" value="-"/>
    <att type="string" name="pfam" value="PF07716"/>
    <att type="string" name="polymorphism" value="I-&amp;gt;F at 253: in fusion protein; decreases DNA-binding activity"/>
    <att type="string" name="prosite" value="&lt;ul&gt;&lt;li&gt;PS50217&lt;/li&gt;&lt;li&gt;PS00036&lt;/li&gt;&lt;/ul&gt;"/>
    <att type="string" name="reactome" value="-"/>
    <att type="string" name="type" value="level_2"/>
    <att type="string" name="uniprot_accession" value="Q16534"/>
    <att type="string" name="uniprot_entry" value="HLF_HUMAN"/>
    <att type="string" name="user_entity_id" value="176265"/>
    <att type="string" name="vizmap:BIANA: @neurLink ppi network NODE_FILL_COLOR" value="java.awt.Color[r=0,g=255,b=0]"/>
    <att type="string" name="vizmap:BIANA: @neurLink ppi network_1 NODE_FILL_COLOR" value="java.awt.Color[r=0,g=255,b=0]"/>
    <att type="string" name="vizmap:BIANA: @neurLink ppi network_1--clustered NODE_FILL_COLOR" value="java.awt.Color[r=0,g=255,b=0]"/>
    <att type="string" name="vizmap:BIANA: @neurLink ppi network_1--clustered NODE_HEIGHT" value="35.0"/>
    <att type="string" name="vizmap:BIANA: @neurLink ppi network_1--clustered NODE_WIDTH" value="35.0"/>
    <att type="string" name="vizmap:DHN_Modular_Subnetworks NODE_FILL_COLOR" value="java.awt.Color[r=0,g=255,b=0]"/>
    <att type="string" name="vizmap:DHN_Modular_Subnetworks NODE_HEIGHT" value="35.0"/>
    <att type="string" name="vizmap:DHN_Modular_Subnetworks NODE_WIDTH" value="35.0"/>
    <att type="string" name="vizmap:GRC_human_BRAIN_interactome_txt NODE_HEIGHT" value="40.0"/>
    <att type="string" name="vizmap:GRC_human_BRAIN_interactome_txt NODE_WIDTH" value="40.0"/>
    <att type="string" name="vizmap:HormoneDementiaNetwork_filtered_final NODE_FILL_COLOR" value="java.awt.Color[r=0,g=255,b=0]"/>
    <graphics type="ELLIPSE" h="35.0" w="35.0" x="899.1373291015625" y="334.9395751953125" fill="#00ff00" width="1" outline="#666666" cy:nodeTransparency="1.0" cy:nodeLabelFont="Default-0-12" cy:nodeLabel="" cy:borderLineType="solid"/>
  </node>
  <node label="TRPV5" id="-6306">
    <att type="integer" name="0_GLay_cluster" value="20"/>
    <att type="string" name="additional_tags" value="&lt;ul&gt;&lt;li&gt;&lt;i&gt;CTD&lt;/i&gt;: 56302&lt;/li&gt;&lt;li&gt;&lt;i&gt;NextBio&lt;/i&gt;: 61971&lt;/li&gt;&lt;li&gt;&lt;i&gt;Gene3D&lt;/i&gt;: G3DSA:1.25.40.20&lt;/li&gt;&lt;li&gt;&lt;i&gt;PRIDE&lt;/i&gt;: A4D2H7&lt;/li&gt;&lt;li&gt;&lt;i&gt;IPI&lt;/i&gt;: IPI00302133&lt;/li&gt;&lt;li&gt;&lt;i&gt;STRING&lt;/i&gt;: A4D2H7&lt;/li&gt;&lt;li&gt;&lt;i&gt;TIGRFAMs&lt;/i&gt;: TIGR00870&lt;/li&gt;&lt;li&gt;&lt;i&gt;Bgee&lt;/i&gt;: A4D2H7&lt;/li&gt;&lt;li&gt;&lt;i&gt;SMART&lt;/i&gt;: SM00248&lt;/li&gt;&lt;li&gt;&lt;i&gt;PANTHER&lt;/i&gt;: PTHR10582:SF1&lt;/li&gt;&lt;li&gt;&lt;i&gt;PRINTS&lt;/i&gt;: PR01767, PR01765&lt;/li&gt;&lt;li&gt;&lt;i&gt;EMBL&lt;/i&gt;: CH236959, CH471198&lt;/li&gt;&lt;li&gt;&lt;i&gt;OMA&lt;/i&gt;: A4D2H7&lt;/li&gt;&lt;li&gt;&lt;i&gt;RefSeq&lt;/i&gt;: NP_062815.2&lt;/li&gt;&lt;li&gt;&lt;i&gt;InterPro&lt;/i&gt;: IPR004729, IPR008346, IPR005821, IPR008344, IPR002110&lt;/li&gt;&lt;li&gt;&lt;i&gt;HGNC&lt;/i&gt;: HGNC:3145&lt;/li&gt;&lt;li&gt;&lt;i&gt;UniGene&lt;/i&gt;: Hs.283369&lt;/li&gt;&lt;/ul&gt;"/>
    <att type="string" name="alternative_genesymbol" value="-"/>
    <att type="string" name="alternative_uniprot_accession" value=""/>
    <att type="string" name="canonicalName" value="TRPV5"/>
    <att type="string" name="db_snp" value="-"/>
    <att type="string" name="degree" value="4"/>
    <att type="string" name="ensembl" value="ENSG00000127412"/>
    <att type="string" name="entrez_geneid" value="-"/>
    <att type="string" name="genesymbol" value="TRPV5"/>
    <att type="string" name="go_biol_process" value="-"/>
    <att type="string" name="go_biol_process_id" value="-"/>
    <att type="string" name="go_cell_component" value="-"/>
    <att type="string" name="go_cell_component_id" value="-"/>
    <att type="string" name="go_mol_function" value="-"/>
    <att type="string" name="go_mol_function_id" value="-"/>
    <att type="string" name="kegg" value="hsa:56302"/>
    <att type="string" name="label" value="TRPV5"/>
    <att type="string" name="mut_poly_flag" value="-"/>
    <att type="string" name="mutagenesis" value="-"/>
    <att type="string" name="omim" value="-"/>
    <att type="string" name="pdb" value="-"/>
    <att type="string" name="pfam" value="&lt;ul&gt;&lt;li&gt;PF00023&lt;/li&gt;&lt;li&gt;PF00520&lt;/li&gt;&lt;/ul&gt;"/>
    <att type="string" name="polymorphism" value="-"/>
    <att type="string" name="prosite" value="&lt;ul&gt;&lt;li&gt;PS50297&lt;/li&gt;&lt;li&gt;PS50088&lt;/li&gt;&lt;/ul&gt;"/>
    <att type="string" name="reactome" value="-"/>
    <att type="string" name="type" value="level_2"/>
    <att type="string" name="uniprot_accession" value="A4D2H7"/>
    <att type="string" name="uniprot_entry" value="A4D2H7_HUMAN"/>
    <att type="string" name="user_entity_id" value="340614"/>
    <att type="string" name="vizmap:BIANA: @neurLink ppi network NODE_FILL_COLOR" value="java.awt.Color[r=0,g=255,b=0]"/>
    <att type="string" name="vizmap:BIANA: @neurLink ppi network_1 NODE_FILL_COLOR" value="java.awt.Color[r=0,g=255,b=0]"/>
    <att type="string" name="vizmap:BIANA: @neurLink ppi network_1--clustered NODE_FILL_COLOR" value="java.awt.Color[r=0,g=255,b=0]"/>
    <att type="string" name="vizmap:BIANA: @neurLink ppi network_1--clustered NODE_HEIGHT" value="35.0"/>
    <att type="string" name="vizmap:BIANA: @neurLink ppi network_1--clustered NODE_WIDTH" value="35.0"/>
    <att type="string" name="vizmap:DHN_Modular_Subnetworks NODE_FILL_COLOR" value="java.awt.Color[r=0,g=255,b=0]"/>
    <att type="string" name="vizmap:DHN_Modular_Subnetworks NODE_HEIGHT" value="35.0"/>
    <att type="string" name="vizmap:DHN_Modular_Subnetworks NODE_WIDTH" value="35.0"/>
    <att type="string" name="vizmap:GRC_human_BRAIN_interactome_txt NODE_HEIGHT" value="40.0"/>
    <att type="string" name="vizmap:GRC_human_BRAIN_interactome_txt NODE_WIDTH" value="40.0"/>
    <att type="string" name="vizmap:HormoneDementiaNetwork_filtered_final NODE_FILL_COLOR" value="java.awt.Color[r=0,g=255,b=0]"/>
    <graphics type="ELLIPSE" h="35.0" w="35.0" x="133.04345703125" y="1267.67724609375" fill="#00ff00" width="1" outline="#666666" cy:nodeTransparency="1.0" cy:nodeLabelFont="Default-0-12" cy:nodeLabel="" cy:borderLineType="solid"/>
  </node>
  <node label="PJA2" id="-6305">
    <att type="integer" name="0_GLay_cluster" value="20"/>
    <att type="string" name="additional_tags" value="&lt;ul&gt;&lt;li&gt;&lt;i&gt;CTD&lt;/i&gt;: 9867&lt;/li&gt;&lt;li&gt;&lt;i&gt;ArrayExpress&lt;/i&gt;: O43164&lt;/li&gt;&lt;li&gt;&lt;i&gt;NextBio&lt;/i&gt;: 37195&lt;/li&gt;&lt;li&gt;&lt;i&gt;PRIDE&lt;/i&gt;: O43164&lt;/li&gt;&lt;li&gt;&lt;i&gt;IPI&lt;/i&gt;: IPI00006557, IPI00827761&lt;/li&gt;&lt;li&gt;&lt;i&gt;GeneCards&lt;/i&gt;: GC05M108698&lt;/li&gt;&lt;li&gt;&lt;i&gt;STRING&lt;/i&gt;: O43164&lt;/li&gt;&lt;li&gt;&lt;i&gt;PhosphoSite&lt;/i&gt;: O43164&lt;/li&gt;&lt;li&gt;&lt;i&gt;PIR&lt;/i&gt;: T00064&lt;/li&gt;&lt;li&gt;&lt;i&gt;Bgee&lt;/i&gt;: O43164&lt;/li&gt;&lt;li&gt;&lt;i&gt;CleanEx&lt;/i&gt;: HS_PJA2&lt;/li&gt;&lt;li&gt;&lt;i&gt;SMART&lt;/i&gt;: SM00184&lt;/li&gt;&lt;li&gt;&lt;i&gt;EMBL&lt;/i&gt;: BC030826, AB007898, CR749579&lt;/li&gt;&lt;li&gt;&lt;i&gt;HOVERGEN&lt;/i&gt;: O43164&lt;/li&gt;&lt;li&gt;&lt;i&gt;RefSeq&lt;/i&gt;: NP_055634.3&lt;/li&gt;&lt;li&gt;&lt;i&gt;InterPro&lt;/i&gt;: IPR018957, IPR017907, IPR001841&lt;/li&gt;&lt;li&gt;&lt;i&gt;HSSP&lt;/i&gt;: Q9LRB7&lt;/li&gt;&lt;li&gt;&lt;i&gt;HGNC&lt;/i&gt;: HGNC:17481&lt;/li&gt;&lt;li&gt;&lt;i&gt;PharmGKB&lt;/i&gt;: PA134873520&lt;/li&gt;&lt;li&gt;&lt;i&gt;UniGene&lt;/i&gt;: Hs.592564, Hs.483036&lt;/li&gt;&lt;/ul&gt;"/>
    <att type="string" name="alternative_genesymbol" value="&lt;ul&gt;&lt;li&gt;RNF131&lt;/li&gt;&lt;li&gt;KIAA0438&lt;/li&gt;&lt;/ul&gt;"/>
    <att type="string" name="alternative_uniprot_accession" value="&lt;ul&gt;&lt;li&gt;Q8N1G5&lt;/li&gt;&lt;li&gt;Q68D49&lt;/li&gt;&lt;/ul&gt;"/>
    <att type="string" name="canonicalName" value="PJA2"/>
    <att type="string" name="db_snp" value="&lt;ul&gt;&lt;li&gt;rs246105&lt;/li&gt;&lt;li&gt;rs1045706&lt;/li&gt;&lt;/ul&gt;"/>
    <att type="string" name="degree" value="36"/>
    <att type="string" name="ensembl" value="ENSG00000198961"/>
    <att type="string" name="entrez_geneid" value="9867"/>
    <att type="string" name="genesymbol" value="PJA2"/>
    <att type="string" name="go_biol_process" value="-"/>
    <att type="string" name="go_biol_process_id" value="-"/>
    <att type="string" name="go_cell_component" value="-"/>
    <att type="string" name="go_cell_component_id" value="-"/>
    <att type="string" name="go_mol_function" value="-"/>
    <att type="string" name="go_mol_function_id" value="-"/>
    <att type="string" name="kegg" value="hsa:9867"/>
    <att type="string" name="label" value="PJA2"/>
    <att type="string" name="mut_poly_flag" value="2"/>
    <att type="string" name="mutagenesis" value="-"/>
    <att type="string" name="omim" value="-"/>
    <att type="string" name="pdb" value="-"/>
    <att type="string" name="pfam" value="PF00097"/>
    <att type="string" name="polymorphism" value="&lt;ul&gt;&lt;li&gt;A-&amp;gt;T at 705: in dbSNP:rs246105&lt;/li&gt;&lt;li&gt;R-&amp;gt;Q at 297: in dbSNP:rs1045706&lt;/li&gt;&lt;/ul&gt;"/>
    <att type="string" name="prosite" value="&lt;ul&gt;&lt;li&gt;PS00518&lt;/li&gt;&lt;li&gt;PS50089&lt;/li&gt;&lt;/ul&gt;"/>
    <att type="string" name="reactome" value="-"/>
    <att type="string" name="type" value="level_2"/>
    <att type="string" name="uniprot_accession" value="O43164"/>
    <att type="string" name="uniprot_entry" value="PJA2_HUMAN"/>
    <att type="string" name="user_entity_id" value="261869"/>
    <att type="string" name="vizmap:BIANA: @neurLink ppi network NODE_FILL_COLOR" value="java.awt.Color[r=0,g=255,b=0]"/>
    <att type="string" name="vizmap:BIANA: @neurLink ppi network_1 NODE_FILL_COLOR" value="java.awt.Color[r=0,g=255,b=0]"/>
    <att type="string" name="vizmap:BIANA: @neurLink ppi network_1--clustered NODE_FILL_COLOR" value="java.awt.Color[r=0,g=255,b=0]"/>
    <att type="string" name="vizmap:BIANA: @neurLink ppi network_1--clustered NODE_HEIGHT" value="35.0"/>
    <att type="string" name="vizmap:BIANA: @neurLink ppi network_1--clustered NODE_WIDTH" value="35.0"/>
    <att type="string" name="vizmap:DHN_Modular_Subnetworks NODE_FILL_COLOR" value="java.awt.Color[r=0,g=255,b=0]"/>
    <att type="string" name="vizmap:DHN_Modular_Subnetworks NODE_HEIGHT" value="35.0"/>
    <att type="string" name="vizmap:DHN_Modular_Subnetworks NODE_WIDTH" value="35.0"/>
    <att type="string" name="vizmap:GRC_human_BRAIN_interactome_txt NODE_HEIGHT" value="40.0"/>
    <att type="string" name="vizmap:GRC_human_BRAIN_interactome_txt NODE_WIDTH" value="40.0"/>
    <att type="string" name="vizmap:HormoneDementiaNetwork_filtered_final NODE_FILL_COLOR" value="java.awt.Color[r=0,g=255,b=0]"/>
    <graphics type="ELLIPSE" h="35.0" w="35.0" x="1042.8077392578125" y="1690.06787109375" fill="#00ff00" width="1" outline="#666666" cy:nodeTransparency="1.0" cy:nodeLabelFont="Default-0-12" cy:nodeLabel="" cy:borderLineType="solid"/>
  </node>
  <node label="IDI2" id="-6303">
    <att type="integer" name="0_GLay_cluster" value="20"/>
    <att type="string" name="additional_tags" value="&lt;ul&gt;&lt;li&gt;&lt;i&gt;ProDom&lt;/i&gt;: PD004109&lt;/li&gt;&lt;li&gt;&lt;i&gt;CTD&lt;/i&gt;: 91734&lt;/li&gt;&lt;li&gt;&lt;i&gt;ArrayExpress&lt;/i&gt;: Q9BXS1&lt;/li&gt;&lt;li&gt;&lt;i&gt;Gene3D&lt;/i&gt;: G3DSA:3.90.79.10&lt;/li&gt;&lt;li&gt;&lt;i&gt;NextBio&lt;/i&gt;: 77415&lt;/li&gt;&lt;li&gt;&lt;i&gt;GeneCards&lt;/i&gt;: GC10M001054&lt;/li&gt;&lt;li&gt;&lt;i&gt;IPI&lt;/i&gt;: IPI00018740&lt;/li&gt;&lt;li&gt;&lt;i&gt;PIRSF&lt;/i&gt;: PIRSF018427&lt;/li&gt;&lt;li&gt;&lt;i&gt;PRIDE&lt;/i&gt;: Q9BXS1&lt;/li&gt;&lt;li&gt;&lt;i&gt;BRENDA&lt;/i&gt;: 5.3.3.2&lt;/li&gt;&lt;li&gt;&lt;i&gt;STRING&lt;/i&gt;: Q9BXS1&lt;/li&gt;&lt;li&gt;&lt;i&gt;Bgee&lt;/i&gt;: Q9BXS1&lt;/li&gt;&lt;li&gt;&lt;i&gt;TIGRFAMs&lt;/i&gt;: TIGR02150&lt;/li&gt;&lt;li&gt;&lt;i&gt;CleanEx&lt;/i&gt;: HS_IDI2&lt;/li&gt;&lt;li&gt;&lt;i&gt;PANTHER&lt;/i&gt;: PTHR10885&lt;/li&gt;&lt;li&gt;&lt;i&gt;HOGENOM&lt;/i&gt;: Q9BXS1&lt;/li&gt;&lt;li&gt;&lt;i&gt;EMBL&lt;/i&gt;: AF271729, AF291755, AF271728, AF271727, AK056950, AF271726, BC017778, AF271725&lt;/li&gt;&lt;li&gt;&lt;i&gt;OMA&lt;/i&gt;: Q9BXS1&lt;/li&gt;&lt;li&gt;&lt;i&gt;HOVERGEN&lt;/i&gt;: Q9BXS1&lt;/li&gt;&lt;li&gt;&lt;i&gt;GermOnline&lt;/i&gt;: ENSG00000148377&lt;/li&gt;&lt;li&gt;&lt;i&gt;UCSC&lt;/i&gt;: uc001ifv.1&lt;/li&gt;&lt;li&gt;&lt;i&gt;RefSeq&lt;/i&gt;: NP_150286.1&lt;/li&gt;&lt;li&gt;&lt;i&gt;InterPro&lt;/i&gt;: IPR011876, IPR000086&lt;/li&gt;&lt;li&gt;&lt;i&gt;HGNC&lt;/i&gt;: HGNC:23487&lt;/li&gt;&lt;li&gt;&lt;i&gt;PharmGKB&lt;/i&gt;: PA134935136&lt;/li&gt;&lt;li&gt;&lt;i&gt;UniGene&lt;/i&gt;: Hs.591325, Hs.9270&lt;/li&gt;&lt;/ul&gt;"/>
    <att type="string" name="alternative_genesymbol" value="-"/>
    <att type="string" name="alternative_uniprot_accession" value="-"/>
    <att type="string" name="canonicalName" value="IDI2"/>
    <att type="string" name="db_snp" value="-"/>
    <att type="string" name="degree" value="61"/>
    <att type="string" name="ensembl" value="ENSG00000148377"/>
    <att type="string" name="entrez_geneid" value="-"/>
    <att type="string" name="genesymbol" value="IDI2"/>
    <att type="string" name="go_biol_process" value="-"/>
    <att type="string" name="go_biol_process_id" value="-"/>
    <att type="string" name="go_cell_component" value="-"/>
    <att type="string" name="go_cell_component_id" value="-"/>
    <att type="string" name="go_mol_function" value="-"/>
    <att type="string" name="go_mol_function_id" value="-"/>
    <att type="string" name="kegg" value="hsa:91734"/>
    <att type="string" name="label" value="IDI2"/>
    <att type="string" name="mut_poly_flag" value="-"/>
    <att type="string" name="mutagenesis" value="-"/>
    <att type="string" name="omim" value="-"/>
    <att type="string" name="pdb" value="2PNY"/>
    <att type="string" name="pfam" value="PF00293"/>
    <att type="string" name="polymorphism" value="-"/>
    <att type="string" name="prosite" value="PS51462"/>
    <att type="string" name="reactome" value="REACT_602"/>
    <att type="string" name="type" value="level_2"/>
    <att type="string" name="uniprot_accession" value="Q9BXS1"/>
    <att type="string" name="uniprot_entry" value="IDI2_HUMAN"/>
    <att type="string" name="user_entity_id" value="191402"/>
    <att type="string" name="vizmap:BIANA: @neurLink ppi network NODE_FILL_COLOR" value="java.awt.Color[r=0,g=255,b=0]"/>
    <att type="string" name="vizmap:BIANA: @neurLink ppi network_1 NODE_FILL_COLOR" value="java.awt.Color[r=0,g=255,b=0]"/>
    <att type="string" name="vizmap:BIANA: @neurLink ppi network_1--clustered NODE_FILL_COLOR" value="java.awt.Color[r=0,g=255,b=0]"/>
    <att type="string" name="vizmap:BIANA: @neurLink ppi network_1--clustered NODE_HEIGHT" value="35.0"/>
    <att type="string" name="vizmap:BIANA: @neurLink ppi network_1--clustered NODE_WIDTH" value="35.0"/>
    <att type="string" name="vizmap:DHN_Modular_Subnetworks NODE_FILL_COLOR" value="java.awt.Color[r=0,g=255,b=0]"/>
    <att type="string" name="vizmap:DHN_Modular_Subnetworks NODE_HEIGHT" value="35.0"/>
    <att type="string" name="vizmap:DHN_Modular_Subnetworks NODE_WIDTH" value="35.0"/>
    <att type="string" name="vizmap:HormoneDementiaNetwork_filtered_final NODE_FILL_COLOR" value="java.awt.Color[r=0,g=255,b=0]"/>
    <graphics type="ELLIPSE" h="35.0" w="35.0" x="915.6964111328125" y="750.804931640625" fill="#00ff00" width="1" outline="#666666" cy:nodeTransparency="1.0" cy:nodeLabelFont="Default-0-12" cy:nodeLabel="" cy:borderLineType="solid"/>
  </node>
  <node label="MED12" id="-6302">
    <att type="integer" name="0_GLay_cluster" value="20"/>
    <att type="string" name="additional_tags" value="&lt;ul&gt;&lt;li&gt;&lt;i&gt;CTD&lt;/i&gt;: 9968&lt;/li&gt;&lt;li&gt;&lt;i&gt;HPA&lt;/i&gt;: HPA003185, HPA003184&lt;/li&gt;&lt;li&gt;&lt;i&gt;ArrayExpress&lt;/i&gt;: Q93074&lt;/li&gt;&lt;li&gt;&lt;i&gt;NextBio&lt;/i&gt;: 37618&lt;/li&gt;&lt;li&gt;&lt;i&gt;IPI&lt;/i&gt;: IPI00913988, IPI00004068, IPI00640149&lt;/li&gt;&lt;li&gt;&lt;i&gt;GeneCards&lt;/i&gt;: GC0XP070256&lt;/li&gt;&lt;li&gt;&lt;i&gt;STRING&lt;/i&gt;: Q93074&lt;/li&gt;&lt;li&gt;&lt;i&gt;PhosphoSite&lt;/i&gt;: Q93074&lt;/li&gt;&lt;li&gt;&lt;i&gt;Bgee&lt;/i&gt;: Q93074&lt;/li&gt;&lt;li&gt;&lt;i&gt;MIM&lt;/i&gt;: 300188, 305450, 309520&lt;/li&gt;&lt;li&gt;&lt;i&gt;CleanEx&lt;/i&gt;: HS_MED12&lt;/li&gt;&lt;li&gt;&lt;i&gt;H-InvDB&lt;/i&gt;: HIX0016858&lt;/li&gt;&lt;li&gt;&lt;i&gt;HOGENOM&lt;/i&gt;: Q93074&lt;/li&gt;&lt;li&gt;&lt;i&gt;EMBL&lt;/i&gt;: AF071309, AL590764, AF132033, U80742, D83783, AF117755&lt;/li&gt;&lt;li&gt;&lt;i&gt;OMA&lt;/i&gt;: Q93074&lt;/li&gt;&lt;li&gt;&lt;i&gt;UCSC&lt;/i&gt;: uc004dyz.1&lt;/li&gt;&lt;li&gt;&lt;i&gt;GermOnline&lt;/i&gt;: ENSG00000184634&lt;/li&gt;&lt;li&gt;&lt;i&gt;HOVERGEN&lt;/i&gt;: Q93074&lt;/li&gt;&lt;li&gt;&lt;i&gt;RefSeq&lt;/i&gt;: NP_005111.2&lt;/li&gt;&lt;li&gt;&lt;i&gt;Orphanet&lt;/i&gt;: 776, 323&lt;/li&gt;&lt;li&gt;&lt;i&gt;InterPro&lt;/i&gt;: IPR019035&lt;/li&gt;&lt;li&gt;&lt;i&gt;PharmGKB&lt;/i&gt;: PA36645&lt;/li&gt;&lt;li&gt;&lt;i&gt;HGNC&lt;/i&gt;: HGNC:11957&lt;/li&gt;&lt;li&gt;&lt;i&gt;UniGene&lt;/i&gt;: Hs.409226&lt;/li&gt;&lt;/ul&gt;"/>
    <att type="string" name="alternative_genesymbol" value="&lt;ul&gt;&lt;li&gt;HOPA&lt;/li&gt;&lt;li&gt;CAGH45&lt;/li&gt;&lt;li&gt;TRAP230&lt;/li&gt;&lt;li&gt;TNRC11&lt;/li&gt;&lt;li&gt;KIAA0192&lt;/li&gt;&lt;li&gt;ARC240&lt;/li&gt;&lt;/ul&gt;"/>
    <att type="string" name="alternative_uniprot_accession" value="&lt;ul&gt;&lt;li&gt;O15410&lt;/li&gt;&lt;li&gt;Q9UHV6&lt;/li&gt;&lt;li&gt;O75557&lt;/li&gt;&lt;li&gt;Q9UND7&lt;/li&gt;&lt;/ul&gt;"/>
    <att type="string" name="canonicalName" value="MED12"/>
    <att type="string" name="db_snp" value="rs1139013"/>
    <att type="string" name="degree" value="136"/>
    <att type="string" name="ensembl" value="ENSG00000184634"/>
    <att type="string" name="entrez_geneid" value="9968"/>
    <att type="string" name="genesymbol" value="MED12"/>
    <att type="string" name="go_biol_process" value="-"/>
    <att type="string" name="go_biol_process_id" value="-"/>
    <att type="string" name="go_cell_component" value="-"/>
    <att type="string" name="go_cell_component_id" value="-"/>
    <att type="string" name="go_mol_function" value="-"/>
    <att type="string" name="go_mol_function_id" value="-"/>
    <att type="string" name="kegg" value="hsa:9968"/>
    <att type="string" name="label" value="MED12"/>
    <att type="string" name="mut_poly_flag" value="2"/>
    <att type="string" name="mutagenesis" value="-"/>
    <att type="string" name="omim" value="&lt;ul&gt;&lt;li&gt;Lujan-Fryns syndrome [MIM:309520]&lt;/li&gt;&lt;li&gt;Opitz-Kaveggia syndrome (OKS) [MIM:305450]&lt;/li&gt;&lt;/ul&gt;"/>
    <att type="string" name="pdb" value="-"/>
    <att type="string" name="pfam" value="PF09497"/>
    <att type="string" name="polymorphism" value="&lt;ul&gt;&lt;li&gt;Q-&amp;gt;R at 1392: in dbSNP:rs1139013&lt;/li&gt;&lt;li&gt;MIM: 309520&lt;/li&gt;&lt;li&gt;R-&amp;gt;W at 961: in OKS&lt;/li&gt;&lt;li&gt;MIM: 305450&lt;/li&gt;&lt;li&gt;N-&amp;gt;S at 1007: in Lujan-Fryns syndrome&lt;/li&gt;&lt;/ul&gt;"/>
    <att type="string" name="prosite" value="-"/>
    <att type="string" name="reactome" value="REACT_71"/>
    <att type="string" name="type" value="level_2"/>
    <att type="string" name="uniprot_accession" value="Q93074"/>
    <att type="string" name="uniprot_entry" value="MED12_HUMAN"/>
    <att type="string" name="user_entity_id" value="227209"/>
    <att type="string" name="vizmap:BIANA: @neurLink ppi network NODE_FILL_COLOR" value="java.awt.Color[r=0,g=255,b=0]"/>
    <att type="string" name="vizmap:BIANA: @neurLink ppi network_1 NODE_FILL_COLOR" value="java.awt.Color[r=0,g=255,b=0]"/>
    <att type="string" name="vizmap:BIANA: @neurLink ppi network_1--clustered NODE_FILL_COLOR" value="java.awt.Color[r=0,g=255,b=0]"/>
    <att type="string" name="vizmap:BIANA: @neurLink ppi network_1--clustered NODE_HEIGHT" value="35.00006103515625"/>
    <att type="string" name="vizmap:BIANA: @neurLink ppi network_1--clustered NODE_WIDTH" value="35.0"/>
    <att type="string" name="vizmap:DHN_Modular_Subnetworks NODE_FILL_COLOR" value="java.awt.Color[r=0,g=255,b=0]"/>
    <att type="string" name="vizmap:DHN_Modular_Subnetworks NODE_HEIGHT" value="35.0"/>
    <att type="string" name="vizmap:DHN_Modular_Subnetworks NODE_WIDTH" value="35.0"/>
    <att type="string" name="vizmap:GRC_human_BRAIN_interactome_txt NODE_HEIGHT" value="40.0"/>
    <att type="string" name="vizmap:GRC_human_BRAIN_interactome_txt NODE_WIDTH" value="40.0"/>
    <att type="string" name="vizmap:HormoneDementiaNetwork_filtered_final NODE_FILL_COLOR" value="java.awt.Color[r=0,g=255,b=0]"/>
    <graphics type="ELLIPSE" h="35.0" w="35.0" x="1355.54248046875" y="1020.227294921875" fill="#00ff00" width="1" outline="#666666" cy:nodeTransparency="1.0" cy:nodeLabelFont="Default-0-12" cy:nodeLabel="" cy:borderLineType="solid"/>
  </node>
  <node label="C9orf25" id="-6300">
    <att type="integer" name="0_GLay_cluster" value="20"/>
    <att type="string" name="additional_tags" value="&lt;ul&gt;&lt;li&gt;&lt;i&gt;CTD&lt;/i&gt;: 203259&lt;/li&gt;&lt;li&gt;&lt;i&gt;ArrayExpress&lt;/i&gt;: Q8IW50&lt;/li&gt;&lt;li&gt;&lt;i&gt;HPA&lt;/i&gt;: HPA019338&lt;/li&gt;&lt;li&gt;&lt;i&gt;NextBio&lt;/i&gt;: 90390&lt;/li&gt;&lt;li&gt;&lt;i&gt;GeneCards&lt;/i&gt;: GC09M034388&lt;/li&gt;&lt;li&gt;&lt;i&gt;IPI&lt;/i&gt;: IPI00514133, IPI00647165, IPI00796819, IPI00478359, IPI00238482, IPI00914009, IPI00641856&lt;/li&gt;&lt;li&gt;&lt;i&gt;IntAct&lt;/i&gt;: Q8IW50&lt;/li&gt;&lt;li&gt;&lt;i&gt;Bgee&lt;/i&gt;: Q8IW50&lt;/li&gt;&lt;li&gt;&lt;i&gt;CleanEx&lt;/i&gt;: HS_C9orf25&lt;/li&gt;&lt;li&gt;&lt;i&gt;EMBL&lt;/i&gt;: AK096350, AK123887, AL356494, AI953059, BC025348, BC041009, AK294054, AL160270, AK299882, CH471071&lt;/li&gt;&lt;li&gt;&lt;i&gt;UCSC&lt;/i&gt;: uc003zuk.1, uc003zuj.1&lt;/li&gt;&lt;li&gt;&lt;i&gt;HOVERGEN&lt;/i&gt;: Q8IW50&lt;/li&gt;&lt;li&gt;&lt;i&gt;GermOnline&lt;/i&gt;: ENSG00000164970&lt;/li&gt;&lt;li&gt;&lt;i&gt;RefSeq&lt;/i&gt;: NP_671735.1&lt;/li&gt;&lt;li&gt;&lt;i&gt;PharmGKB&lt;/i&gt;: PA134916501&lt;/li&gt;&lt;li&gt;&lt;i&gt;HGNC&lt;/i&gt;: HGNC:19920&lt;/li&gt;&lt;li&gt;&lt;i&gt;UniGene&lt;/i&gt;: Hs.493771, Hs.112667&lt;/li&gt;&lt;/ul&gt;"/>
    <att type="string" name="alternative_genesymbol" value="-"/>
    <att type="string" name="alternative_uniprot_accession" value="&lt;ul&gt;&lt;li&gt;Q8TAZ8&lt;/li&gt;&lt;li&gt;A2A364&lt;/li&gt;&lt;li&gt;Q5T592&lt;/li&gt;&lt;li&gt;Q5T591&lt;/li&gt;&lt;li&gt;Q5T590&lt;/li&gt;&lt;li&gt;B4DSR8&lt;/li&gt;&lt;li&gt;Q5T595&lt;/li&gt;&lt;li&gt;B4DFE1&lt;/li&gt;&lt;li&gt;Q5T594&lt;/li&gt;&lt;/ul&gt;"/>
    <att type="string" name="canonicalName" value="C9orf25"/>
    <att type="string" name="db_snp" value="-"/>
    <att type="string" name="degree" value="3"/>
    <att type="string" name="ensembl" value="ENSG00000164970"/>
    <att type="string" name="entrez_geneid" value="-"/>
    <att type="string" name="genesymbol" value="C9orf25"/>
    <att type="string" name="go_biol_process" value="-"/>
    <att type="string" name="go_biol_process_id" value="-"/>
    <att type="string" name="go_cell_component" value="-"/>
    <att type="string" name="go_cell_component_id" value="-"/>
    <att type="string" name="go_mol_function" value="-"/>
    <att type="string" name="go_mol_function_id" value="-"/>
    <att type="string" name="kegg" value="hsa:203259"/>
    <att type="string" name="label" value="C9orf25"/>
    <att type="string" name="mut_poly_flag" value="-"/>
    <att type="string" name="mutagenesis" value="-"/>
    <att type="string" name="omim" value="-"/>
    <att type="string" name="pdb" value="-"/>
    <att type="string" name="pfam" value="-"/>
    <att type="string" name="polymorphism" value="-"/>
    <att type="string" name="prosite" value="-"/>
    <att type="string" name="reactome" value="-"/>
    <att type="string" name="type" value="level_2"/>
    <att type="string" name="uniprot_accession" value="Q8IW50"/>
    <att type="string" name="uniprot_entry" value="CI025_HUMAN"/>
    <att type="string" name="user_entity_id" value="70486"/>
    <att type="string" name="vizmap:BIANA: @neurLink ppi network NODE_FILL_COLOR" value="java.awt.Color[r=0,g=255,b=0]"/>
    <att type="string" name="vizmap:BIANA: @neurLink ppi network_1 NODE_FILL_COLOR" value="java.awt.Color[r=0,g=255,b=0]"/>
    <att type="string" name="vizmap:BIANA: @neurLink ppi network_1--clustered NODE_FILL_COLOR" value="java.awt.Color[r=0,g=255,b=0]"/>
    <att type="string" name="vizmap:BIANA: @neurLink ppi network_1--clustered NODE_HEIGHT" value="35.0"/>
    <att type="string" name="vizmap:BIANA: @neurLink ppi network_1--clustered NODE_WIDTH" value="35.0"/>
    <att type="string" name="vizmap:DHN_Modular_Subnetworks NODE_FILL_COLOR" value="java.awt.Color[r=0,g=255,b=0]"/>
    <att type="string" name="vizmap:DHN_Modular_Subnetworks NODE_HEIGHT" value="35.0"/>
    <att type="string" name="vizmap:DHN_Modular_Subnetworks NODE_WIDTH" value="35.0"/>
    <att type="string" name="vizmap:HormoneDementiaNetwork_filtered_final NODE_FILL_COLOR" value="java.awt.Color[r=0,g=255,b=0]"/>
    <graphics type="ELLIPSE" h="35.0" w="35.0" x="972.583740234375" y="1979.399169921875" fill="#00ff00" width="1" outline="#666666" cy:nodeTransparency="1.0" cy:nodeLabelFont="Default-0-12" cy:nodeLabel="" cy:borderLineType="solid"/>
  </node>
  <node label="NOMO1" id="-6294">
    <att type="integer" name="0_GLay_cluster" value="20"/>
    <att type="string" name="additional_tags" value="&lt;ul&gt;&lt;li&gt;&lt;i&gt;CTD&lt;/i&gt;: 23420&lt;/li&gt;&lt;li&gt;&lt;i&gt;HPA&lt;/i&gt;: CAB025192&lt;/li&gt;&lt;li&gt;&lt;i&gt;NextBio&lt;/i&gt;: 45635&lt;/li&gt;&lt;li&gt;&lt;i&gt;PRIDE&lt;/i&gt;: Q15155&lt;/li&gt;&lt;li&gt;&lt;i&gt;IntAct&lt;/i&gt;: Q15155&lt;/li&gt;&lt;li&gt;&lt;i&gt;IPI&lt;/i&gt;: IPI00329352&lt;/li&gt;&lt;li&gt;&lt;i&gt;GeneCards&lt;/i&gt;: GC16P014836&lt;/li&gt;&lt;li&gt;&lt;i&gt;STRING&lt;/i&gt;: Q15155&lt;/li&gt;&lt;li&gt;&lt;i&gt;PhosphoSite&lt;/i&gt;: Q15155&lt;/li&gt;&lt;li&gt;&lt;i&gt;PIR&lt;/i&gt;: S21977&lt;/li&gt;&lt;li&gt;&lt;i&gt;Bgee&lt;/i&gt;: Q15155&lt;/li&gt;&lt;li&gt;&lt;i&gt;MIM&lt;/i&gt;: 609157&lt;/li&gt;&lt;li&gt;&lt;i&gt;CleanEx&lt;/i&gt;: HS_NOMO1&lt;/li&gt;&lt;li&gt;&lt;i&gt;HOGENOM&lt;/i&gt;: Q15155&lt;/li&gt;&lt;li&gt;&lt;i&gt;EMBL&lt;/i&gt;: BC065535, X57398, AC136443&lt;/li&gt;&lt;li&gt;&lt;i&gt;UCSC&lt;/i&gt;: uc002dcv.1&lt;/li&gt;&lt;li&gt;&lt;i&gt;HOVERGEN&lt;/i&gt;: Q15155&lt;/li&gt;&lt;li&gt;&lt;i&gt;GermOnline&lt;/i&gt;: ENSG00000103512&lt;/li&gt;&lt;li&gt;&lt;i&gt;RefSeq&lt;/i&gt;: NP_055102.3&lt;/li&gt;&lt;li&gt;&lt;i&gt;InterPro&lt;/i&gt;: IPR008454&lt;/li&gt;&lt;li&gt;&lt;i&gt;PharmGKB&lt;/i&gt;: PA134934458&lt;/li&gt;&lt;li&gt;&lt;i&gt;HGNC&lt;/i&gt;: HGNC:30060&lt;/li&gt;&lt;li&gt;&lt;i&gt;UniGene&lt;/i&gt;: Hs.583391&lt;/li&gt;&lt;/ul&gt;"/>
    <att type="string" name="alternative_genesymbol" value="PM5"/>
    <att type="string" name="alternative_uniprot_accession" value="&lt;ul&gt;&lt;li&gt;Q96DG0&lt;/li&gt;&lt;li&gt;P78421&lt;/li&gt;&lt;li&gt;Q8IW21&lt;/li&gt;&lt;/ul&gt;"/>
    <att type="string" name="canonicalName" value="NOMO1"/>
    <att type="string" name="db_snp" value="&lt;ul&gt;&lt;li&gt;rs2561962&lt;/li&gt;&lt;li&gt;rs1062413&lt;/li&gt;&lt;li&gt;rs1062412&lt;/li&gt;&lt;/ul&gt;"/>
    <att type="string" name="degree" value="7"/>
    <att type="string" name="ensembl" value="ENSG00000103512"/>
    <att type="string" name="entrez_geneid" value="23420"/>
    <att type="string" name="genesymbol" value="NOMO1"/>
    <att type="string" name="go_biol_process" value="-"/>
    <att type="string" name="go_biol_process_id" value="-"/>
    <att type="string" name="go_cell_component" value="-"/>
    <att type="string" name="go_cell_component_id" value="-"/>
    <att type="string" name="go_mol_function" value="-"/>
    <att type="string" name="go_mol_function_id" value="-"/>
    <att type="string" name="kegg" value="hsa:23420"/>
    <att type="string" name="label" value="NOMO1"/>
    <att type="string" name="mut_poly_flag" value="2"/>
    <att type="string" name="mutagenesis" value="-"/>
    <att type="string" name="omim" value="-"/>
    <att type="string" name="pdb" value="-"/>
    <att type="string" name="pfam" value="PF05738"/>
    <att type="string" name="polymorphism" value="&lt;ul&gt;&lt;li&gt;N-&amp;gt;D at 490: in dbSNP:rs1062412&lt;/li&gt;&lt;li&gt;R-&amp;gt;G at 1195&lt;/li&gt;&lt;li&gt;M-&amp;gt;V at 493: in dbSNP:rs1062413&lt;/li&gt;&lt;li&gt;I-&amp;gt;V at 404: in dbSNP:rs2561962&lt;/li&gt;&lt;li&gt;I-&amp;gt;F at 1141&lt;/li&gt;&lt;li&gt;K-&amp;gt;N at 458&lt;/li&gt;&lt;li&gt;E-&amp;gt;K at 1081&lt;/li&gt;&lt;/ul&gt;"/>
    <att type="string" name="prosite" value="-"/>
    <att type="string" name="reactome" value="-"/>
    <att type="string" name="type" value="level_2"/>
    <att type="string" name="uniprot_accession" value="Q15155"/>
    <att type="string" name="uniprot_entry" value="NOMO1_HUMAN"/>
    <att type="string" name="user_entity_id" value="246709"/>
    <att type="string" name="vizmap:BIANA: @neurLink ppi network NODE_FILL_COLOR" value="java.awt.Color[r=0,g=255,b=0]"/>
    <att type="string" name="vizmap:BIANA: @neurLink ppi network_1 NODE_FILL_COLOR" value="java.awt.Color[r=0,g=255,b=0]"/>
    <att type="string" name="vizmap:BIANA: @neurLink ppi network_1--clustered NODE_FILL_COLOR" value="java.awt.Color[r=0,g=255,b=0]"/>
    <att type="string" name="vizmap:BIANA: @neurLink ppi network_1--clustered NODE_HEIGHT" value="35.0"/>
    <att type="string" name="vizmap:BIANA: @neurLink ppi network_1--clustered NODE_WIDTH" value="34.99993896484375"/>
    <att type="string" name="vizmap:DHN_Modular_Subnetworks NODE_FILL_COLOR" value="java.awt.Color[r=0,g=255,b=0]"/>
    <att type="string" name="vizmap:DHN_Modular_Subnetworks NODE_HEIGHT" value="35.0"/>
    <att type="string" name="vizmap:DHN_Modular_Subnetworks NODE_WIDTH" value="35.0"/>
    <att type="string" name="vizmap:HormoneDementiaNetwork_filtered_final NODE_FILL_COLOR" value="java.awt.Color[r=0,g=255,b=0]"/>
    <graphics type="ELLIPSE" h="35.0" w="35.0" x="1032.1741943359375" y="1947.124267578125" fill="#00ff00" width="1" outline="#666666" cy:nodeTransparency="1.0" cy:nodeLabelFont="Default-0-12" cy:nodeLabel="" cy:borderLineType="solid"/>
  </node>
  <node label="RARB" id="-6291">
    <att type="integer" name="0_GLay_cluster" value="20"/>
    <att type="string" name="additional_tags" value="&lt;ul&gt;&lt;li&gt;&lt;i&gt;ProDom&lt;/i&gt;: PD000035&lt;/li&gt;&lt;li&gt;&lt;i&gt;CTD&lt;/i&gt;: 5915&lt;/li&gt;&lt;li&gt;&lt;i&gt;ArrayExpress&lt;/i&gt;: P10826&lt;/li&gt;&lt;li&gt;&lt;i&gt;HPA&lt;/i&gt;: CAB002617&lt;/li&gt;&lt;li&gt;&lt;i&gt;Gene3D&lt;/i&gt;: G3DSA:1.10.565.10&lt;/li&gt;&lt;li&gt;&lt;i&gt;NextBio&lt;/i&gt;: 23024&lt;/li&gt;&lt;li&gt;&lt;i&gt;IPI&lt;/i&gt;: IPI00745428, IPI00219014, IPI00026250, IPI00022989&lt;/li&gt;&lt;li&gt;&lt;i&gt;GeneCards&lt;/i&gt;: GC03P025194&lt;/li&gt;&lt;li&gt;&lt;i&gt;PRIDE&lt;/i&gt;: P10826&lt;/li&gt;&lt;li&gt;&lt;i&gt;Pathway_Interaction_DB&lt;/i&gt;: retinoic_acid_pathway, rxr_vdr_pathway&lt;/li&gt;&lt;li&gt;&lt;i&gt;STRING&lt;/i&gt;: P10826&lt;/li&gt;&lt;li&gt;&lt;i&gt;Bgee&lt;/i&gt;: P10826&lt;/li&gt;&lt;li&gt;&lt;i&gt;PIR&lt;/i&gt;: S02827, S49021&lt;/li&gt;&lt;li&gt;&lt;i&gt;CleanEx&lt;/i&gt;: HS_RARB&lt;/li&gt;&lt;li&gt;&lt;i&gt;MIM&lt;/i&gt;: 180220&lt;/li&gt;&lt;li&gt;&lt;i&gt;SMR&lt;/i&gt;: P10826&lt;/li&gt;&lt;li&gt;&lt;i&gt;SMART&lt;/i&gt;: SM00399, SM00430&lt;/li&gt;&lt;li&gt;&lt;i&gt;PANTHER&lt;/i&gt;: PTHR11865:SF169&lt;/li&gt;&lt;li&gt;&lt;i&gt;PRINTS&lt;/i&gt;: PR01292, PR00398, PR00047&lt;/li&gt;&lt;li&gt;&lt;i&gt;H-InvDB&lt;/i&gt;: HIX0030729&lt;/li&gt;&lt;li&gt;&lt;i&gt;EMBL&lt;/i&gt;: X77664, M57445, BC060794, AF157483, X56849, X04014, M62303, Y00291, X07282&lt;/li&gt;&lt;li&gt;&lt;i&gt;OMA&lt;/i&gt;: P10826&lt;/li&gt;&lt;li&gt;&lt;i&gt;GermOnline&lt;/i&gt;: ENSG00000077092&lt;/li&gt;&lt;li&gt;&lt;i&gt;HOVERGEN&lt;/i&gt;: Q15299, P10826&lt;/li&gt;&lt;li&gt;&lt;i&gt;DrugBank&lt;/i&gt;: DB00523, DB00459, DB00210, DB00926, DB04942, DB00799&lt;/li&gt;&lt;li&gt;&lt;i&gt;RefSeq&lt;/i&gt;: NP_000956.2, NP_057236.1&lt;/li&gt;&lt;li&gt;&lt;i&gt;InterPro&lt;/i&gt;: IPR000536, IPR001723, IPR008946, IPR003078, IPR001628&lt;/li&gt;&lt;li&gt;&lt;i&gt;HGNC&lt;/i&gt;: HGNC:9865&lt;/li&gt;&lt;li&gt;&lt;i&gt;PharmGKB&lt;/i&gt;: PA34226&lt;/li&gt;&lt;li&gt;&lt;i&gt;UniGene&lt;/i&gt;: Hs.654490&lt;/li&gt;&lt;/ul&gt;"/>
    <att type="string" name="alternative_genesymbol" value="&lt;ul&gt;&lt;li&gt;NR1B2&lt;/li&gt;&lt;li&gt;HAP&lt;/li&gt;&lt;/ul&gt;"/>
    <att type="string" name="alternative_uniprot_accession" value="&lt;ul&gt;&lt;li&gt;Q15298&lt;/li&gt;&lt;li&gt;Q00989&lt;/li&gt;&lt;li&gt;P12891&lt;/li&gt;&lt;li&gt;Q9UN48&lt;/li&gt;&lt;/ul&gt;"/>
    <att type="string" name="canonicalName" value="RARB"/>
    <att type="string" name="db_snp" value="-"/>
    <att type="string" name="degree" value="9"/>
    <att type="string" name="ensembl" value="ENSG00000077092"/>
    <att type="string" name="entrez_geneid" value="5915"/>
    <att type="string" name="genesymbol" value="RARB"/>
    <att type="string" name="go_biol_process" value="-"/>
    <att type="string" name="go_biol_process_id" value="-"/>
    <att type="string" name="go_cell_component" value="-"/>
    <att type="string" name="go_cell_component_id" value="-"/>
    <att type="string" name="go_mol_function" value="-"/>
    <att type="string" name="go_mol_function_id" value="-"/>
    <att type="string" name="kegg" value="-"/>
    <att type="string" name="label" value="RARB"/>
    <att type="string" name="mut_poly_flag" value="2"/>
    <att type="string" name="mutagenesis" value="-"/>
    <att type="string" name="omim" value="-"/>
    <att type="string" name="pdb" value="&lt;ul&gt;&lt;li&gt;1XAP&lt;/li&gt;&lt;li&gt;1HRA&lt;/li&gt;&lt;/ul&gt;"/>
    <att type="string" name="pfam" value="&lt;ul&gt;&lt;li&gt;PF00104&lt;/li&gt;&lt;li&gt;PF00105&lt;/li&gt;&lt;/ul&gt;"/>
    <att type="string" name="polymorphism" value="V-&amp;gt;I at 90: in a colorectal cancer sample; somatic mutation"/>
    <att type="string" name="prosite" value="&lt;ul&gt;&lt;li&gt;PS00031&lt;/li&gt;&lt;li&gt;PS51030&lt;/li&gt;&lt;/ul&gt;"/>
    <att type="string" name="reactome" value="-"/>
    <att type="string" name="type" value="level_2"/>
    <att type="string" name="uniprot_accession" value="&lt;ul&gt;&lt;li&gt;Q15299&lt;/li&gt;&lt;li&gt;P10826&lt;/li&gt;&lt;/ul&gt;"/>
    <att type="string" name="uniprot_entry" value="&lt;ul&gt;&lt;li&gt;Q15299_HUMAN&lt;/li&gt;&lt;li&gt;RARB_HUMAN&lt;/li&gt;&lt;/ul&gt;"/>
    <att type="string" name="user_entity_id" value="&lt;ul&gt;&lt;li&gt;394470&lt;/li&gt;&lt;li&gt;273752&lt;/li&gt;&lt;/ul&gt;"/>
    <att type="string" name="vizmap:BIANA: @neurLink ppi network NODE_FILL_COLOR" value="java.awt.Color[r=0,g=255,b=0]"/>
    <att type="string" name="vizmap:BIANA: @neurLink ppi network_1 NODE_FILL_COLOR" value="java.awt.Color[r=0,g=255,b=0]"/>
    <att type="string" name="vizmap:BIANA: @neurLink ppi network_1--clustered NODE_FILL_COLOR" value="java.awt.Color[r=0,g=255,b=0]"/>
    <att type="string" name="vizmap:BIANA: @neurLink ppi network_1--clustered NODE_HEIGHT" value="35.0"/>
    <att type="string" name="vizmap:BIANA: @neurLink ppi network_1--clustered NODE_WIDTH" value="35.0"/>
    <att type="string" name="vizmap:DHN_Modular_Subnetworks NODE_FILL_COLOR" value="java.awt.Color[r=0,g=255,b=0]"/>
    <att type="string" name="vizmap:DHN_Modular_Subnetworks NODE_HEIGHT" value="35.0"/>
    <att type="string" name="vizmap:DHN_Modular_Subnetworks NODE_WIDTH" value="35.0"/>
    <att type="string" name="vizmap:GRC_human_BRAIN_interactome_txt NODE_HEIGHT" value="40.0"/>
    <att type="string" name="vizmap:GRC_human_BRAIN_interactome_txt NODE_WIDTH" value="40.0"/>
    <att type="string" name="vizmap:HormoneDementiaNetwork_filtered_final NODE_FILL_COLOR" value="java.awt.Color[r=0,g=255,b=0]"/>
    <graphics type="ELLIPSE" h="35.0" w="35.0" x="853.9259643554688" y="587.5230102539062" fill="#00ff00" width="1" outline="#666666" cy:nodeTransparency="1.0" cy:nodeLabelFont="Default-0-12" cy:nodeLabel="" cy:borderLineType="solid"/>
  </node>
  <node label="UBXN7" id="-6288">
    <att type="integer" name="0_GLay_cluster" value="20"/>
    <att type="string" name="additional_tags" value="&lt;ul&gt;&lt;li&gt;&lt;i&gt;CTD&lt;/i&gt;: 26043&lt;/li&gt;&lt;li&gt;&lt;i&gt;ArrayExpress&lt;/i&gt;: O94888&lt;/li&gt;&lt;li&gt;&lt;i&gt;NextBio&lt;/i&gt;: 47875&lt;/li&gt;&lt;li&gt;&lt;i&gt;GeneCards&lt;/i&gt;: GC03M197564&lt;/li&gt;&lt;li&gt;&lt;i&gt;IPI&lt;/i&gt;: IPI00742124&lt;/li&gt;&lt;li&gt;&lt;i&gt;IntAct&lt;/i&gt;: O94888&lt;/li&gt;&lt;li&gt;&lt;i&gt;PIRSF&lt;/i&gt;: PIRSF037991&lt;/li&gt;&lt;li&gt;&lt;i&gt;PRIDE&lt;/i&gt;: O94888&lt;/li&gt;&lt;li&gt;&lt;i&gt;PhosphoSite&lt;/i&gt;: O94888&lt;/li&gt;&lt;li&gt;&lt;i&gt;STRING&lt;/i&gt;: O94888&lt;/li&gt;&lt;li&gt;&lt;i&gt;Bgee&lt;/i&gt;: O94888&lt;/li&gt;&lt;li&gt;&lt;i&gt;CleanEx&lt;/i&gt;: HS_UBXN7&lt;/li&gt;&lt;li&gt;&lt;i&gt;SMART&lt;/i&gt;: SM00166, SM00594&lt;/li&gt;&lt;li&gt;&lt;i&gt;PMAP-CutDB&lt;/i&gt;: O94888&lt;/li&gt;&lt;li&gt;&lt;i&gt;HOGENOM&lt;/i&gt;: O94888&lt;/li&gt;&lt;li&gt;&lt;i&gt;EMBL&lt;/i&gt;: BC028986, AK129880, AB018337&lt;/li&gt;&lt;li&gt;&lt;i&gt;OMA&lt;/i&gt;: O94888&lt;/li&gt;&lt;li&gt;&lt;i&gt;HOVERGEN&lt;/i&gt;: O94888&lt;/li&gt;&lt;li&gt;&lt;i&gt;GermOnline&lt;/i&gt;: ENSG00000163960&lt;/li&gt;&lt;li&gt;&lt;i&gt;UCSC&lt;/i&gt;: uc003fwm.2&lt;/li&gt;&lt;li&gt;&lt;i&gt;RefSeq&lt;/i&gt;: NP_056377.1&lt;/li&gt;&lt;li&gt;&lt;i&gt;InterPro&lt;/i&gt;: IPR001012, IPR017346, IPR006577&lt;/li&gt;&lt;li&gt;&lt;i&gt;HGNC&lt;/i&gt;: HGNC:29119&lt;/li&gt;&lt;li&gt;&lt;i&gt;PharmGKB&lt;/i&gt;: PA142670649&lt;/li&gt;&lt;li&gt;&lt;i&gt;UniGene&lt;/i&gt;: Hs.518524&lt;/li&gt;&lt;/ul&gt;"/>
    <att type="string" name="alternative_genesymbol" value="&lt;ul&gt;&lt;li&gt;KIAA0794&lt;/li&gt;&lt;li&gt;UBXD7&lt;/li&gt;&lt;/ul&gt;"/>
    <att type="string" name="alternative_uniprot_accession" value="&lt;ul&gt;&lt;li&gt;Q86X20&lt;/li&gt;&lt;li&gt;Q6ZP77&lt;/li&gt;&lt;li&gt;Q8N327&lt;/li&gt;&lt;/ul&gt;"/>
    <att type="string" name="canonicalName" value="UBXN7"/>
    <att type="string" name="db_snp" value="-"/>
    <att type="string" name="degree" value="43"/>
    <att type="string" name="ensembl" value="ENSG00000163960"/>
    <att type="string" name="entrez_geneid" value="-"/>
    <att type="string" name="genesymbol" value="UBXN7"/>
    <att type="string" name="go_biol_process" value="-"/>
    <att type="string" name="go_biol_process_id" value="-"/>
    <att type="string" name="go_cell_component" value="-"/>
    <att type="string" name="go_cell_component_id" value="-"/>
    <att type="string" name="go_mol_function" value="-"/>
    <att type="string" name="go_mol_function_id" value="-"/>
    <att type="string" name="kegg" value="hsa:26043"/>
    <att type="string" name="label" value="UBXN7"/>
    <att type="string" name="mut_poly_flag" value="-"/>
    <att type="string" name="mutagenesis" value="-"/>
    <att type="string" name="omim" value="-"/>
    <att type="string" name="pdb" value="&lt;ul&gt;&lt;li&gt;2DLX&lt;/li&gt;&lt;li&gt;1WJ4&lt;/li&gt;&lt;li&gt;2DAL&lt;/li&gt;&lt;/ul&gt;"/>
    <att type="string" name="pfam" value="PF00789"/>
    <att type="string" name="polymorphism" value="-"/>
    <att type="string" name="prosite" value="PS50033"/>
    <att type="string" name="reactome" value="-"/>
    <att type="string" name="type" value="level_2"/>
    <att type="string" name="uniprot_accession" value="O94888"/>
    <att type="string" name="uniprot_entry" value="UBXN7_HUMAN"/>
    <att type="string" name="user_entity_id" value="346118"/>
    <att type="string" name="vizmap:BIANA: @neurLink ppi network NODE_FILL_COLOR" value="java.awt.Color[r=0,g=255,b=0]"/>
    <att type="string" name="vizmap:BIANA: @neurLink ppi network_1 NODE_FILL_COLOR" value="java.awt.Color[r=0,g=255,b=0]"/>
    <att type="string" name="vizmap:BIANA: @neurLink ppi network_1--clustered NODE_FILL_COLOR" value="java.awt.Color[r=0,g=255,b=0]"/>
    <att type="string" name="vizmap:BIANA: @neurLink ppi network_1--clustered NODE_HEIGHT" value="35.0"/>
    <att type="string" name="vizmap:BIANA: @neurLink ppi network_1--clustered NODE_WIDTH" value="35.0"/>
    <att type="string" name="vizmap:DHN_Modular_Subnetworks NODE_FILL_COLOR" value="java.awt.Color[r=0,g=255,b=0]"/>
    <att type="string" name="vizmap:DHN_Modular_Subnetworks NODE_HEIGHT" value="35.0"/>
    <att type="string" name="vizmap:DHN_Modular_Subnetworks NODE_WIDTH" value="35.0"/>
    <att type="string" name="vizmap:HormoneDementiaNetwork_filtered_final NODE_FILL_COLOR" value="java.awt.Color[r=0,g=255,b=0]"/>
    <graphics type="ELLIPSE" h="35.0" w="35.0" x="1225.6539306640625" y="1572.909912109375" fill="#00ff00" width="1" outline="#666666" cy:nodeTransparency="1.0" cy:nodeLabelFont="Default-0-12" cy:nodeLabel="" cy:borderLineType="solid"/>
  </node>
  <node label="IMMT" id="-6287">
    <att type="integer" name="0_GLay_cluster" value="20"/>
    <att type="string" name="additional_tags" value="&lt;ul&gt;&lt;li&gt;&lt;i&gt;CTD&lt;/i&gt;: 10989&lt;/li&gt;&lt;li&gt;&lt;i&gt;ArrayExpress&lt;/i&gt;: Q16891&lt;/li&gt;&lt;li&gt;&lt;i&gt;HPA&lt;/i&gt;: CAB022439&lt;/li&gt;&lt;li&gt;&lt;i&gt;NextBio&lt;/i&gt;: 41751&lt;/li&gt;&lt;li&gt;&lt;i&gt;GeneCards&lt;/i&gt;: GC02M086282&lt;/li&gt;&lt;li&gt;&lt;i&gt;IPI&lt;/i&gt;: IPI00009960, IPI00470829, IPI00554469&lt;/li&gt;&lt;li&gt;&lt;i&gt;IntAct&lt;/i&gt;: Q16891&lt;/li&gt;&lt;li&gt;&lt;i&gt;PRIDE&lt;/i&gt;: Q16891&lt;/li&gt;&lt;li&gt;&lt;i&gt;PhosphoSite&lt;/i&gt;: Q16891&lt;/li&gt;&lt;li&gt;&lt;i&gt;STRING&lt;/i&gt;: Q16891&lt;/li&gt;&lt;li&gt;&lt;i&gt;Bgee&lt;/i&gt;: Q16891&lt;/li&gt;&lt;li&gt;&lt;i&gt;MIM&lt;/i&gt;: 600378&lt;/li&gt;&lt;li&gt;&lt;i&gt;REPRODUCTION-2DPAGE&lt;/i&gt;: Q16891, IPI00554469&lt;/li&gt;&lt;li&gt;&lt;i&gt;H-InvDB&lt;/i&gt;: HIX0002235&lt;/li&gt;&lt;li&gt;&lt;i&gt;EMBL&lt;/i&gt;: D21092, AY232292, BX537369, BC002412, AF148646, BC027458, L42572, CR749590, D21093, D21094, D21091, CR456793&lt;/li&gt;&lt;li&gt;&lt;i&gt;HOVERGEN&lt;/i&gt;: Q16891&lt;/li&gt;&lt;li&gt;&lt;i&gt;GermOnline&lt;/i&gt;: ENSG00000132305&lt;/li&gt;&lt;li&gt;&lt;i&gt;UCSC&lt;/i&gt;: uc002srb.2, uc002sqy.2, uc002sqz.2&lt;/li&gt;&lt;li&gt;&lt;i&gt;RefSeq&lt;/i&gt;: NP_006830.2, NP_001093639.1, NP_001093640.1&lt;/li&gt;&lt;li&gt;&lt;i&gt;InterPro&lt;/i&gt;: IPR019133&lt;/li&gt;&lt;li&gt;&lt;i&gt;HGNC&lt;/i&gt;: HGNC:6047&lt;/li&gt;&lt;li&gt;&lt;i&gt;PharmGKB&lt;/i&gt;: PA29858&lt;/li&gt;&lt;li&gt;&lt;i&gt;UniGene&lt;/i&gt;: Hs.148559&lt;/li&gt;&lt;/ul&gt;"/>
    <att type="string" name="alternative_genesymbol" value="HMP"/>
    <att type="string" name="alternative_uniprot_accession" value="&lt;ul&gt;&lt;li&gt;Q8TAJ5&lt;/li&gt;&lt;li&gt;Q68D41&lt;/li&gt;&lt;li&gt;Q6IBL0&lt;/li&gt;&lt;li&gt;Q15092&lt;/li&gt;&lt;li&gt;Q7Z3X1&lt;/li&gt;&lt;li&gt;Q14539&lt;/li&gt;&lt;li&gt;Q69HW5&lt;/li&gt;&lt;li&gt;Q9P0V2&lt;/li&gt;&lt;/ul&gt;"/>
    <att type="string" name="canonicalName" value="IMMT"/>
    <att type="string" name="db_snp" value="&lt;ul&gt;&lt;li&gt;rs35233009&lt;/li&gt;&lt;li&gt;rs6750289&lt;/li&gt;&lt;/ul&gt;"/>
    <att type="string" name="degree" value="44"/>
    <att type="string" name="ensembl" value="ENSG00000132305"/>
    <att type="string" name="entrez_geneid" value="10989"/>
    <att type="string" name="genesymbol" value="IMMT"/>
    <att type="string" name="go_biol_process" value="-"/>
    <att type="string" name="go_biol_process_id" value="-"/>
    <att type="string" name="go_cell_component" value="-"/>
    <att type="string" name="go_cell_component_id" value="-"/>
    <att type="string" name="go_mol_function" value="-"/>
    <att type="string" name="go_mol_function_id" value="-"/>
    <att type="string" name="kegg" value="hsa:10989"/>
    <att type="string" name="label" value="IMMT"/>
    <att type="string" name="mut_poly_flag" value="2"/>
    <att type="string" name="mutagenesis" value="-"/>
    <att type="string" name="omim" value="-"/>
    <att type="string" name="pdb" value="-"/>
    <att type="string" name="pfam" value="PF09731"/>
    <att type="string" name="polymorphism" value="&lt;ul&gt;&lt;li&gt;P-&amp;gt;S at 124: in dbSNP:rs6750289&lt;/li&gt;&lt;li&gt;A-&amp;gt;V at 294: in dbSNP:rs35233009&lt;/li&gt;&lt;/ul&gt;"/>
    <att type="string" name="prosite" value="-"/>
    <att type="string" name="reactome" value="-"/>
    <att type="string" name="type" value="level_2"/>
    <att type="string" name="uniprot_accession" value="Q16891"/>
    <att type="string" name="uniprot_entry" value="IMMT_HUMAN"/>
    <att type="string" name="user_entity_id" value="200458"/>
    <att type="string" name="vizmap:BIANA: @neurLink ppi network NODE_FILL_COLOR" value="java.awt.Color[r=0,g=255,b=0]"/>
    <att type="string" name="vizmap:BIANA: @neurLink ppi network_1 NODE_FILL_COLOR" value="java.awt.Color[r=0,g=255,b=0]"/>
    <att type="string" name="vizmap:BIANA: @neurLink ppi network_1--clustered NODE_FILL_COLOR" value="java.awt.Color[r=0,g=255,b=0]"/>
    <att type="string" name="vizmap:BIANA: @neurLink ppi network_1--clustered NODE_HEIGHT" value="35.0"/>
    <att type="string" name="vizmap:BIANA: @neurLink ppi network_1--clustered NODE_WIDTH" value="35.0"/>
    <att type="string" name="vizmap:DHN_Modular_Subnetworks NODE_FILL_COLOR" value="java.awt.Color[r=0,g=255,b=0]"/>
    <att type="string" name="vizmap:DHN_Modular_Subnetworks NODE_HEIGHT" value="35.0"/>
    <att type="string" name="vizmap:DHN_Modular_Subnetworks NODE_WIDTH" value="35.0"/>
    <att type="string" name="vizmap:GRC_human_BRAIN_interactome_txt NODE_HEIGHT" value="40.0"/>
    <att type="string" name="vizmap:GRC_human_BRAIN_interactome_txt NODE_WIDTH" value="40.0"/>
    <att type="string" name="vizmap:HormoneDementiaNetwork_filtered_final NODE_FILL_COLOR" value="java.awt.Color[r=0,g=255,b=0]"/>
    <graphics type="ELLIPSE" h="35.0" w="35.0" x="1070.9578857421875" y="1680.395751953125" fill="#00ff00" width="1" outline="#666666" cy:nodeTransparency="1.0" cy:nodeLabelFont="Default-0-12" cy:nodeLabel="" cy:borderLineType="solid"/>
  </node>
  <node label="CBFA2T2" id="-6284">
    <att type="integer" name="0_GLay_cluster" value="20"/>
    <att type="string" name="additional_tags" value="&lt;ul&gt;&lt;li&gt;&lt;i&gt;CTD&lt;/i&gt;: 9139&lt;/li&gt;&lt;li&gt;&lt;i&gt;ArrayExpress&lt;/i&gt;: O43439&lt;/li&gt;&lt;li&gt;&lt;i&gt;NextBio&lt;/i&gt;: 34271&lt;/li&gt;&lt;li&gt;&lt;i&gt;PRIDE&lt;/i&gt;: O43439&lt;/li&gt;&lt;li&gt;&lt;i&gt;IntAct&lt;/i&gt;: O43439&lt;/li&gt;&lt;li&gt;&lt;i&gt;IPI&lt;/i&gt;: IPI00332991, IPI00179452, IPI00180725, IPI00339253&lt;/li&gt;&lt;li&gt;&lt;i&gt;GeneCards&lt;/i&gt;: GC20P031476&lt;/li&gt;&lt;li&gt;&lt;i&gt;STRING&lt;/i&gt;: O43439&lt;/li&gt;&lt;li&gt;&lt;i&gt;PhosphoSite&lt;/i&gt;: O43439&lt;/li&gt;&lt;li&gt;&lt;i&gt;Bgee&lt;/i&gt;: O43439&lt;/li&gt;&lt;li&gt;&lt;i&gt;SMR&lt;/i&gt;: O43439&lt;/li&gt;&lt;li&gt;&lt;i&gt;MIM&lt;/i&gt;: 603672&lt;/li&gt;&lt;li&gt;&lt;i&gt;SMART&lt;/i&gt;: SM00549&lt;/li&gt;&lt;li&gt;&lt;i&gt;PRINTS&lt;/i&gt;: PR01875, PR01877&lt;/li&gt;&lt;li&gt;&lt;i&gt;H-InvDB&lt;/i&gt;: HIX0027659&lt;/li&gt;&lt;li&gt;&lt;i&gt;EMBL&lt;/i&gt;: AF076460, AF076453, AF076455, AF039200, AF076452, AF076461, BC040344, AF076458, BC016298, AF068266, BC015066, AF076459, AF013970, AF076454, AF052210, AF076457, AF069747, AL121906, AF076456, AL034421&lt;/li&gt;&lt;li&gt;&lt;i&gt;OMA&lt;/i&gt;: O43439&lt;/li&gt;&lt;li&gt;&lt;i&gt;UCSC&lt;/i&gt;: uc002wze.1, uc002wzg.1&lt;/li&gt;&lt;li&gt;&lt;i&gt;GermOnline&lt;/i&gt;: ENSG00000078699&lt;/li&gt;&lt;li&gt;&lt;i&gt;HOVERGEN&lt;/i&gt;: O43439&lt;/li&gt;&lt;li&gt;&lt;i&gt;RefSeq&lt;/i&gt;: NP_001034798.1, NP_005084.1, NP_001028171.1&lt;/li&gt;&lt;li&gt;&lt;i&gt;InterPro&lt;/i&gt;: IPR003894, IPR014896, IPR002893, IPR013291, IPR013289&lt;/li&gt;&lt;li&gt;&lt;i&gt;PharmGKB&lt;/i&gt;: PA26112&lt;/li&gt;&lt;li&gt;&lt;i&gt;HGNC&lt;/i&gt;: HGNC:1536&lt;/li&gt;&lt;li&gt;&lt;i&gt;UniGene&lt;/i&gt;: Hs.153934&lt;/li&gt;&lt;/ul&gt;"/>
    <att type="string" name="alternative_genesymbol" value="&lt;ul&gt;&lt;li&gt;MTGR1&lt;/li&gt;&lt;li&gt;EHT&lt;/li&gt;&lt;/ul&gt;"/>
    <att type="string" name="alternative_uniprot_accession" value="&lt;ul&gt;&lt;li&gt;Q96L00&lt;/li&gt;&lt;li&gt;Q9UJP9&lt;/li&gt;&lt;li&gt;Q9UJP8&lt;/li&gt;&lt;li&gt;Q9H436&lt;/li&gt;&lt;li&gt;Q9UP24&lt;/li&gt;&lt;li&gt;Q8IWF3&lt;/li&gt;&lt;li&gt;Q5TGE7&lt;/li&gt;&lt;li&gt;Q5TGE4&lt;/li&gt;&lt;li&gt;Q96B06&lt;/li&gt;&lt;/ul&gt;"/>
    <att type="string" name="canonicalName" value="CBFA2T2"/>
    <att type="string" name="db_snp" value="-"/>
    <att type="string" name="degree" value="14"/>
    <att type="string" name="ensembl" value="ENSG00000078699"/>
    <att type="string" name="entrez_geneid" value="-"/>
    <att type="string" name="genesymbol" value="CBFA2T2"/>
    <att type="string" name="go_biol_process" value="-"/>
    <att type="string" name="go_biol_process_id" value="-"/>
    <att type="string" name="go_cell_component" value="-"/>
    <att type="string" name="go_cell_component_id" value="-"/>
    <att type="string" name="go_mol_function" value="-"/>
    <att type="string" name="go_mol_function_id" value="-"/>
    <att type="string" name="kegg" value="hsa:9139"/>
    <att type="string" name="label" value="CBFA2T2"/>
    <att type="string" name="mut_poly_flag" value="-"/>
    <att type="string" name="mutagenesis" value="-"/>
    <att type="string" name="omim" value="-"/>
    <att type="string" name="pdb" value="-"/>
    <att type="string" name="pfam" value="&lt;ul&gt;&lt;li&gt;PF08788&lt;/li&gt;&lt;li&gt;PF01753&lt;/li&gt;&lt;li&gt;PF07531&lt;/li&gt;&lt;/ul&gt;"/>
    <att type="string" name="polymorphism" value="-"/>
    <att type="string" name="prosite" value="&lt;ul&gt;&lt;li&gt;PS51119&lt;/li&gt;&lt;li&gt;PS01360&lt;/li&gt;&lt;li&gt;PS50865&lt;/li&gt;&lt;/ul&gt;"/>
    <att type="string" name="reactome" value="-"/>
    <att type="string" name="type" value="level_2"/>
    <att type="string" name="uniprot_accession" value="O43439"/>
    <att type="string" name="uniprot_entry" value="MTG8R_HUMAN"/>
    <att type="string" name="user_entity_id" value="237009"/>
    <att type="string" name="vizmap:BIANA: @neurLink ppi network NODE_FILL_COLOR" value="java.awt.Color[r=0,g=255,b=0]"/>
    <att type="string" name="vizmap:BIANA: @neurLink ppi network_1 NODE_FILL_COLOR" value="java.awt.Color[r=0,g=255,b=0]"/>
    <att type="string" name="vizmap:BIANA: @neurLink ppi network_1--clustered NODE_FILL_COLOR" value="java.awt.Color[r=0,g=255,b=0]"/>
    <att type="string" name="vizmap:BIANA: @neurLink ppi network_1--clustered NODE_HEIGHT" value="35.0"/>
    <att type="string" name="vizmap:BIANA: @neurLink ppi network_1--clustered NODE_WIDTH" value="35.0"/>
    <att type="string" name="vizmap:DHN_Modular_Subnetworks NODE_FILL_COLOR" value="java.awt.Color[r=0,g=255,b=0]"/>
    <att type="string" name="vizmap:DHN_Modular_Subnetworks NODE_HEIGHT" value="35.0"/>
    <att type="string" name="vizmap:DHN_Modular_Subnetworks NODE_WIDTH" value="35.0"/>
    <att type="string" name="vizmap:GRC_human_BRAIN_interactome_txt NODE_HEIGHT" value="40.0"/>
    <att type="string" name="vizmap:GRC_human_BRAIN_interactome_txt NODE_WIDTH" value="40.0"/>
    <att type="string" name="vizmap:HormoneDementiaNetwork_filtered_final NODE_FILL_COLOR" value="java.awt.Color[r=0,g=255,b=0]"/>
    <graphics type="ELLIPSE" h="35.0" w="35.0" x="648.952392578125" y="1017.68505859375" fill="#00ff00" width="1" outline="#666666" cy:nodeTransparency="1.0" cy:nodeLabelFont="Default-0-12" cy:nodeLabel="" cy:borderLineType="solid"/>
  </node>
  <node label="CDH10" id="-6279">
    <att type="integer" name="0_GLay_cluster" value="20"/>
    <att type="string" name="additional_tags" value="&lt;ul&gt;&lt;li&gt;&lt;i&gt;CTD&lt;/i&gt;: 1008&lt;/li&gt;&lt;li&gt;&lt;i&gt;ArrayExpress&lt;/i&gt;: Q9Y6N8&lt;/li&gt;&lt;li&gt;&lt;i&gt;HPA&lt;/i&gt;: HPA010651&lt;/li&gt;&lt;li&gt;&lt;i&gt;Gene3D&lt;/i&gt;: G3DSA:2.60.40.60&lt;/li&gt;&lt;li&gt;&lt;i&gt;NextBio&lt;/i&gt;: 4238&lt;/li&gt;&lt;li&gt;&lt;i&gt;GeneCards&lt;/i&gt;: GC05M024522&lt;/li&gt;&lt;li&gt;&lt;i&gt;IPI&lt;/i&gt;: IPI00295399&lt;/li&gt;&lt;li&gt;&lt;i&gt;IntAct&lt;/i&gt;: Q9Y6N8&lt;/li&gt;&lt;li&gt;&lt;i&gt;PRIDE&lt;/i&gt;: Q9Y6N8&lt;/li&gt;&lt;li&gt;&lt;i&gt;PhosphoSite&lt;/i&gt;: Q9Y6N8&lt;/li&gt;&lt;li&gt;&lt;i&gt;STRING&lt;/i&gt;: Q9Y6N8&lt;/li&gt;&lt;li&gt;&lt;i&gt;Bgee&lt;/i&gt;: Q9Y6N8&lt;/li&gt;&lt;li&gt;&lt;i&gt;CleanEx&lt;/i&gt;: HS_CDH10&lt;/li&gt;&lt;li&gt;&lt;i&gt;MIM&lt;/i&gt;: 604555&lt;/li&gt;&lt;li&gt;&lt;i&gt;SMART&lt;/i&gt;: SM00112&lt;/li&gt;&lt;li&gt;&lt;i&gt;PRINTS&lt;/i&gt;: PR00205&lt;/li&gt;&lt;li&gt;&lt;i&gt;HOGENOM&lt;/i&gt;: Q9Y6N8&lt;/li&gt;&lt;li&gt;&lt;i&gt;EMBL&lt;/i&gt;: AB035303, AF039747&lt;/li&gt;&lt;li&gt;&lt;i&gt;OMA&lt;/i&gt;: Q9Y6N8&lt;/li&gt;&lt;li&gt;&lt;i&gt;HOVERGEN&lt;/i&gt;: Q9Y6N8&lt;/li&gt;&lt;li&gt;&lt;i&gt;GermOnline&lt;/i&gt;: ENSG00000040731&lt;/li&gt;&lt;li&gt;&lt;i&gt;UCSC&lt;/i&gt;: uc003jgr.1&lt;/li&gt;&lt;li&gt;&lt;i&gt;RefSeq&lt;/i&gt;: NP_006718.2&lt;/li&gt;&lt;li&gt;&lt;i&gt;InterPro&lt;/i&gt;: IPR002126, IPR000233&lt;/li&gt;&lt;li&gt;&lt;i&gt;HSSP&lt;/i&gt;: P09803&lt;/li&gt;&lt;li&gt;&lt;i&gt;HGNC&lt;/i&gt;: HGNC:1749&lt;/li&gt;&lt;li&gt;&lt;i&gt;PharmGKB&lt;/i&gt;: PA26283&lt;/li&gt;&lt;li&gt;&lt;i&gt;UniGene&lt;/i&gt;: Hs.92489&lt;/li&gt;&lt;/ul&gt;"/>
    <att type="string" name="alternative_genesymbol" value="-"/>
    <att type="string" name="alternative_uniprot_accession" value="Q9ULB3"/>
    <att type="string" name="canonicalName" value="CDH10"/>
    <att type="string" name="db_snp" value="rs1395027"/>
    <att type="string" name="degree" value="5"/>
    <att type="string" name="ensembl" value="ENSG00000040731"/>
    <att type="string" name="entrez_geneid" value="1008"/>
    <att type="string" name="genesymbol" value="CDH10"/>
    <att type="string" name="go_biol_process" value="-"/>
    <att type="string" name="go_biol_process_id" value="-"/>
    <att type="string" name="go_cell_component" value="-"/>
    <att type="string" name="go_cell_component_id" value="-"/>
    <att type="string" name="go_mol_function" value="-"/>
    <att type="string" name="go_mol_function_id" value="-"/>
    <att type="string" name="kegg" value="hsa:1008"/>
    <att type="string" name="label" value="CDH10"/>
    <att type="string" name="mut_poly_flag" value="2"/>
    <att type="string" name="mutagenesis" value="-"/>
    <att type="string" name="omim" value="-"/>
    <att type="string" name="pdb" value="-"/>
    <att type="string" name="pfam" value="&lt;ul&gt;&lt;li&gt;PF00028&lt;/li&gt;&lt;li&gt;PF01049&lt;/li&gt;&lt;/ul&gt;"/>
    <att type="string" name="polymorphism" value="&lt;ul&gt;&lt;li&gt;S-&amp;gt;F at 413: in dbSNP:rs1395027&lt;/li&gt;&lt;li&gt;V-&amp;gt;L at 371: in a breast cancer sample; somatic mutation&lt;/li&gt;&lt;/ul&gt;"/>
    <att type="string" name="prosite" value="&lt;ul&gt;&lt;li&gt;PS00232&lt;/li&gt;&lt;li&gt;PS50268&lt;/li&gt;&lt;/ul&gt;"/>
    <att type="string" name="reactome" value="-"/>
    <att type="string" name="type" value="level_2"/>
    <att type="string" name="uniprot_accession" value="Q9Y6N8"/>
    <att type="string" name="uniprot_entry" value="CAD10_HUMAN"/>
    <att type="string" name="user_entity_id" value="54327"/>
    <att type="string" name="vizmap:BIANA: @neurLink ppi network NODE_FILL_COLOR" value="java.awt.Color[r=0,g=255,b=0]"/>
    <att type="string" name="vizmap:BIANA: @neurLink ppi network_1 NODE_FILL_COLOR" value="java.awt.Color[r=0,g=255,b=0]"/>
    <att type="string" name="vizmap:BIANA: @neurLink ppi network_1--clustered NODE_FILL_COLOR" value="java.awt.Color[r=0,g=255,b=0]"/>
    <att type="string" name="vizmap:BIANA: @neurLink ppi network_1--clustered NODE_HEIGHT" value="35.0"/>
    <att type="string" name="vizmap:BIANA: @neurLink ppi network_1--clustered NODE_WIDTH" value="34.99993896484375"/>
    <att type="string" name="vizmap:DHN_Modular_Subnetworks NODE_FILL_COLOR" value="java.awt.Color[r=0,g=255,b=0]"/>
    <att type="string" name="vizmap:DHN_Modular_Subnetworks NODE_HEIGHT" value="35.0"/>
    <att type="string" name="vizmap:DHN_Modular_Subnetworks NODE_WIDTH" value="35.0"/>
    <att type="string" name="vizmap:GRC_human_BRAIN_interactome_txt NODE_HEIGHT" value="40.0"/>
    <att type="string" name="vizmap:GRC_human_BRAIN_interactome_txt NODE_WIDTH" value="40.0"/>
    <att type="string" name="vizmap:HormoneDementiaNetwork_filtered_final NODE_FILL_COLOR" value="java.awt.Color[r=0,g=255,b=0]"/>
    <graphics type="ELLIPSE" h="35.0" w="35.0" x="1027.992919921875" y="1241.5556640625" fill="#00ff00" width="1" outline="#666666" cy:nodeTransparency="1.0" cy:nodeLabelFont="Default-0-12" cy:nodeLabel="" cy:borderLineType="solid"/>
  </node>
  <node label="PCDH7" id="-6278">
    <att type="integer" name="0_GLay_cluster" value="20"/>
    <att type="string" name="additional_tags" value="&lt;ul&gt;&lt;li&gt;&lt;i&gt;CTD&lt;/i&gt;: 5099&lt;/li&gt;&lt;li&gt;&lt;i&gt;ArrayExpress&lt;/i&gt;: O60245&lt;/li&gt;&lt;li&gt;&lt;i&gt;HPA&lt;/i&gt;: HPA011866&lt;/li&gt;&lt;li&gt;&lt;i&gt;Gene3D&lt;/i&gt;: G3DSA:2.60.40.60&lt;/li&gt;&lt;li&gt;&lt;i&gt;NextBio&lt;/i&gt;: 19678&lt;/li&gt;&lt;li&gt;&lt;i&gt;GeneCards&lt;/i&gt;: GC04P030398&lt;/li&gt;&lt;li&gt;&lt;i&gt;IPI&lt;/i&gt;: IPI00001893, IPI00215946, IPI00289870&lt;/li&gt;&lt;li&gt;&lt;i&gt;PRIDE&lt;/i&gt;: O60245&lt;/li&gt;&lt;li&gt;&lt;i&gt;PhosphoSite&lt;/i&gt;: O60245&lt;/li&gt;&lt;li&gt;&lt;i&gt;STRING&lt;/i&gt;: O60245&lt;/li&gt;&lt;li&gt;&lt;i&gt;Bgee&lt;/i&gt;: O60245&lt;/li&gt;&lt;li&gt;&lt;i&gt;PIR&lt;/i&gt;: T00041, T00042&lt;/li&gt;&lt;li&gt;&lt;i&gt;CleanEx&lt;/i&gt;: HS_PCDH7&lt;/li&gt;&lt;li&gt;&lt;i&gt;MIM&lt;/i&gt;: 602988&lt;/li&gt;&lt;li&gt;&lt;i&gt;SMART&lt;/i&gt;: SM00112&lt;/li&gt;&lt;li&gt;&lt;i&gt;PRINTS&lt;/i&gt;: PR00205&lt;/li&gt;&lt;li&gt;&lt;i&gt;H-InvDB&lt;/i&gt;: HIX0031340&lt;/li&gt;&lt;li&gt;&lt;i&gt;EMBL&lt;/i&gt;: AB006755, AB006756, AB006757, AC097716, AC098595, AC107394, AC110766, AC112239&lt;/li&gt;&lt;li&gt;&lt;i&gt;HOVERGEN&lt;/i&gt;: O60245&lt;/li&gt;&lt;li&gt;&lt;i&gt;GermOnline&lt;/i&gt;: ENSG00000169851&lt;/li&gt;&lt;li&gt;&lt;i&gt;UCSC&lt;/i&gt;: uc003gsj.1, uc003gsk.1, uc010iez.1&lt;/li&gt;&lt;li&gt;&lt;i&gt;RefSeq&lt;/i&gt;: NP_002580.2, NP_115832.1, NP_115833.1&lt;/li&gt;&lt;li&gt;&lt;i&gt;InterPro&lt;/i&gt;: IPR002126, IPR013164, IPR013585&lt;/li&gt;&lt;li&gt;&lt;i&gt;HGNC&lt;/i&gt;: HGNC:8659&lt;/li&gt;&lt;li&gt;&lt;i&gt;PharmGKB&lt;/i&gt;: PA33006&lt;/li&gt;&lt;li&gt;&lt;i&gt;UniGene&lt;/i&gt;: Hs.479439&lt;/li&gt;&lt;/ul&gt;"/>
    <att type="string" name="alternative_genesymbol" value="BHPCDH"/>
    <att type="string" name="alternative_uniprot_accession" value="&lt;ul&gt;&lt;li&gt;Q4W5C4&lt;/li&gt;&lt;li&gt;O60247&lt;/li&gt;&lt;li&gt;O60246&lt;/li&gt;&lt;/ul&gt;"/>
    <att type="string" name="canonicalName" value="PCDH7"/>
    <att type="string" name="db_snp" value="-"/>
    <att type="string" name="degree" value="1"/>
    <att type="string" name="ensembl" value="ENSG00000169851"/>
    <att type="string" name="entrez_geneid" value="-"/>
    <att type="string" name="genesymbol" value="PCDH7"/>
    <att type="string" name="go_biol_process" value="-"/>
    <att type="string" name="go_biol_process_id" value="-"/>
    <att type="string" name="go_cell_component" value="-"/>
    <att type="string" name="go_cell_component_id" value="-"/>
    <att type="string" name="go_mol_function" value="-"/>
    <att type="string" name="go_mol_function_id" value="-"/>
    <att type="string" name="kegg" value="hsa:5099"/>
    <att type="string" name="label" value="PCDH7"/>
    <att type="string" name="mut_poly_flag" value="-"/>
    <att type="string" name="mutagenesis" value="-"/>
    <att type="string" name="omim" value="-"/>
    <att type="string" name="pdb" value="2YST"/>
    <att type="string" name="pfam" value="&lt;ul&gt;&lt;li&gt;PF00028&lt;/li&gt;&lt;li&gt;PF08266&lt;/li&gt;&lt;li&gt;PF08374&lt;/li&gt;&lt;/ul&gt;"/>
    <att type="string" name="polymorphism" value="-"/>
    <att type="string" name="prosite" value="&lt;ul&gt;&lt;li&gt;PS00232&lt;/li&gt;&lt;li&gt;PS50268&lt;/li&gt;&lt;/ul&gt;"/>
    <att type="string" name="reactome" value="-"/>
    <att type="string" name="type" value="level_2"/>
    <att type="string" name="uniprot_accession" value="O60245"/>
    <att type="string" name="uniprot_entry" value="PCDH7_HUMAN"/>
    <att type="string" name="user_entity_id" value="259622"/>
    <att type="string" name="vizmap:BIANA: @neurLink ppi network NODE_FILL_COLOR" value="java.awt.Color[r=0,g=255,b=0]"/>
    <att type="string" name="vizmap:BIANA: @neurLink ppi network_1 NODE_FILL_COLOR" value="java.awt.Color[r=0,g=255,b=0]"/>
    <att type="string" name="vizmap:BIANA: @neurLink ppi network_1--clustered NODE_FILL_COLOR" value="java.awt.Color[r=0,g=255,b=0]"/>
    <att type="string" name="vizmap:BIANA: @neurLink ppi network_1--clustered NODE_HEIGHT" value="35.0"/>
    <att type="string" name="vizmap:BIANA: @neurLink ppi network_1--clustered NODE_WIDTH" value="35.0"/>
    <att type="string" name="vizmap:DHN_Modular_Subnetworks NODE_FILL_COLOR" value="java.awt.Color[r=0,g=255,b=0]"/>
    <att type="string" name="vizmap:DHN_Modular_Subnetworks NODE_HEIGHT" value="35.0"/>
    <att type="string" name="vizmap:DHN_Modular_Subnetworks NODE_WIDTH" value="35.0"/>
    <att type="string" name="vizmap:HormoneDementiaNetwork_filtered_final NODE_FILL_COLOR" value="java.awt.Color[r=0,g=255,b=0]"/>
    <graphics type="ELLIPSE" h="35.0" w="35.0" x="1781.6650390625" y="1103.010009765625" fill="#00ff00" width="1" outline="#666666" cy:nodeTransparency="1.0" cy:nodeLabelFont="Default-0-12" cy:nodeLabel="" cy:borderLineType="solid"/>
  </node>
  <node label="HESX1" id="-6276">
    <att type="integer" name="0_GLay_cluster" value="20"/>
    <att type="string" name="additional_tags" value="&lt;ul&gt;&lt;li&gt;&lt;i&gt;ProDom&lt;/i&gt;: PD000010&lt;/li&gt;&lt;li&gt;&lt;i&gt;CTD&lt;/i&gt;: 8820&lt;/li&gt;&lt;li&gt;&lt;i&gt;HPA&lt;/i&gt;: HPA024187&lt;/li&gt;&lt;li&gt;&lt;i&gt;ArrayExpress&lt;/i&gt;: Q9UBX0&lt;/li&gt;&lt;li&gt;&lt;i&gt;NextBio&lt;/i&gt;: 33086&lt;/li&gt;&lt;li&gt;&lt;i&gt;Gene3D&lt;/i&gt;: G3DSA:1.10.10.60&lt;/li&gt;&lt;li&gt;&lt;i&gt;PRIDE&lt;/i&gt;: Q9UBX0&lt;/li&gt;&lt;li&gt;&lt;i&gt;IPI&lt;/i&gt;: IPI00002815&lt;/li&gt;&lt;li&gt;&lt;i&gt;GeneCards&lt;/i&gt;: GC03M057207&lt;/li&gt;&lt;li&gt;&lt;i&gt;STRING&lt;/i&gt;: Q9UBX0&lt;/li&gt;&lt;li&gt;&lt;i&gt;Bgee&lt;/i&gt;: Q9UBX0&lt;/li&gt;&lt;li&gt;&lt;i&gt;MIM&lt;/i&gt;: 182230, 262600, 601802&lt;/li&gt;&lt;li&gt;&lt;i&gt;CleanEx&lt;/i&gt;: HS_HESX1&lt;/li&gt;&lt;li&gt;&lt;i&gt;SMART&lt;/i&gt;: SM00389&lt;/li&gt;&lt;li&gt;&lt;i&gt;H-InvDB&lt;/i&gt;: HIX0030845&lt;/li&gt;&lt;li&gt;&lt;i&gt;HOGENOM&lt;/i&gt;: Q9UBX0&lt;/li&gt;&lt;li&gt;&lt;i&gt;EMBL&lt;/i&gt;: BC093979, U82811, BC069515, U65437, AF059734, BC112089&lt;/li&gt;&lt;li&gt;&lt;i&gt;OMA&lt;/i&gt;: Q9UBX0&lt;/li&gt;&lt;li&gt;&lt;i&gt;UCSC&lt;/i&gt;: uc003din.2&lt;/li&gt;&lt;li&gt;&lt;i&gt;GermOnline&lt;/i&gt;: ENSG00000163666&lt;/li&gt;&lt;li&gt;&lt;i&gt;HOVERGEN&lt;/i&gt;: Q9UBX0&lt;/li&gt;&lt;li&gt;&lt;i&gt;RefSeq&lt;/i&gt;: NP_003856.1&lt;/li&gt;&lt;li&gt;&lt;i&gt;Orphanet&lt;/i&gt;: 3157, 467&lt;/li&gt;&lt;li&gt;&lt;i&gt;InterPro&lt;/i&gt;: IPR012287, IPR017970, IPR001356&lt;/li&gt;&lt;li&gt;&lt;i&gt;PharmGKB&lt;/i&gt;: PA29255&lt;/li&gt;&lt;li&gt;&lt;i&gt;HGNC&lt;/i&gt;: HGNC:4877&lt;/li&gt;&lt;li&gt;&lt;i&gt;UniGene&lt;/i&gt;: Hs.171980&lt;/li&gt;&lt;/ul&gt;"/>
    <att type="string" name="alternative_genesymbol" value="HANF"/>
    <att type="string" name="alternative_uniprot_accession" value="&lt;ul&gt;&lt;li&gt;Q99667&lt;/li&gt;&lt;li&gt;Q52LC5&lt;/li&gt;&lt;/ul&gt;"/>
    <att type="string" name="canonicalName" value="HESX1"/>
    <att type="string" name="db_snp" value="&lt;ul&gt;&lt;li&gt;rs9878928&lt;/li&gt;&lt;li&gt;rs28936702&lt;/li&gt;&lt;/ul&gt;"/>
    <att type="string" name="degree" value="2"/>
    <att type="string" name="ensembl" value="ENSG00000163666"/>
    <att type="string" name="entrez_geneid" value="8820"/>
    <att type="string" name="genesymbol" value="HESX1"/>
    <att type="string" name="go_biol_process" value="-"/>
    <att type="string" name="go_biol_process_id" value="-"/>
    <att type="string" name="go_cell_component" value="-"/>
    <att type="string" name="go_cell_component_id" value="-"/>
    <att type="string" name="go_mol_function" value="DNA-binding"/>
    <att type="string" name="go_mol_function_id" value="GO:0003677"/>
    <att type="string" name="kegg" value="hsa:8820"/>
    <att type="string" name="label" value="HESX1"/>
    <att type="string" name="mut_poly_flag" value="2"/>
    <att type="string" name="mutagenesis" value="-"/>
    <att type="string" name="omim" value="Septooptic dysplasia (SOD) [MIM:182230]"/>
    <att type="string" name="pdb" value="2K40"/>
    <att type="string" name="pfam" value="PF00046"/>
    <att type="string" name="polymorphism" value="&lt;ul&gt;&lt;li&gt;R-&amp;gt;C at 160: in SOD; loss of DNA-binding: in dbSNP rsrs28936702&lt;/li&gt;&lt;li&gt;MIM: 182230&lt;/li&gt;&lt;li&gt;N-&amp;gt;S at 125: in dbSNP:rs9878928&lt;/li&gt;&lt;/ul&gt;"/>
    <att type="string" name="prosite" value="&lt;ul&gt;&lt;li&gt;PS00027&lt;/li&gt;&lt;li&gt;PS50071&lt;/li&gt;&lt;/ul&gt;"/>
    <att type="string" name="reactome" value="-"/>
    <att type="string" name="type" value="level_2"/>
    <att type="string" name="uniprot_accession" value="Q9UBX0"/>
    <att type="string" name="uniprot_entry" value="HESX1_HUMAN"/>
    <att type="string" name="user_entity_id" value="167067"/>
    <att type="string" name="vizmap:BIANA: @neurLink ppi network NODE_FILL_COLOR" value="java.awt.Color[r=0,g=255,b=0]"/>
    <att type="string" name="vizmap:BIANA: @neurLink ppi network_1 NODE_FILL_COLOR" value="java.awt.Color[r=0,g=255,b=0]"/>
    <att type="string" name="vizmap:BIANA: @neurLink ppi network_1--clustered NODE_FILL_COLOR" value="java.awt.Color[r=0,g=255,b=0]"/>
    <att type="string" name="vizmap:BIANA: @neurLink ppi network_1--clustered NODE_HEIGHT" value="35.0"/>
    <att type="string" name="vizmap:BIANA: @neurLink ppi network_1--clustered NODE_WIDTH" value="35.0"/>
    <att type="string" name="vizmap:DHN_Modular_Subnetworks NODE_FILL_COLOR" value="java.awt.Color[r=0,g=255,b=0]"/>
    <att type="string" name="vizmap:DHN_Modular_Subnetworks NODE_HEIGHT" value="35.0"/>
    <att type="string" name="vizmap:DHN_Modular_Subnetworks NODE_WIDTH" value="35.0"/>
    <att type="string" name="vizmap:HormoneDementiaNetwork_filtered_final NODE_FILL_COLOR" value="java.awt.Color[r=0,g=255,b=0]"/>
    <graphics type="ELLIPSE" h="35.0" w="35.0" x="581.3651123046875" y="687.1904296875" fill="#00ff00" width="1" outline="#666666" cy:nodeTransparency="1.0" cy:nodeLabelFont="Default-0-12" cy:nodeLabel="" cy:borderLineType="solid"/>
  </node>
  <node label="MEIS2" id="-6274">
    <att type="integer" name="0_GLay_cluster" value="20"/>
    <att type="string" name="additional_tags" value="&lt;ul&gt;&lt;li&gt;&lt;i&gt;ProDom&lt;/i&gt;: PD000010&lt;/li&gt;&lt;li&gt;&lt;i&gt;CTD&lt;/i&gt;: 4212&lt;/li&gt;&lt;li&gt;&lt;i&gt;HPA&lt;/i&gt;: CAB004999, HPA003256&lt;/li&gt;&lt;li&gt;&lt;i&gt;ArrayExpress&lt;/i&gt;: O14770&lt;/li&gt;&lt;li&gt;&lt;i&gt;NextBio&lt;/i&gt;: 16594&lt;/li&gt;&lt;li&gt;&lt;i&gt;Gene3D&lt;/i&gt;: G3DSA:1.10.10.60&lt;/li&gt;&lt;li&gt;&lt;i&gt;PRIDE&lt;/i&gt;: O14770&lt;/li&gt;&lt;li&gt;&lt;i&gt;IPI&lt;/i&gt;: IPI00221239, IPI00023696, IPI00746958, IPI00221237, IPI00221238&lt;/li&gt;&lt;li&gt;&lt;i&gt;GeneCards&lt;/i&gt;: GC15M034970&lt;/li&gt;&lt;li&gt;&lt;i&gt;STRING&lt;/i&gt;: O14770&lt;/li&gt;&lt;li&gt;&lt;i&gt;PhosphoSite&lt;/i&gt;: O14770&lt;/li&gt;&lt;li&gt;&lt;i&gt;Bgee&lt;/i&gt;: O14770&lt;/li&gt;&lt;li&gt;&lt;i&gt;SMR&lt;/i&gt;: O14770&lt;/li&gt;&lt;li&gt;&lt;i&gt;MIM&lt;/i&gt;: 601740&lt;/li&gt;&lt;li&gt;&lt;i&gt;CleanEx&lt;/i&gt;: HS_MEIS2&lt;/li&gt;&lt;li&gt;&lt;i&gt;SMART&lt;/i&gt;: SM00389&lt;/li&gt;&lt;li&gt;&lt;i&gt;EMBL&lt;/i&gt;: AF179898, BC050431, AF179899, AF179896, AF179897, AF017418, AF178948&lt;/li&gt;&lt;li&gt;&lt;i&gt;OMA&lt;/i&gt;: O14770&lt;/li&gt;&lt;li&gt;&lt;i&gt;UCSC&lt;/i&gt;: uc001zjl.1, uc001zjr.1, uc001zjs.1&lt;/li&gt;&lt;li&gt;&lt;i&gt;GermOnline&lt;/i&gt;: ENSG00000134138&lt;/li&gt;&lt;li&gt;&lt;i&gt;HOVERGEN&lt;/i&gt;: O14770&lt;/li&gt;&lt;li&gt;&lt;i&gt;RefSeq&lt;/i&gt;: NP_758526.1, NP_733774.1, NP_733776.1, NP_733777.1, NP_733775.1&lt;/li&gt;&lt;li&gt;&lt;i&gt;InterPro&lt;/i&gt;: IPR012287, IPR017970, IPR001356&lt;/li&gt;&lt;li&gt;&lt;i&gt;HSSP&lt;/i&gt;: P40427&lt;/li&gt;&lt;li&gt;&lt;i&gt;PharmGKB&lt;/i&gt;: PA30741&lt;/li&gt;&lt;li&gt;&lt;i&gt;HGNC&lt;/i&gt;: HGNC:7001&lt;/li&gt;&lt;li&gt;&lt;i&gt;UniGene&lt;/i&gt;: Hs.510989&lt;/li&gt;&lt;/ul&gt;"/>
    <att type="string" name="alternative_genesymbol" value="MRG1"/>
    <att type="string" name="alternative_uniprot_accession" value="&lt;ul&gt;&lt;li&gt;Q9NRS2&lt;/li&gt;&lt;li&gt;Q9NRS3&lt;/li&gt;&lt;li&gt;Q9NRS1&lt;/li&gt;&lt;li&gt;Q96KI5&lt;/li&gt;&lt;li&gt;Q96KI4&lt;/li&gt;&lt;/ul&gt;"/>
    <att type="string" name="canonicalName" value="MEIS2"/>
    <att type="string" name="db_snp" value="-"/>
    <att type="string" name="degree" value="8"/>
[truncated: 16,270,328 more chars]
