# Supplementary material for: A network model of genomic hormone interactions underlying dementia and its translational validation through serendipitous off-target effect
Source: J Transl Med. 2013 Jul 26;11:177. doi: 10.1186/1479-5876-11-177 (PMC3733613; doi:10.1186/1479-5876-11-177)
Supplement: Additional file 6 — Annotations of DHN interactions to brain regions. Protein-protein interactions in DHN have been annotated to brain regions where they interact (1 represents an interaction and 0 represents no interaction). Description: Annotation of DHN protein interactions to brain regions supported by extra information. [file 1479-5876-11-177-S6.xls]

## Sheet: Annotation_of_Brain_Regions
ID	PrefrontalCortex	Hypothalamus	CingulateCortex	CerebellumPeduncles	OccipitalLobe	ParietalLobe	Thalamus	subthalamicnucleus	Amygdala	MedullaOblongata	Pons	TemporalLobe	WholeBrain	caudatenucleus	cerebellum	globuspallidus	canonicalName	Direct_evidence	Databases	PMIDs
PLCG1 (pp) GRB2	1	1	1	1	1	1	1	1	1	0	1	1	1	0	1	1	PLCG1 (pp) GRB2	in_vitro|in_vivo|literature_annotated_complex:lat-plc-gamma-1-p85-grb2-sos_signaling_complex,_c305_activated(mi:0019-_coimmunoprecipitation)|	BIOGRID|BIOVERSE|COCIT-HPRD|CORUM|HPRD|OPHID|UNILEVER|	9281317|
RAF1 (pp) INSR	1	1	1	1	1	1	1	1	0	1	1	1	1	0	1	1	RAF1 (pp) INSR	in_vivo|	BIOGRID|BIOVERSE|COCIT-HPRD|HPRD|OPHID|UNILEVER|	11409918|
EP300 (pp) MED1	1	1	1	1	1	1	1	1	0	0	0	0	1	0	0	0	EP300 (pp) MED1	literature_annotated_complex:hes1_promoter-notch_enhancer_complex(mi:0402-_chromatin_immunoprecipitation_assays)|	CORUM|
SOS1 (pp) HRAS	1	1	1	1	1	1	1	1	1	1	1	1	1	1	1	1	SOS1 (pp) HRAS	direct_interaction|in_vivo|neighbouring_reaction|physical_interaction|reaction|x-ray_diffraction|	BIND|BIOGRID|COCIT-BIND|HPRD|INTACT|OPHID|REACTOME|UNILEVER|	11560935|12628188|15507210|9690470|
RAP1A (pp) BRAF	1	1	1	1	1	1	1	1	1	1	1	1	1	1	1	1	RAP1A (pp) BRAF	in_vivo|	BIOVERSE|HPRD|UNILEVER|	9560161|
SOS1 (pp) SHC1	1	1	1	1	1	1	1	1	1	1	1	1	1	1	1	1	SOS1 (pp) SHC1	in_vitro|in_vivo|indirect_complex|neighbouring_reaction|reaction|	COCIT-COCIT|HPRD|REACTOME|UNILEVER|	15892868|7520523|7739560|8631299|8810325|
ESR1 (pp) SHC1	1	1	1	1	1	1	1	1	1	1	1	1	1	0	1	1	ESR1 (pp) SHC1	in_vitro|in_vivo|	BIOGRID|COCIT-HPRD|HPRD|OPHID|UNILEVER|	11773443|
GTF2F1 (pp) POLR2A	1	1	1	1	1	1	1	1	1	1	1	1	1	1	1	1	GTF2F1 (pp) POLR2A	immunoprecipitation|indirect_complex|literature|literature_annotated_complex:rna_polymerase_ii_complex,_chromatin_structure_modifying(mi:0047-_far_western_blotting;_mi:0226-_ion_exchange_chromatography)|mass_spectrometry|n|neighbouring_reaction|reaction|	COCIT-REACTOME|CORUM|JERONIMO|REACTOME|UNILEVER|	11433015|11433015|11486021|9353262|7601352|11486021|11739720|11784853|17643375|7601352|9256425|9353262|9405375|9405375|11739720|7601352|9256425|9405375|7601352|9512541|9790902|
ESR1 (pp) CCND1	1	1	1	1	1	1	1	0	1	1	0	0	1	0	0	0	ESR1 (pp) CCND1	in_vitro|in_vivo|two_hybrid|	BIOGRID|BIOVERSE|COCIT-HPRD|HPRD|OPHID|UNILEVER|	11073968|9039267|
BRCA1 (pp) GTF2F1	1	1	1	0	0	0	0	0	0	0	1	0	0	0	0	0	BRCA1 (pp) GTF2F1	literature_annotated_complex:brca1-rna_polymerase_ii_complex(mi:0029-_cosedimentation_through_density_gradients;_mi:0006-_anti_bait_coimmunoprecipitation)|	CORUM|
EP300 (pp) CARM1	1	1	1	1	1	1	1	1	0	0	0	0	1	0	0	0	EP300 (pp) CARM1	in_vivo|	BIND|HPRD|UNILEVER|	15616592|
ESR1 (pp) NCOR2	1	1	1	1	1	1	1	1	1	1	1	1	1	0	1	1	ESR1 (pp) NCOR2	in_vivo|	BIND|BIOGRID|HPRD|OPHID|UNILEVER|	12738788|9702189|
PRKACA (pp) NOS1	1	1	1	1	1	1	1	1	1	1	1	1	1	1	1	1	PRKACA (pp) NOS1	in_vitro|	HPRD|UNILEVER|	10400690|10874031|12630910|1375933|
HDAC4 (pp) MEF2C	1	1	1	1	1	1	1	1	1	1	0	1	1	1	1	1	HDAC4 (pp) MEF2C	in_vitro|in_vivo|	BIOGRID|HOMOMINT|HPRD|OPHID|UNILEVER|	10523670|11504882|11792813|
EP300 (pp) STAT3	1	1	1	1	1	1	1	1	0	0	0	0	1	0	0	0	EP300 (pp) STAT3	coip|in_vitro|in_vivo|other|	BIND|BIOGRID|COCIT-HPRD|HPRD|OPHID|UNILEVER|	10205054|15649887|15653507|
BRCA1 (pp) HDAC2	1	1	1	0	0	0	0	0	0	0	1	0	0	0	0	0	BRCA1 (pp) HDAC2	affinity_chromatography|in_vitro|in_vivo|literature_annotated_complex:brca1-hdac1-hdac2_complex(mi:0007-_anti_tag_coimmunoprecipitation)|physical_interaction|pull_down|	BIND|BIOGRID|COCIT-BIND|COCIT-HPRD|CORUM|HOMOMINT|HPRD|OPHID|UNILEVER|	10220405|
MAPK3 (pp) MAP2K1	1	1	1	1	1	1	1	1	1	1	1	1	1	1	1	1	MAPK3 (pp) MAP2K1	affinity_chromatography|direct_complex|in_vitro|in_vivo|neighbouring_reaction|pull_down|reaction|	BIND|BIOGRID|BIOVERSE|COCIT-BIND|COCIT-COCIT|COCIT-HPRD|COCIT-ORTHOLOGY|HPRD|INTNET|OPHID|ORTHO-core|UNILEVER|	10446204|10646854|10748187|10827000|10828601|10865974|11002425|11067939|11118505|11134045|11222509|11290527|11299787|11304686|11306491|11372759|11451947|11581189|15892868|7687743|8226933|8388392|8626767|8668180|8898934|9341110|9704902|9712704|9733728|9990315|
BRCA1 (pp) STAT3	1	1	1	0	0	0	0	0	0	0	1	0	0	0	0	0	BRCA1 (pp) STAT3	in_vivo|	BIOGRID|COCIT-HPRD|HPRD|OPHID|UNILEVER|	11163768|
PRKACA (pp) BRAF	1	1	1	1	1	1	1	1	1	1	1	1	1	1	1	1	PRKACA (pp) BRAF	in_vitro|in_vivo|	BIOVERSE|HPRD|UNILEVER|	11510412|
EP300 (pp) POLR2A	1	1	1	1	1	1	1	1	0	0	0	0	1	0	0	0	EP300 (pp) POLR2A	literature_annotated_complex:hes1_promoter-notch_enhancer_complex(mi:0402-_chromatin_immunoprecipitation_assays)|	CORUM|
PRKACA (pp) PDE3B	1	1	1	1	1	1	1	1	1	1	1	1	1	1	1	1	PRKACA (pp) PDE3B	in_vitro|in_vivo|	HPRD|UNILEVER|	10454575|8163498|8626720|
CREBBP (pp) CREB1	1	1	1	1	1	1	1	1	1	1	1	1	1	1	1	1	CREBBP (pp) CREB1	in_vitro|	BIND|BIOGRID|COCIT-COCIT|HOMOMINT-Interolog|HPRD|INTNET|OPHID|UNILEVER|	15454081|15892868|16007092|9413984|
RAF1 (pp) HRAS	1	1	1	1	1	1	1	1	1	1	1	1	1	1	1	1	RAF1 (pp) HRAS	affinity_chromatography|elisa|immunoblotting|in_vitro|in_vivo|indirect_complex|literature|neighbouring_reaction|physical_interaction|reaction|two_hybrid|	BIND|BIOGRID|BIOVERSE|COCIT-BIND|DIP|HOMOMINT|HPRD|INTACT|OPHID|ORTHO-core|UNILEVER|	10545207|11585923|12620389|15664191|15688026|15705808|7523381|7730360|8035810|8307946|8332187|8332195|8530446|8670882|8876196|8911690|9053862|9069260|9099670|9144171|9261098|
PLCG1 (pp) PIK3R1	1	1	1	1	1	1	1	1	1	0	1	1	1	0	1	1	PLCG1 (pp) PIK3R1	literature_annotated_complex:lat-plc-gamma-1-p85-grb2-sos_signaling_complex,_c305_activated(mi:0019-_coimmunoprecipitation)|	CORUM|
MAPK1 (pp) MAPK8	1	0	1	0	0	0	1	1	1	0	0	0	0	0	1	1	MAPK1 (pp) MAPK8	in_vivo|	BIOVERSE|COCIT-COCIT|HPRD|UNILEVER|	10329651|10359012|10508274|10572094|10585423|10702794|10874022|11264168|11279232|11451947|15778365|15892868|8530360|9054642|9090707|9182816|9513050|9720795|9733728|9895234|9925763|9927194|
AKT1 (pp) BRAF	1	1	1	1	1	1	1	1	1	1	1	1	1	1	1	1	AKT1 (pp) BRAF	in_vitro|in_vivo|	BIOGRID|BIOVERSE|COCIT-HPRD|HPRD|OPHID|UNILEVER|	10869359|11410590|
ESR1 (pp) PIK3R1	1	1	1	1	1	1	1	1	1	1	1	1	1	0	1	1	ESR1 (pp) PIK3R1	in_vivo|literature_annotated_complex:p130cas-er-alpha-csrc-kinase-_pi3-kinase_p85-subunit_complex(mi:0006-_anti_bait_coimmunoprecipitation)|	BIOGRID|COCIT-HPRD|CORUM|HPRD|OPHID|UNILEVER|	11689445|
LEPR (pp) STAT3	1	1	0	0	1	0	1	1	1	1	1	1	1	1	1	1	LEPR (pp) STAT3	in_vivo|	BIOGRID|COCIT-COCIT|COCIT-HPRD|HPRD|OPHID|UNILEVER|	10080923|11385112|15892868|8608603|9600917|9748302|
THRB (pp) HDAC3	1	1	1	1	1	1	1	1	1	1	1	1	1	1	1	1	THRB (pp) HDAC3	in_vitro|	BIOGRID|	10944117|
EP300 (pp) AKT1	1	1	1	1	1	1	1	1	0	0	0	0	1	0	0	0	EP300 (pp) AKT1	in_vitro|	HPRD|UNILEVER|	11116148|
BRCA1 (pp) JAK2	1	1	1	0	0	0	0	0	0	0	0	0	0	0	0	0	BRCA1 (pp) JAK2	in_vivo|	BIOGRID|COCIT-HPRD|HOMOMINT|HPRD|OPHID|UNILEVER|	11163768|
CREBBP (pp) SRF	1	1	1	0	0	0	1	0	0	0	0	1	1	0	0	0	CREBBP (pp) SRF	in_vitro|in_vivo|	HPRD|	9388250|
AKT1 (pp) PDE3B	1	1	1	1	1	1	1	1	1	1	1	1	1	1	1	1	AKT1 (pp) PDE3B	in_vitro|in_vivo|	HPRD|UNILEVER|	10454575|
TBP (pp) POLR2A	1	1	1	1	1	1	1	1	1	0	1	1	1	1	1	1	TBP (pp) POLR2A	indirect_complex|literature_annotated_complex:rna_polymerase_ii_complex,_chromatin_structure_modifying(mi:0004-_affinity_chromatography_technologies)|ne|neighbouring_reaction|physical_interaction|reaction|	COCIT-REACTOME|CORUM|REACTOME|UNILEVER|	11739720|11784853|11784853|9405375|1939271|3667620|7601352|8612591|8946909|9256425|9405375|9405375|11739720|7601352|9256425|
EP300 (pp) HIF1A	1	1	1	1	1	1	1	1	0	0	0	0	1	0	0	0	EP300 (pp) HIF1A	anti_baitcoip|coip|in_vitro|physical_interaction|pull_down|two_hybrid|	BIOGRID|HPRD|INTACT|INTNET|OPHID|UNILEVER|	11823643|11959990|15261140|17382325|
BRCA1 (pp) AKT1	1	1	1	0	0	0	0	0	0	0	1	0	0	0	0	0	BRCA1 (pp) AKT1	in_vitro|in_vivo|	HPRD|UNILEVER|	10542266|
EP300 (pp) MAP2K1	1	1	1	1	1	1	1	1	0	0	0	0	1	0	0	0	EP300 (pp) MAP2K1	in_vitro|in_vivo|	HPRD|UNILEVER|	11278389|
CREBBP (pp) STAT3	1	1	1	1	1	1	1	1	1	1	1	1	1	1	1	1	CREBBP (pp) STAT3	in_vitro|in_vivo|	BIND|HPRD|UNILEVER|	15649887|15653507|
ESR1 (pp) JUN	1	1	1	1	1	1	1	1	1	1	1	1	1	0	1	1	ESR1 (pp) JUN	in_vitro|in_vivo|literature_annotated_complex:er-alpha-c-jun_complex(mi:0096-_pull_down;_mi:0019-_coimmunoprecipitation)|	BIND|BIOGRID|BIOVERSE|COCIT-HPRD|CORUM|HOMOMINT|HPRD|OPHID|UNILEVER|	11477071|
PTPN11 (pp) SOCS3	1	1	1	1	1	1	1	1	1	1	1	1	1	1	1	1	PTPN11 (pp) SOCS3	in_vitro|	HPRD|UNILEVER|	12403768|
RXRA (pp) NCOR2	1	1	1	1	1	1	1	1	1	1	1	1	1	1	1	1	RXRA (pp) NCOR2	in_vitro|in_vivo|two_hybrid|	HOMOMINT|HPRD|OPHID|UNILEVER|	12665583|7566127|
CSNK2A1 (pp) SRF	1	1	1	0	0	0	1	0	0	0	0	1	1	0	0	0	CSNK2A1 (pp) SRF	in_vitro|	HPRD|UNILEVER|	1740119|2046671|
MAPK8 (pp) ELK1	1	0	1	0	0	0	1	1	1	0	0	0	0	0	1	1	MAPK8 (pp) ELK1	in_vitro|	BIND|HPRD|UNILEVER|	8137421|8386592|8586671|9020136|9235954|
MAPK1 (pp) ELK1	1	1	1	1	1	1	1	1	1	1	1	1	1	1	1	1	MAPK1 (pp) ELK1	in_vitro|phosphorylation|protein_kinaseassay|	BIND|BIOGRID|COCIT-HPRD|HPRD|INTACT|OPHID|UNILEVER|	15782123|16291755|8208531|8386592|8586671|
CREBBP (pp) JUN	1	1	1	1	1	1	1	1	1	1	1	1	1	1	1	1	CREBBP (pp) JUN	in_vitro|in_vivo|	BIOGRID|COCIT-HPRD|HPRD|OPHID|UNILEVER|	16055710|2138276|9786917|
CREBBP (pp) CSNK2A1	1	1	1	1	1	1	1	1	1	1	1	1	1	1	1	1	CREBBP (pp) CSNK2A1	in_vitro|	BIOGRID|COCIT-HPRD|HPRD|UNILEVER|	9685505|
RAF1 (pp) AKT1	1	1	1	1	1	1	1	1	1	1	1	1	1	1	1	1	RAF1 (pp) AKT1	affinitycapture_ms|in_vitro|in_vivo|literature|	BIOGRID|BIOVERSE|CCSB-curated|HPRD|INTNET|OPHID|UNILEVER|	10576742|16189514|
MED1 (pp) POLR2A	1	1	1	1	1	1	1	1	1	1	1	1	1	0	0	1	MED1 (pp) POLR2A	literature_annotated_complex:hes1_promoter-notch_enhancer_complex(mi:0402-_chromatin_immunoprecipitation_assays)|	CORUM|
CREBBP (pp) POLR2A	1	1	1	1	1	1	1	1	1	1	1	1	1	1	1	1	CREBBP (pp) POLR2A	in_vitro|in_vivo|literature_annotated_complex:camk2-delta-mash1_promoter-coactivator_complex(mi:0402-_chromatin_immunoprecipitation_assays)|	BIOGRID|CORUM|HPRD|OPHID|UNILEVER|	9710619|
CREB1 (pp) AKT1	1	1	1	1	1	1	1	1	1	1	1	1	1	1	1	1	CREB1 (pp) AKT1	in_vitro|	HPRD|UNILEVER|	9829964|
HDAC3 (pp) JUN	1	1	1	1	1	1	1	1	1	1	1	1	1	1	1	1	HDAC3 (pp) JUN	in_vivo|	BIOGRID|HPRD|UNILEVER|	12853483|
EP300 (pp) JUN	1	1	1	1	1	1	1	1	0	0	0	0	1	0	0	0	EP300 (pp) JUN	in_vitro|in_vivo|	HPRD|UNILEVER|	11689449|
ESR1 (pp) SOS1	1	1	1	1	1	1	1	1	1	1	1	1	1	0	1	1	ESR1 (pp) SOS1	in_vitro|	HPRD|UNILEVER|	15173068|
HIF1A (pp) JUN	1	1	1	1	1	1	1	1	1	1	1	1	1	1	1	1	HIF1A (pp) JUN	in_vivo|	BIOGRID|HPRD|OPHID|UNILEVER|	11739718|
SOS1 (pp) GRB2	1	1	1	1	1	1	1	1	1	1	1	1	1	1	1	1	SOS1 (pp) GRB2	coip|complementation_assay|direct_complex|immunoprecipitation|in_vitro|in_vivo|literature|literature_annotated_complex:lat-plc-gamma-1-p85-grb2-sos_signaling_complex,_c305_activated(mi:0019-_coimmunoprecipitation)|neighbouring_reaction|physical_interaction|pull_down|reaction|	BIND|BIOGRID|COCIT-BIND|COCIT-COCIT|COCIT-HPRD|CORUM|DIP|HOMOMINT|HPRD|INTACT|INTNET|OPHID|ORTHO-core|REACTOME|UNILEVER|	12577067|14679214|15892868|7642581|7739560|7739560|8816480|7862111|8112292|8479541|8493579|8810325|8816480|9374537|
MAPK1 (pp) BRAF	1	1	1	1	1	1	1	1	1	1	1	1	1	1	1	1	MAPK1 (pp) BRAF	in_vitro|	BIOVERSE|HPRD|UNILEVER|	14654779|
SHC1 (pp) PTPN11	1	1	1	1	1	1	1	1	1	1	1	1	1	1	1	1	SHC1 (pp) PTPN11	affinitycapture_ms|in_vitro|literature|	BIOGRID|BIOVERSE|CCSB-curated|COCIT-COCIT|COCIT-HPRD|HPRD|OPHID|UNILEVER|	10037724|10080542|10329850|10382761|10397152|10650943|15892868|16189514|7935386|8898102|9520455|9592185|9804835|
RAP1A (pp) RAF1	1	1	1	1	1	1	1	1	1	1	1	1	1	1	1	1	RAP1A (pp) RAF1	affinitycapture_ms|direct_interaction|in_vitro|in_vivo|physical_interaction|three_dimensional_structure|x-ray_diffraction|	BIND|BIOGRID|BIOVERSE|CCSB-curated|COCIT-BIND|HOMOMINT|HPRD|INTACT|OPHID|UNILEVER|	10454553|16189514|7791872|7852367|8605626|8756332|9115221|9867809|
IRS1 (pp) INSR	1	1	1	0	0	1	1	0	0	1	1	0	1	0	1	0	IRS1 (pp) INSR	alanine_scanning|in_vitro|in_vivo|indirect_complex|literature|literature_annotated_complex:sam68-p85_p13k-irs-1-ir_signaling_complex(mi:0019-_coimmunoprecipitation)|neighbouring_reaction|physical_interaction|reaction|two_hybrid|two_hybrid_test|	BIND|BIOGRID|BIOVERSE|COCIT-REACTOME|CORUM|DIP|HOMOMINT|HPRD|INTACT|OPHID|REACTOME|UNILEVER|	10026153|11606564|15629149|15924411|7559507|7935368|8626379|8662806|
AKT1 (pp) PIK3R1	1	1	1	1	1	1	1	1	1	1	1	1	1	1	1	1	AKT1 (pp) PIK3R1	in_vitro|	HPRD|UNILEVER|	10527852|
NRIP1 (pp) RXRB	1	1	1	1	1	1	1	1	1	1	1	1	1	1	1	1	NRIP1 (pp) RXRB	in_vitro|literature|two_hybrid|	BIOVERSE|CCSB-curated|HPRD|OPHID|UNILEVER|	11278635|12403842|12549917|9013766|
HDAC4 (pp) MAPK1	1	1	1	1	1	1	1	1	1	1	0	1	1	1	1	1	HDAC4 (pp) MAPK1	in_vitro|literature_annotated_complex:hdac4-erk2_complex(mi:0007-_anti_tag_coimmunoprecipitation)|	BIOGRID|COCIT-HPRD|CORUM|HPRD|OPHID|UNILEVER|	11114188|
CREBBP (pp) HIF1A	1	1	1	1	1	1	1	1	1	1	1	1	1	1	1	1	CREBBP (pp) HIF1A	in_vitro|two_hybrid|	BIOGRID|HPRD|INTNET|OPHID|UNILEVER|	10202154|17382325|
RAF1 (pp) BRAF	1	1	1	1	1	1	1	1	1	1	1	1	1	1	1	1	RAF1 (pp) BRAF	immunoprecipitation|in_vivo|physical_interaction|	BIND|BIOGRID|BIOVERSE|COCIT-BIND|COCIT-HPRD|HPRD|OPHID|UNILEVER|	11325826|15035987|
BRCA1 (pp) CSNK2A1	1	1	1	0	0	0	0	0	0	0	1	0	0	0	0	0	BRCA1 (pp) CSNK2A1	in_vitro|	BIOGRID|COCIT-HPRD|HPRD|UNILEVER|	10403822|
MAPK1 (pp) RPS6KB1	1	0	0	0	0	0	0	0	0	0	0	0	0	0	0	0	MAPK1 (pp) RPS6KB1	in_vivo|	BIOVERSE|COCIT-COCIT|HPRD|UNILEVER|	11279232|12054624|15892868|9531494|9733728|
STAT3 (pp) JUN	1	1	1	1	1	1	1	1	1	1	1	1	1	1	1	1	STAT3 (pp) JUN	in_vitro|in_vivo|	BIOGRID|COCIT-HPRD|HPRD|OPHID|UNILEVER|	10490649|
BRCA1 (pp) ELK1	1	1	1	0	0	0	0	0	0	0	1	0	0	0	0	0	BRCA1 (pp) ELK1	in_vitro|in_vivo|	BIOGRID|COCIT-HPRD|HPRD|OPHID|UNILEVER|	11313879|
SHC1 (pp) GRB2	1	1	1	1	1	1	1	1	1	1	1	1	1	1	1	1	SHC1 (pp) GRB2	affinity_chromatography|competition_binding|direct_complex|immunoprecipitation|in_vitro|in_vivo|indirect_complex|literature_annotated_complex:itga6-itgb4-shc1-grb2_complex(mi:0019-_coimmunoprecipitation;_mi:0096-_pull_down)|neighbouring_reaction|physical_interaction|pull_down|reaction|	BIND|BIOGRID|BIOVERSE|COCIT-BIND|COCIT-COCIT|COCIT-HPRD|CORUM|HOMOMINT|HPRD|INTACT|OPHID|REACTOME|UNILEVER|	10891441|11707405|12485888|12577067|15688026|15892868|7515480|7524086|7535773|7798267|8084588|8112292|8479540|8491186|8621719|8810325|8939605|9121430|9148935|
RAF1 (pp) MAP2K1	1	1	1	1	1	1	1	1	1	1	1	1	1	1	1	1	RAF1 (pp) MAP2K1	biochemical|complementation_assay|immunoprecipitation|in_vitro|in_vivo|indirect_complex|literature|neighbouring_reaction|other|physical_interaction|reaction|two_hybrid_test|	BIND|BIOGRID|BIOVERSE|COCIT-BIND|COCIT-COCIT|COCIT-HPRD|DIP|HPRD|OPHID|UNILEVER|	11604401|1326789|14724641|15866172|15892868|16093354|7731720|8034665|8131746|8157000|8248196|8394352|8413257|8621729|
ESR1 (pp) THRB	1	1	1	1	1	1	1	1	1	1	1	1	1	0	1	1	ESR1 (pp) THRB	in_vitro|	BIOVERSE|HPRD|INTNET|UNILEVER|	9717844|
HIF1A (pp) CSNK2A1	1	1	1	1	1	1	1	1	1	1	1	1	1	1	1	1	HIF1A (pp) CSNK2A1	in_vitro|	HPRD|	17382325|
MAPK8 (pp) JUN	1	0	1	0	0	0	1	1	1	0	0	0	0	0	1	1	MAPK8 (pp) JUN	in_vivo|literature|neighbouring_reaction|phosphorylation|protein_kinaseassay|reaction|	BIND|BIOGRID|BIOVERSE|COCIT-BIND|DIP|HOMOMINT|HPRD|INTACT|OPHID|REACTOME|UNILEVER|	10871633|12167088|15302935|16007099|16061178|16291755|16533805|8137421|8654373|8994040|9020136|9374537|
GNAO1 (pp) GNAI1	1	1	1	1	1	1	1	1	1	1	1	1	1	1	1	1	GNAO1 (pp) GNAI1	in_vivo|	BIOVERSE|HPRD|ORTHO-noncore|UNILEVER|	11259487|
BRCA1 (pp) GTF2E1	1	1	1	0	0	0	0	0	0	0	1	0	0	0	0	0	BRCA1 (pp) GTF2E1	literature_annotated_complex:brca1-rna_polymerase_ii_complex(mi:0029-_cosedimentation_through_density_gradients;_mi:0006-_anti_bait_coimmunoprecipitation)|	CORUM|
ESR1 (pp) AKT1	1	1	1	1	1	1	1	1	1	1	1	1	1	0	1	1	ESR1 (pp) AKT1	in_vitro|in_vivo|	HPRD|UNILEVER|	11139588|
ESR1 (pp) MAPK1	1	1	1	1	1	1	1	1	1	1	1	1	1	0	1	1	ESR1 (pp) MAPK1	in_vitro|in_vivo|	BIOGRID|COCIT-HPRD|HPRD|OPHID|UNILEVER|	12093745|9528769|
JAK2 (pp) STAT3	1	1	1	0	1	0	0	0	1	1	0	0	0	0	1	1	JAK2 (pp) STAT3	in_vitro|in_vivo|	BIOGRID|BIOVERSE|COCIT-COCIT|HPRD|INTNET|OPHID|UNILEVER|	10918587|10925297|11294897|11350938|11940572|12244095|12576423|12626508|14551213|15892868|8626374|
BRCA1 (pp) CCND1	1	1	1	0	0	0	0	0	0	0	0	0	0	0	0	0	BRCA1 (pp) CCND1	affinity_chromatography|in_vitro|	BIND|BIOGRID|COCIT-BIND|COCIT-HPRD|HPRD|OPHID|UNILEVER|	9244350|
RAF1 (pp) PRKCA	1	1	1	1	1	1	1	1	1	1	1	1	1	1	1	1	RAF1 (pp) PRKCA	in_vitro|in_vivo|	BIOVERSE|HPRD|INTNET|UNILEVER|	8321321|
HDAC4 (pp) MAPK3	1	1	1	1	1	1	1	1	1	1	0	1	1	1	1	1	HDAC4 (pp) MAPK3	in_vitro|literature_annotated_complex:hdac4-erk1_complex(mi:0007-_anti_tag_coimmunoprecipitation)|	BIOGRID|COCIT-HPRD|CORUM|HPRD|OPHID|UNILEVER|	11114188|
HDAC3 (pp) HDAC2	1	1	1	1	1	1	1	1	1	1	1	1	1	1	0	1	HDAC3 (pp) HDAC2	literature_annotated_complex:ncor2_complex(mi:0071-_molecular_sieving;_mi:0029-_cosedimentation_through_density_gradients;_mi:0004-_affinity_chromatography_technologies)|	CORUM|
JAK2 (pp) SOCS3	1	1	1	0	1	0	0	0	1	1	0	0	0	0	1	1	JAK2 (pp) SOCS3	in_vitro|in_vivo|two_hybrid|	BIOGRID|COCIT-COCIT|COCIT-HPRD|HPRD|OPHID|UNILEVER|	10421843|15892868|9344848|
NCOR2 (pp) HDAC2	1	1	1	1	1	1	1	1	1	1	1	1	1	1	0	1	NCOR2 (pp) HDAC2	literature_annotated_complex:ncor-sin3-hdac-hesx1_complex(mi:0007-_anti_tag_coimmunoprecipitation)|	CORUM|
ESR1 (pp) TBP	1	1	1	1	1	1	1	1	1	0	1	1	1	0	1	1	ESR1 (pp) TBP	in_vivo|	BIOGRID|HPRD|INTNET|OPHID|UNILEVER|	11595744|
SHC1 (pp) INSR	1	1	1	1	1	1	1	1	0	1	1	1	1	0	1	1	SHC1 (pp) INSR	immunoprecipitation|in_vitro|in_vivo|indirect_complex|neighbouring_reaction|physical_interaction|reaction|two_hybrid|	BIND|BIOGRID|BIOVERSE|COCIT-BIND|COCIT-HPRD|HPRD|INTACT|OPHID|REACTOME|UNILEVER|	10340378|10482988|10764799|10816433|10896916|10921922|11075717|12237775|15629149|8702728|9083103|9121430|9446569|9710204|9741627|
MAPK3 (pp) JUN	1	1	1	1	1	1	1	1	1	1	1	1	1	1	1	1	MAPK3 (pp) JUN	in_vivo|two_hybrid|	BIOGRID|BIOVERSE|COCIT-HPRD|HPRD|OPHID|UNILEVER|	1922387|
MAPK1 (pp) MAP2K1	1	1	1	1	1	1	1	1	1	1	1	1	1	1	1	1	MAPK1 (pp) MAP2K1	affinity_chromatography|in_vitro|in_vivo|other|physical_interaction|pull_down|two_hybrid|	BIND|BIOGRID|BIOVERSE|COCIT-BIND|COCIT-COCIT|COCIT-HPRD|COCIT-ORTHOLOGY|HOMOMINT-Interolog|HPRD|INTNET|OPHID|ORTHO-core|UNILEVER|	10075822|10089132|1034719|10446204|10646854|10748187|10827000|10828601|10865974|10898493|11002425|11067939|11118505|11134045|11222509|11290527|11304686|11306491|11352917|11357518|11437382|11451947|11741894|11823456|12594221|15892868|8157000|8898934|8952507|9341110|9473349|9602089|9704902|9712704|9733728|9834070|9990315|
CRHR1 (pp) GNAI1	1	1	1	1	1	1	1	1	1	1	1	1	1	1	1	1	CRHR1 (pp) GNAI1	in_vivo|	BIOGRID|HPRD|UNILEVER|	10598591|
ESR1 (pp) RXRA	1	1	1	1	1	1	1	1	1	1	1	1	1	0	1	1	ESR1 (pp) RXRA	in_vitro|	BIOVERSE|HPRD|INTNET|UNILEVER|	9717844|
ESR1 (pp) NRIP1	1	1	1	1	1	1	1	1	1	1	1	1	1	0	1	1	ESR1 (pp) NRIP1	in_vitro|	BIND|BIOGRID|BIOVERSE|HPRD|OPHID|UNILEVER|	7641693|9774463|
IRS1 (pp) SOCS3	1	1	1	0	0	1	1	0	1	1	1	0	1	0	1	0	IRS1 (pp) SOCS3	in_vitro|in_vivo|	BIOGRID|COCIT-HPRD|HPRD|OPHID|UNILEVER|	12228220|
BRCA1 (pp) POLR2A	1	1	1	0	0	0	0	0	0	0	1	0	0	0	0	0	BRCA1 (pp) POLR2A	in_vitro|in_vivo|literature_annotated_complex:brca1-rna_polymerase_ii_complex(mi:0029-_cosedimentation_through_density_gradients;_mi:0006-_anti_bait_coimmunoprecipitation)|	BIOGRID|CORUM|HOMOMINT|HPRD|OPHID|UNILEVER|	10725406|12154023|4506230|9159119|
STAT3 (pp) HDAC2	1	1	1	1	1	1	1	1	1	1	1	1	1	1	0	1	STAT3 (pp) HDAC2	coip|in_vivo|other|	BIND|HPRD|UNILEVER|	15653507|
BRCA1 (pp) JUN	1	1	1	0	0	0	0	0	0	0	1	0	0	0	0	0	BRCA1 (pp) JUN	affinity_chromatography|immunoprecipitation|in_vitro|in_vivo|literature|physical_interaction|	BIND|BIOGRID|COCIT-BIND|DIP|HPRD|OPHID|UNILEVER|	12080089|9159119|
RAP1A (pp) RASA1	1	1	1	1	1	1	1	1	1	1	1	1	1	1	1	1	RAP1A (pp) RASA1	in_vivo|	BIOGRID|BIOVERSE|HPRD|UNILEVER|	2164710|
JAK2 (pp) PIK3R1	1	1	1	0	1	0	0	0	1	1	0	0	0	0	1	1	JAK2 (pp) PIK3R1	in_vitro|in_vivo|	BIOGRID|COCIT-HPRD|HPRD|OPHID|UNILEVER|	8702385|
SOS1 (pp) PTPN11	1	1	1	1	1	1	1	1	1	1	1	1	1	1	1	1	SOS1 (pp) PTPN11	in_vivo|	HPRD|	9344843|
ESR1 (pp) MED1	1	1	1	1	1	1	1	1	1	1	1	1	1	0	0	1	ESR1 (pp) MED1	in_vitro|in_vivo|literature_annotated_complex:tftc-type_histone_acetyl_transferase_complex(mi:0091-_chromatography_technologies;_mi:0029-_cosedimentation_through_density_gradients;_mi:0096-_pull_down)|	BIND|BIOGRID|CORUM|HPRD|OPHID|UNILEVER|	12738788|9653119|
TBP (pp) JUN	1	1	1	1	1	1	1	1	1	0	1	1	1	1	1	1	TBP (pp) JUN	in_vitro|literature|	BIOGRID|BIOVERSE|COCIT-HPRD|DIP|HPRD|OPHID|UNILEVER|	16055710|7848298|
EP300 (pp) CCND1	1	1	1	1	1	1	1	0	0	0	0	0	1	0	0	0	EP300 (pp) CCND1	in_vitro|	BIOGRID|COCIT-HPRD|HPRD|OPHID|UNILEVER|	11788592|
ESR1 (pp) GNAI1	1	1	1	1	1	1	1	1	1	1	1	1	1	0	1	1	ESR1 (pp) GNAI1	in_vitro|in_vivo|	HPRD|UNILEVER|	11369763|
SHC1 (pp) IRS1	1	1	1	0	0	1	1	0	1	1	1	0	1	0	1	0	SHC1 (pp) IRS1	affinity_chromatography|in_vitro|two_hybrid_test|	BIND|BIOGRID|BIOVERSE|COCIT-COCIT|COCIT-HPRD|HPRD|OPHID|UNILEVER|	10381377|10726921|10764799|11228049|11278505|11390477|15892868|7499194|7524086|7935386|8063746|8114695|8491186|8617880|8628319|8670118|8776723|8903330|9003010|9032245|9056422|9115260|9202037|9349593|9545332|9566852|9607818|9683191|9761726|9804835|9837978|
MAPK8 (pp) PIK3R1	1	0	1	0	0	0	1	1	1	0	0	0	0	0	1	1	MAPK8 (pp) PIK3R1	in_vivo|	HPRD|UNILEVER|	7642542|
MAPK3 (pp) ELK1	1	1	1	1	1	1	1	1	1	1	1	1	1	1	1	1	MAPK3 (pp) ELK1	in_vivo|phosphorylation|protein_kinaseassay|	BIND|BIOGRID|COCIT-HPRD|HPRD|INTACT|OPHID|UNILEVER|	10431817|12473660|15782123|16291755|1654126|8208531|8386592|9020136|9130707|9155018|9235954|
PIK3CA (pp) PIK3R1	1	0	0	0	1	1	0	0	1	0	0	1	0	0	0	0	PIK3CA (pp) PIK3R1	direct_complex|in_vitro|in_vivo|literature_annotated_complex:phosphatidylinositol_3-kinase_(pik3ca,_pik3r1)(mi:0114-_x-ray_crystallography)|reaction|	BIOGRID|COCIT-BIND|COCIT-HPRD|CORUM|HOMOMINT-Interolog|HPRD|INTNET|OPHID|REACTOME|UNILEVER|	10358930|16043515|7929193|
TBP (pp) GTF2E1	1	1	1	1	1	1	1	1	1	0	1	1	1	1	1	1	TBP (pp) GTF2E1	in_vitro|indirect_complex|literature_annotated_complex:rna_polymerase_ii_complex,_chromatin_structure_modifying(mi:0004-_affinity_chromatography_technologies)|neighbouring|neighbouring_reaction|physical_interaction|reaction|	BIOGRID|COCIT-REACTOME|CORUM|HPRD|INTNET|OPHID|REACTOME|UNILEVER|	11113176|11739720|11784853|11784853|9405375|1939271|2449431|3667620|7601352|8612591|8946909|8946909|2449431|9256425|9405375|9405375|11739720|7601352|9256425|
JAK2 (pp) INSR	1	1	1	0	1	0	0	0	0	1	0	0	0	0	1	1	JAK2 (pp) INSR	in_vivo|	BIOVERSE|HPRD|UNILEVER|	12456798|
ESR1 (pp) GRB2	1	1	1	1	1	1	1	1	1	1	1	1	1	0	1	1	ESR1 (pp) GRB2	in_vitro|in_vivo|	HPRD|UNILEVER|	15173068|
PLCG1 (pp) INSR	1	1	1	1	1	1	1	1	0	0	1	1	1	0	1	1	PLCG1 (pp) INSR	in_vitro|in_vivo|	BIOVERSE|HPRD|UNILEVER|	14568990|
EP300 (pp) ELK1	1	1	1	1	1	1	1	1	0	0	0	0	1	0	0	0	EP300 (pp) ELK1	in_vitro|in_vivo|	BIOGRID|BIOVERSE|HPRD|UNILEVER|	12514134|
ESR1 (pp) MAPK3	1	1	1	1	1	1	1	1	1	1	1	1	1	0	1	1	ESR1 (pp) MAPK3	in_vitro|in_vivo|	HPRD|UNILEVER|	12118371|
SOS1 (pp) PIK3R1	1	1	1	1	1	1	1	1	1	1	1	1	1	1	1	1	SOS1 (pp) PIK3R1	literature_annotated_complex:lat-plc-gamma-1-p85-grb2-sos_signaling_complex,_c305_activated(mi:0019-_coimmunoprecipitation)|	CORUM|
ESR1 (pp) EP300	1	1	1	1	1	1	1	1	0	0	0	0	1	0	0	0	ESR1 (pp) EP300	in_vitro|in_vivo|literature|transcription_assay|	BIND|BIOGRID|BIOVERSE|DIP|HPRD|OPHID|UNILEVER|	11782371|14761960|8799122|
SOS1 (pp) PLCG1	1	1	1	1	1	1	1	1	1	0	1	1	1	0	1	1	SOS1 (pp) PLCG1	in_vitro|literature_annotated_complex:lat-plc-gamma-1-p85-grb2-sos_signaling_complex,_c305_activated(mi:0019-_coimmunoprecipitation)|	BIOGRID|COCIT-HPRD|CORUM|HPRD|OPHID|UNILEVER|	10913276|
MAP2K2 (pp) BRAF	1	1	1	1	1	1	1	1	1	1	1	1	1	1	1	1	MAP2K2 (pp) BRAF	in_vitro|	BIOGRID|BIOVERSE|COCIT-HPRD|HPRD|OPHID|UNILEVER|	8668348|
GTF2F1 (pp) GTF2E1	1	1	1	1	1	1	1	1	1	1	1	1	1	1	1	1	GTF2F1 (pp) GTF2E1	indirect_complex|literature_annotated_complex:rna_polymerase_ii_complex,_chromatin_structure_modifying(mi:0004-_affinity_chromatography_technologies)|neighbouring_reaction|physical_interaction|reaction|	COCIT-REACTOME|CORUM|INTNET|REACTOME|UNILEVER|	11739720|11784853|11784853|9405375|1939271|2449431|3667620|7601352|8612591|8946909|8946909|2449431|9256425|9405375|9405375|11739720|7601352|9256425|
THRB (pp) HDAC2	1	1	1	1	1	1	1	1	1	1	1	1	1	1	0	1	THRB (pp) HDAC2	in_vitro|	BIOGRID|HPRD|UNILEVER|	10508171|
CREBBP (pp) CARM1	1	1	1	1	1	1	1	1	1	1	1	1	1	1	1	1	CREBBP (pp) CARM1	in_vitro|in_vivo|	HPRD|UNILEVER|	12374746|
TBP (pp) GTF2F1	1	1	1	1	1	1	1	1	1	0	1	1	1	1	1	1	TBP (pp) GTF2F1	indirect_complex|literature_annotated_complex:rna_polymerase_ii_complex,_chromatin_structure_modifying(mi:0004-_affinity_chromatography_technologies)|ne|neighbouring_reaction|physical_interaction|reaction|	COCIT-REACTOME|CORUM|INTNET|REACTOME|UNILEVER|	11739720|11784853|11784853|9405375|1939271|3667620|7601352|8612591|8946909|9256425|9405375|9405375|11739720|7601352|9256425|
CREBBP (pp) ELK1	1	1	1	1	1	1	1	1	1	1	1	1	1	1	1	1	CREBBP (pp) ELK1	in_vitro|in_vivo|	HPRD|UNILEVER|	8941362|
MAPK3 (pp) INSR	1	1	1	1	1	1	1	1	0	1	1	1	1	0	1	1	MAPK3 (pp) INSR	in_vivo|	BIOGRID|BIOVERSE|COCIT-HPRD|HPRD|OPHID|UNILEVER|	11409918|
LEPR (pp) SOCS3	1	1	0	0	1	0	1	1	1	1	1	1	1	1	1	1	LEPR (pp) SOCS3	in_vitro|in_vivo|	BIOGRID|COCIT-COCIT|COCIT-HPRD|HPRD|OPHID|UNILEVER|	11018044|15892868|
CSNK2A1 (pp) GTF2A1	0	0	0	0	0	1	0	0	0	0	0	0	0	0	0	0	CSNK2A1 (pp) GTF2A1	in_vitro|in_vivo|	HPRD|UNILEVER|	11278496|
TBP (pp) GTF2A1	0	0	0	0	0	1	0	0	0	0	0	0	0	0	0	0	TBP (pp) GTF2A1	biochemical|immunoprecipitation|in_vitro|indirect_complex|literature|literature_annotated_complex:dab_complex(mi:0091-_chromatography_technologies)|mass_spectrometry|ne|neighbouring_reaction|nmr|physical_interaction|reaction|	BIND|BIOVERSE|COCIT-BIND|COCIT-REACTOME|CORUM|HPRD|INTACT|INTNET|JERONIMO|OPHID|REACTOME|UNILEVER|	11739720|11784853|11784853|9405375|12972251|17643375|1889091|1939271|3667620|7601352|8006019|8612591|8946909|9256425|9405375|9405375|11739720|7601352|9256425|
GTF2F1 (pp) GTF2A1	0	0	0	0	0	1	0	0	0	0	0	0	0	0	0	0	GTF2F1 (pp) GTF2A1	in_vitro|indirect_complex|ne|neighbouring_reaction|physical_interaction|reaction|	BIOGRID|COCIT-REACTOME|HPRD|INTNET|OPHID|REACTOME|UNILEVER|	11509574|11739720|11784853|11784853|9405375|1939271|3667620|7601352|8612591|8946909|9256425|9405375|9405375|11739720|7601352|9256425|
GNAQ (pp) PLCB1	0	0	0	0	0	0	0	1	0	0	0	0	0	0	0	0	GNAQ (pp) PLCB1	in_vivo|indirect_complex|neighbouring_reaction|reaction|	BIOGRID|HPRD|OPHID|REACTOME|UNILEVER|	11753430|12193606|9198220|
CRHR1 (pp) GNAQ	0	0	0	0	0	0	0	1	0	0	0	0	0	0	0	0	CRHR1 (pp) GNAQ	in_vivo|	BIOGRID|HPRD|OPHID|UNILEVER|	10598591|
TBP (pp) FOS	0	1	0	1	1	1	1	0	1	0	1	1	1	1	1	0	TBP (pp) FOS	alanine_scanning|immunoprecipitation|in_vivo|literature|	BIOGRID|BIOVERSE|COCIT-HPRD|DIP|HPRD|OPHID|UNILEVER|	7685215|
MAPK1 (pp) FOS	0	1	0	1	1	1	1	0	1	1	1	1	1	1	1	0	MAPK1 (pp) FOS	in_vitro|in_vivo|	HPRD|UNILEVER|	12972619|7816602|8248197|
NR0B1 (pp) NRIP1	0	1	1	1	0	1	0	1	1	1	1	1	0	1	1	1	NR0B1 (pp) NRIP1	in_vitro|in_vivo|two_hybrid|	BIOGRID|HPRD|UNILEVER|	11459805|
FOS (pp) JUN	0	1	0	1	1	1	1	0	1	1	1	1	1	1	1	0	FOS (pp) JUN	in_vitro|in_vivo|literature|literature_annotated_complex:ets2-fos-jun_complex(mi:0096-_pull_down)|physical_interaction|x-ray_crystallography|	BIND|BIOGRID|BIOVERSE|COCIT-BIND|COCIT-COCIT|COCIT-HPRD|COCIT-ORTHOLOGY|CORUM|DIP|HOMOMINT|HPRD|OPHID|ORTHO-core|UNILEVER|	10212284|10364260|10488148|10684716|10790289|1297331|1482049|15892868|16055710|1631061|2498162|7512729|7620221|7642615|7657645|7757250|7816143|7866310|7908266|7935406|7948021|8026641|8125225|8269611|8306470|8321220|8375015|8474460|8617242|8622922|8754851|8770536|8774698|8816797|8816798|8957070|8962164|9066137|9233628|9285693|9346889|9847304|
ESR1 (pp) NR0B1	0	1	1	1	0	1	0	1	1	1	1	1	0	0	1	1	ESR1 (pp) NR0B1	in_vitro|	BIOVERSE|HPRD|INTNET|UNILEVER|	11053406|
