# Supplementary material for: A network model of genomic hormone interactions underlying dementia and its translational validation through serendipitous off-target effect
Source: J Transl Med. 2013 Jul 26;11:177. doi: 10.1186/1479-5876-11-177 (PMC3733613; doi:10.1186/1479-5876-11-177)
Supplement: Additional file 8 — General analysis of the drug-target space in the core DHN model. Proteins in the core DHN model have been annotated with all non-dementia drugs that target them and supporting evidence from the literature reporting positive (highlighted in green), negative (highlighted in red), and neutral (highlighted in grey) effects on cognition or memory or learning. Description: Systematic analysis of the drug-target space in the core DHN model for off-target effects on dementia. [file 1479-5876-11-177-S8.xls]

## Sheet: Blatt1
PLCB1	Not targeted!
GNAQ	Not targeted!
CRHR1	Not targeted!
GNAO1	Not targeted!
GNAI1	No approved drug!
RXRB	Bexarotene	Adapalene	Acitretin (19144697)	Alitretinoin	Tazarotene	Etretinate	Tretinoin
RXRA	Bexarotene	Acitretin	Alitretinoin	Adapalene	Etretinate	Etodolac
SOCS3	Not targeted!
NRIP1	No approved drug!
NR0B1	Tretinoin	Dexamethasone (1930053, 22191010)
ESR1	Diethylstilbestrol	Chlorotrianisene	Conjugated Estrogens (16533397)	Etonogestrel	Raloxifene ( 21071476)	Toremifene (11812532)	Estrone (22522079)	Estradiol ( 22587940,16735938,23079626,10451908,15325778)	Ethynodiol Diacetate	Clomifene	Dienestrol	Fulvestrant	Ethinyl Estradiol (12009508)	Desogestrel	Levonorgestrel (10791296)	Progesterone ( 9867235,20117174,18439758, 21263061, 21257640,15301598)	Medroxyprogesterone (19850684,21562760,15721829)	Norgestimate	Fluoxymesterone	Estramustine	Danazol	Naloxone (12440200,3070611,2653175,19674055,15805661,10432476)	Quinestrol	Tamoxifen (21071476)	Mestranol	Estriol	Melatonin (12019347, 9671093, 21352847,15357665 ,12567890,19538338 ,20408429)	Trilostane	Allylestrenol	Estropipate
NCOR2	Not targeted!
THRB	Liothyronine	Levothyroxine	Liotrix	Dextrothyroxine
HDAC2	Vorinostat (23356410,21454553)	Lovastatin (21335666,21907886,16271875)
HDAC3	Vorinostat (23356410,21454553)
GTF2E1	Not targeted!
GTF2F1	Not targeted!
TBP	Not targeted!
BRCA1	Not targeted!
MED1	No approved drug!
CCND1	Arsenic trioxide
STAT3	Not targeted!
LEPR	Not targeted!
SHC1	Not targeted!
GRB2	Pegademase bovine
JAK2	Ruxolitinib
PIK3CA	No approved drug!
PIK3R1	Isoproterenol
SOS1	Not targeted!
PTPN11	No approved drug!
IRS1	No approved drug!
PLCG1	Not targeted!
HRAS	No approved drug!
INSR	Mecasermin	Insulin (11377828,21907815)	Insulin Glulisine	Insulin Aspart	Insulin Lispro	Insulin Detemir	Insulin, porcine	Insulin Glargine	Insulin recombinant
MAPK3	Sulindac (15123337)	Arsenic trioxide
PRKCA	Phosphatidylserine (21103034)	INGENOL MEBUTATE
RAF1	Sorafenib (19447162)
AKT1	Adenosine triphosphate (22254121)	Arsenic trioxide
MAP2K1	No approved drug!
MAPK8	No approved drug!
MAPK1	Arsenic trioxide	Isoproterenol (15620722
BRAF	Sorafenib (19447162)	Vemurafenib
RAP1A	Not targeted!
RASA1	Not targeted!
MAP2K2	Not targeted!
PRKACA	No approved drug!
PDE3B	No approved drug!
NOS1	No approved drug!
HDAC4	No approved drug!
MEF2C	No approved drug!
RPS6KB1	No approved drug!
EP300	No approved drug!
ELK1	No approved drug!
CREB1	Naloxone (12440200,3070611,2653175,19674055,15805661,10432476)	Adenosine monophosphate
CARM1	Not targeted!
FOS	Nadroparin
JUN	Vinblastine	Irbesartan	Arsenic trioxide
POLR2A	Not targeted!
CREBBP	No approved drug!
HIF1A	No approved drug!
SRF	No approved drug!
CSNK2A1	No approved drug!
Out of 62 targets at the core DHN:
21 experimental drugs (not approved) = ca. 33%
20 targets with no drug (not targeted)=ca. 32%
21 targets with drugs = ca. 33%
